# Supplementary material for: Gene Ontology Function prediction in Mollicutes using Protein-Protein Association Networks
Source: BMC Syst Biol. 2011 Apr 12;5:49. doi: 10.1186/1752-0509-5-49 (PMC3086830; doi:10.1186/1752-0509-5-49)
Supplement: Additional file 1 — PPANs for each Mycoplasma genome extracted from STRING. Each sheet corresponds to one PPAN Mycoplasma genome (M. Genitalium, Mycoplasma genitalium, M. Gallisepticum: Mycoplasma gallisepticum, MPN: Mycoplasma pneumoniae, MYPE: Mycoplasma penetrans, MYPU: Mycoplasma pulmonis, Synoviae: Mycoplasma synoviae S53, MMOB: Mycoplasma mobile MCAP: Mycoplasma capricolum, mhp: Mycoplasma hyopneumoniae) The sheets are tabulated in two columns (the two interacting proteins that have a functional association as described in STRING). The STRING scores are not described in this file but can be available from authors upon request. [file 1752-0509-5-49-S1.XLS]

## Sheet: stats_MG_MYPU.txt
MG065	23	0.416	GO:0000166 GO:0005524 GO:0016887 GO:0017111	GO:0000166 GO:0000287 GO:0003824 GO:0003872 GO:0004139 GO:0004332 GO:0004347 GO:0004365 GO:0004370 GO:0004618 GO:0004619 GO:0004634 GO:0004743 GO:0004802 GO:0004807 GO:0004812 GO:0004828 GO:0005488 GO:0005509 GO:0005524 GO:0008270 GO:0008443 GO:0008943 GO:0016301 GO:0016491 GO:0016740 GO:0016829 GO:0016853 GO:0016874 GO:0030145 GO:0030955 GO:0046537 GO:0046872 GO:0051082 GO:0051287
MG121	28	0.481	GO:0005215	GO:0000166 GO:0003676 GO:0003723 GO:0003735 GO:0003746 GO:0003747 GO:0003924 GO:0004386 GO:0005515 GO:0005524 GO:0005525 GO:0008168 GO:0008175 GO:0008312 GO:0009019 GO:0015450 GO:0016149 GO:0016740 GO:0016887 GO:0017111 GO:0019843
MG139	49	0.815	GO:0016787	GO:0000166 GO:0000287 GO:0003824 GO:0004139 GO:0004347 GO:0004365 GO:0004422 GO:0004618 GO:0004619 GO:0004731 GO:0004749 GO:0004802 GO:0004807 GO:0004845 GO:0005215 GO:0005351 GO:0005488 GO:0005509 GO:0005524 GO:0005525 GO:0008943 GO:0009032 GO:0016301 GO:0016491 GO:0016740 GO:0016757 GO:0016763 GO:0016829 GO:0016853 GO:0016887 GO:0017111 GO:0030145 GO:0046537 GO:0046872 GO:0051287
MG187	72	0.559	GO:0000166 GO:0005215 GO:0005524 GO:0016820 GO:0016887 GO:0017111	GO:0000166 GO:0000287 GO:0003676 GO:0003677 GO:0003684 GO:0003688 GO:0003697 GO:0003723 GO:0003735 GO:0003746 GO:0003747 GO:0003824 GO:0003887 GO:0003911 GO:0004386 GO:0004518 GO:0004519 GO:0004634 GO:0004812 GO:0004818 GO:0004824 GO:0005515 GO:0005524 GO:0008094 GO:0008168 GO:0008175 GO:0008408 GO:0009019 GO:0009381 GO:0016149 GO:0016740 GO:0016779 GO:0016787 GO:0016829 GO:0016874 GO:0016887 GO:…
MG209	16	0.498	GO:0003723 GO:0009982 GO:0016829 GO:0016853	GO:0000166 GO:0000287 GO:0003676 GO:0003824 GO:0003954 GO:0004148 GO:0004739 GO:0004742 GO:0004743 GO:0004812 GO:0004828 GO:0005215 GO:0005524 GO:0008415 GO:0008776 GO:0008959 GO:0009055 GO:0016301 GO:0016407 GO:0016491 GO:0016624 GO:0016740 GO:0016774 GO:0016787 GO:0016820 GO:0016874 GO:0016887 GO:0017111 GO:0030145 GO:0030955 GO:0031405 GO:0046872 GO:0050660
MG246	74	0.815	GO:0016787	GO:0000166 GO:0003676 GO:0003723 GO:0003824 GO:0004146 GO:0004812 GO:0004813 GO:0004815 GO:0004816 GO:0004817 GO:0004818 GO:0004822 GO:0004823 GO:0004828 GO:0004829 GO:0004830 GO:0004831 GO:0004832 GO:0005524 GO:0005525 GO:0008168 GO:0008270 GO:0009982 GO:0016491 GO:0016740 GO:0016853 GO:0016874 GO:0016876 GO:0046872 GO:0050661
MG293	46	0.445	GO:0008081 GO:0008889 GO:0016787	GO:0000166 GO:0000287 GO:0003676 GO:0003723 GO:0003824 GO:0004478 GO:0004812 GO:0004813 GO:0004815 GO:0004816 GO:0004817 GO:0004818 GO:0004821 GO:0004822 GO:0004823 GO:0004828 GO:0004829 GO:0004830 GO:0004831 GO:0004832 GO:0005524 GO:0005525 GO:0008270 GO:0008312 GO:0016740 GO:0016787 GO:0016874 GO:0016876 GO:0017111 GO:0030955 GO:0046872 GO:0050897
MG369	31	0.787	GO:0004371	GO:0000049 GO:0000166 GO:0000287 GO:0003677 GO:0003723 GO:0003746 GO:0003824 GO:0004365 GO:0004478 GO:0004518 GO:0004618 GO:0004802 GO:0004808 GO:0004812 GO:0004813 GO:0005488 GO:0005509 GO:0005515 GO:0005524 GO:0005525 GO:0008081 GO:0008270 GO:0008312 GO:0008415 GO:0008889 GO:0008943 GO:0008959 GO:0009381 GO:0016301 GO:0016407 GO:0016491 GO:0016740 GO:0016787 GO:0016874 GO:0016876 GO:0016887 GO:…
MG371	52	0.627	GO:0003676 GO:0016787 GO:0030145	GO:0000166 GO:0003676 GO:0003677 GO:0003723 GO:0003735 GO:0003743 GO:0003746 GO:0003824 GO:0003887 GO:0003916 GO:0003917 GO:0003924 GO:0004371 GO:0004518 GO:0004527 GO:0004812 GO:0004814 GO:0005524 GO:0005525 GO:0008270 GO:0008408 GO:0009041 GO:0016301 GO:0016564 GO:0016740 GO:0016779 GO:0016787 GO:0016853 GO:0016874 GO:0030145 GO:0033862 GO:0046872 GO:0050660
MG467	52	0.497	GO:0000166 GO:0005524 GO:0016887 GO:0017111	GO:0000166 GO:0003676 GO:0003677 GO:0003723 GO:0003735 GO:0003743 GO:0003746 GO:0003824 GO:0003887 GO:0003916 GO:0003917 GO:0003924 GO:0004371 GO:0004518 GO:0004527 GO:0004812 GO:0004814 GO:0005524 GO:0005525 GO:0008270 GO:0008408 GO:0009041 GO:0016301 GO:0016564 GO:0016740 GO:0016779 GO:0016787 GO:0016853 GO:0016874 GO:0030145 GO:0033862 GO:0046872 GO:0050660

## Sheet: stats_MG_MYPE.txt
MG014	407	0.539	GO:0000166 GO:0005524 GO:0016887 GO:0017111	GO:0000166 GO:0000287 GO:0003676 GO:0003677 GO:0003688 GO:0003824 GO:0003887 GO:0003916 GO:0003918 GO:0003924 GO:0004518 GO:0004527 GO:0004798 GO:0004812 GO:0004828 GO:0005524 GO:0005525 GO:0008408 GO:0016301 GO:0016740 GO:0016779 GO:0016787 GO:0016853 GO:0016874 GO:0016888 GO:0017111 GO:0030955 GO:0031072 GO:0043565 GO:0046872 GO:0051082
MG015	88	0.638	GO:0000166 GO:0005524 GO:0016887 GO:0017111 GO:0042626	GO:0000049 GO:0000166 GO:0003677 GO:0003678 GO:0003723 GO:0003735 GO:0004045 GO:0004386 GO:0005215 GO:0005524 GO:0008961 GO:0015197 GO:0015198 GO:0016740 GO:0016787 GO:0016874 GO:0016879 GO:0016887 GO:0017111 GO:0019843 GO:0042626
MG018	92	0.692	GO:0000166 GO:0003676 GO:0003677 GO:0004386 GO:0005524 GO:0008270	GO:0000049 GO:0000166 GO:0003677 GO:0003678 GO:0003684 GO:0003697 GO:0003723 GO:0003735 GO:0003746 GO:0003899 GO:0003924 GO:0004386 GO:0004812 GO:0004817 GO:0005524 GO:0005525 GO:0008094 GO:0008168 GO:0008173 GO:0008270 GO:0016740 GO:0016779 GO:0016787 GO:0016874 GO:0016887 GO:0017111 GO:0019843 GO:0042626 GO:0046872 GO:0050660
MG040	449	0.661	GO:0008289	GO:0000049 GO:0000166 GO:0003676 GO:0003677 GO:0003678 GO:0003723 GO:0003735 GO:0003824 GO:0003899 GO:0004045 GO:0004177 GO:0004332 GO:0004386 GO:0004812 GO:0004817 GO:0005524 GO:0005525 GO:0008233 GO:0008270 GO:0009378 GO:0016740 GO:0016779 GO:0016787 GO:0016829 GO:0016874 GO:0016887 GO:0017111 GO:0019843 GO:0031072 GO:0042626 GO:0046872 GO:0051082
MG054	483	0.481	GO:0003711	GO:0000166 GO:0005215 GO:0005524 GO:0008289 GO:0015417 GO:0016787 GO:0016820 GO:0016887 GO:0017111
MG056	399	0.481	GO:0008168 GO:0016740	GO:0000166 GO:0000287 GO:0003676 GO:0003677 GO:0003700 GO:0003711 GO:0003723 GO:0003746 GO:0003747 GO:0003824 GO:0003924 GO:0004372 GO:0004749 GO:0004751 GO:0004812 GO:0004817 GO:0004820 GO:0004845 GO:0005524 GO:0005525 GO:0008168 GO:0008173 GO:0008270 GO:0008553 GO:0015078 GO:0016149 GO:0016301 GO:0016740 GO:0016757 GO:0016787 GO:0016820 GO:0016853 GO:0016874 GO:0016987 GO:0017111 GO:0030170 GO:…
MG057	469	0.524	GO:0003676 GO:0016740	GO:0000166 GO:0003676 GO:0003723 GO:0004386 GO:0005315 GO:0005515 GO:0005524 GO:0005525 GO:0008168 GO:0008312 GO:0015087 GO:0015114 GO:0015197 GO:0015198 GO:0015415 GO:0016787 GO:0016887 GO:0017111 GO:0050897
MG065	63	0.565	GO:0000166 GO:0005524 GO:0016887 GO:0017111	GO:0000049 GO:0000166 GO:0003676 GO:0003677 GO:0003678 GO:0003697 GO:0003723 GO:0003735 GO:0004386 GO:0004518 GO:0004527 GO:0004540 GO:0004791 GO:0004844 GO:0005524 GO:0009055 GO:0009378 GO:0016491 GO:0016787 GO:0016798 GO:0016874 GO:0016884 GO:0016887 GO:0017111 GO:0019843 GO:0050567 GO:0050660
MG125	63	0.596	GO:0003824 GO:0016787	GO:0000049 GO:0000166 GO:0003676 GO:0003677 GO:0003678 GO:0003697 GO:0003723 GO:0003735 GO:0004386 GO:0004518 GO:0004527 GO:0004540 GO:0004791 GO:0004844 GO:0005524 GO:0009055 GO:0009378 GO:0016491 GO:0016787 GO:0016798 GO:0016874 GO:0016884 GO:0016887 GO:0017111 GO:0019843 GO:0050567 GO:0050660
MG181	451	0.201	GO:0015087	GO:0000166 GO:0003677 GO:0003678 GO:0003824 GO:0004371 GO:0004386 GO:0004791 GO:0004844 GO:0005524 GO:0009055 GO:0016491 GO:0016787 GO:0016798 GO:0016874 GO:0016884 GO:0017111 GO:0050567 GO:0050660
MG187	98	0.626	GO:0000166 GO:0005524 GO:0016887 GO:0017111	GO:0000049 GO:0000166 GO:0003676 GO:0003723 GO:0003735 GO:0005524 GO:0008168 GO:0008173 GO:0008444 GO:0015087 GO:0016740 GO:0016780 GO:0016787 GO:0016887 GO:0017111 GO:0019843 GO:0050897
MG208	95	0.579	GO:0004222	GO:0000166 GO:0003676 GO:0003677 GO:0003678 GO:0003697 GO:0003723 GO:0003735 GO:0004386 GO:0004518 GO:0004527 GO:0004540 GO:0004791 GO:0004844 GO:0005215 GO:0005524 GO:0009055 GO:0015417 GO:0016491 GO:0016787 GO:0016798 GO:0016820 GO:0016874 GO:0016884 GO:0016887 GO:0017111 GO:0019843 GO:0050567 GO:0050660
MG209	425	0.456	GO:0003723 GO:0009982	GO:0000166 GO:0000287 GO:0003676 GO:0003700 GO:0003723 GO:0003743 GO:0003824 GO:0003924 GO:0004222 GO:0004427 GO:0004518 GO:0004519 GO:0004618 GO:0004812 GO:0004815 GO:0004821 GO:0004822 GO:0004832 GO:0005515 GO:0005524 GO:0005525 GO:0008168 GO:0008173 GO:0008176 GO:0008270 GO:0008893 GO:0009982 GO:0016301 GO:0016740 GO:0016757 GO:0016787 GO:0016853 GO:0016874 GO:0030145 GO:0030528 GO:0046872
MG252	430	0.63	GO:0003723 GO:0008168 GO:0008173 GO:0016740	GO:0000166 GO:0003677 GO:0003700 GO:0003723 GO:0003824 GO:0003911 GO:0004127 GO:0004807 GO:0004812 GO:0004817 GO:0004823 GO:0004828 GO:0004830 GO:0004832 GO:0005524 GO:0005525 GO:0008168 GO:0008173 GO:0008270 GO:0016301 GO:0016740 GO:0016787 GO:0016853 GO:0016874 GO:0016987 GO:0043565 GO:0046872
MG259	98	0.704	GO:0003676 GO:0008168 GO:0008276 GO:0016740	GO:0000049 GO:0000166 GO:0003676 GO:0003723 GO:0003735 GO:0005524 GO:0008168 GO:0008173 GO:0008444 GO:0015087 GO:0016740 GO:0016780 GO:0016787 GO:0016887 GO:0017111 GO:0019843 GO:0050897
MG265	466	0.488	GO:0003824 GO:0016787	GO:0000166 GO:0003676 GO:0003723 GO:0004386 GO:0004618 GO:0005315 GO:0005351 GO:0005515 GO:0005524 GO:0005525 GO:0008168 GO:0008276 GO:0008312 GO:0008982 GO:0015087 GO:0015114 GO:0015197 GO:0015198 GO:0015415 GO:0016301 GO:0016740 GO:0016787 GO:0016887 GO:0017111 GO:0050897
MG293	81	0.353	GO:0008081 GO:0008889	GO:0000166 GO:0000287 GO:0003676 GO:0003677 GO:0003678 GO:0003697 GO:0003723 GO:0003735 GO:0003824 GO:0004148 GO:0004386 GO:0004518 GO:0004527 GO:0004540 GO:0004791 GO:0004844 GO:0004845 GO:0005524 GO:0009055 GO:0009378 GO:0016491 GO:0016740 GO:0016757 GO:0016787 GO:0016798 GO:0016874 GO:0016884 GO:0017111 GO:0019843 GO:0050567 GO:0050660
MG302	389	1	GO:0015087	GO:0000166 GO:0003723 GO:0003824 GO:0004365 GO:0004618 GO:0004812 GO:0004813 GO:0005488 GO:0005524 GO:0005525 GO:0008081 GO:0008312 GO:0008415 GO:0008889 GO:0008943 GO:0008959 GO:0015087 GO:0016301 GO:0016407 GO:0016491 GO:0016740 GO:0016787 GO:0016874 GO:0016876 GO:0016887 GO:0017111 GO:0051082 GO:0051287
MG303	58	0.585	GO:0000166 GO:0005524 GO:0015197 GO:0016887 GO:0017111	GO:0000049 GO:0000166 GO:0003677 GO:0003723 GO:0003735 GO:0003899 GO:0004222 GO:0005524 GO:0008233 GO:0008237 GO:0008270 GO:0009982 GO:0015087 GO:0016740 GO:0016779 GO:0016787 GO:0016853 GO:0016887 GO:0017111 GO:0019843 GO:0046872 GO:0046983 GO:0050897
MG304	98	0.792	GO:0000166 GO:0005524 GO:0015087 GO:0016787 GO:0016887 GO:0017111 GO:0050897	GO:0000049 GO:0000166 GO:0003676 GO:0003723 GO:0003735 GO:0005524 GO:0008168 GO:0008173 GO:0008444 GO:0015087 GO:0016740 GO:0016780 GO:0016787 GO:0016887 GO:0017111 GO:0019843 GO:0050897
MG315	98	0.493	GO:0003677 GO:0003887	GO:0000049 GO:0000166 GO:0003676 GO:0003723 GO:0003735 GO:0005524 GO:0008168 GO:0008173 GO:0008444 GO:0015087 GO:0016740 GO:0016780 GO:0016787 GO:0016887 GO:0017111 GO:0019843 GO:0050897
MG323	452	0.588	GO:0003824 GO:0005488 GO:0008324	GO:0000166 GO:0003677 GO:0003887 GO:0005524 GO:0008289 GO:0016887 GO:0017111 GO:0050567
MG346	302	0.506	GO:0003723 GO:0008168 GO:0008173	GO:0000049 GO:0000166 GO:0000287 GO:0003676 GO:0003677 GO:0003711 GO:0003723 GO:0003735 GO:0003743 GO:0003824 GO:0004372 GO:0004518 GO:0004527 GO:0004540 GO:0004812 GO:0004817 GO:0004821 GO:0004823 GO:0004826 GO:0004828 GO:0004829 GO:0004830 GO:0005488 GO:0005515 GO:0005524 GO:0008270 GO:0008324 GO:0016740 GO:0016787 GO:0016874 GO:0019843 GO:0030170 GO:0046872 GO:0051082
MG369	275	0.39	GO:0004371 GO:0016301	GO:0000049 GO:0000166 GO:0000287 GO:0003676 GO:0003677 GO:0003678 GO:0003684 GO:0003688 GO:0003697 GO:0003723 GO:0003824 GO:0003887 GO:0004127 GO:0004386 GO:0004808 GO:0004812 GO:0004815 GO:0004844 GO:0005524 GO:0005525 GO:0008094 GO:0008408 GO:0009378 GO:0016301 GO:0016740 GO:0016779 GO:0016787 GO:0016798 GO:0016874 GO:0016884 GO:0017111 GO:0043565 GO:0050567 GO:0051082
MG370	80	0.489	GO:0003723 GO:0009982	GO:0000166 GO:0003676 GO:0003677 GO:0003678 GO:0003723 GO:0003824 GO:0004371 GO:0004386 GO:0004518 GO:0004519 GO:0004525 GO:0004812 GO:0004814 GO:0004829 GO:0004844 GO:0005524 GO:0005525 GO:0008168 GO:0008270 GO:0008312 GO:0008649 GO:0009982 GO:0016740 GO:0016787 GO:0016798 GO:0016853 GO:0016874 GO:0017111 GO:0030145 GO:0046872 GO:0050660
MG371	80	0.662	GO:0003676 GO:0016787 GO:0030145	GO:0000166 GO:0003676 GO:0003677 GO:0003678 GO:0003723 GO:0003824 GO:0004371 GO:0004386 GO:0004518 GO:0004519 GO:0004525 GO:0004812 GO:0004814 GO:0004829 GO:0004844 GO:0005524 GO:0005525 GO:0008168 GO:0008270 GO:0008312 GO:0008649 GO:0009982 GO:0016740 GO:0016787 GO:0016798 GO:0016853 GO:0016874 GO:0017111 GO:0030145 GO:0046872 GO:0050660
MG388	80	0.626	GO:0008233 GO:0008237 GO:0008270 GO:0016787 GO:0046872	GO:0000166 GO:0003676 GO:0003677 GO:0003678 GO:0003723 GO:0003824 GO:0004371 GO:0004386 GO:0004518 GO:0004519 GO:0004525 GO:0004812 GO:0004814 GO:0004829 GO:0004844 GO:0005524 GO:0005525 GO:0008168 GO:0008270 GO:0008312 GO:0008649 GO:0009982 GO:0016740 GO:0016787 GO:0016798 GO:0016853 GO:0016874 GO:0017111 GO:0030145 GO:0046872 GO:0050660
MG390	325	0.504	GO:0000166 GO:0005524 GO:0016887 GO:0017111	GO:0000166 GO:0003676 GO:0003677 GO:0003700 GO:0003723 GO:0003824 GO:0003896 GO:0003899 GO:0003952 GO:0004177 GO:0004372 GO:0004751 GO:0004812 GO:0004817 GO:0004820 GO:0005515 GO:0005524 GO:0005525 GO:0008233 GO:0008234 GO:0008235 GO:0008237 GO:0008270 GO:0008553 GO:0008795 GO:0015078 GO:0016740 GO:0016779 GO:0016787 GO:0016820 GO:0016853 GO:0016874 GO:0016887 GO:0016987 GO:0017111 GO:0030145 GO:…
MG396	65	0.661	GO:0016853	GO:0000166 GO:0003676 GO:0003677 GO:0003678 GO:0003697 GO:0003700 GO:0003723 GO:0003735 GO:0003746 GO:0003924 GO:0004386 GO:0004518 GO:0004527 GO:0004540 GO:0004791 GO:0004844 GO:0005524 GO:0005525 GO:0008233 GO:0008234 GO:0009055 GO:0009378 GO:0016491 GO:0016787 GO:0016798 GO:0016874 GO:0016884 GO:0016887 GO:0016987 GO:0017111 GO:0019843 GO:0042626 GO:0050567 GO:0050660
MG442	399	0.629	GO:0000166 GO:0000287 GO:0003924 GO:0005525 GO:0016787 GO:0030955 GO:0046872	GO:0000166 GO:0000287 GO:0003676 GO:0003677 GO:0003700 GO:0003711 GO:0003723 GO:0003746 GO:0003747 GO:0003824 GO:0003924 GO:0004372 GO:0004749 GO:0004751 GO:0004812 GO:0004817 GO:0004820 GO:0004845 GO:0005524 GO:0005525 GO:0008168 GO:0008173 GO:0008270 GO:0008553 GO:0015078 GO:0016149 GO:0016301 GO:0016740 GO:0016757 GO:0016787 GO:0016820 GO:0016853 GO:0016874 GO:0016987 GO:0017111 GO:0030170 GO:…
MG461	446	1	GO:0003824	GO:0000166 GO:0000179 GO:0000287 GO:0003676 GO:0003677 GO:0003688 GO:0003723 GO:0003824 GO:0003887 GO:0003916 GO:0003918 GO:0003924 GO:0004518 GO:0004527 GO:0004743 GO:0004798 GO:0004812 GO:0004828 GO:0005524 GO:0005525 GO:0008168 GO:0008408 GO:0008649 GO:0016301 GO:0016433 GO:0016740 GO:0016779 GO:0016787 GO:0016853 GO:0016874 GO:0016888 GO:0017111 GO:0030955 GO:0043565 GO:0046872
MG467	484	0.587	GO:0000166 GO:0005524 GO:0016887 GO:0017111	GO:0000166 GO:0000179 GO:0003677 GO:0003688 GO:0003723 GO:0003824 GO:0004812 GO:0004818 GO:0005524 GO:0008168 GO:0008649 GO:0016433 GO:0016740 GO:0016874 GO:0016887 GO:0017111 GO:0042242 GO:0042626 GO:0043565

## Sheet: stats_MG_MSC53.txt
MG015	81	0.845	GO:0000166 GO:0005524 GO:0016887 GO:0017111 GO:0042626	GO:0000166 GO:0003677 GO:0004518 GO:0005524 GO:0009381 GO:0016887 GO:0017111 GO:0042626 GO:0050660
MG065	81	0.8	GO:0000166 GO:0005524 GO:0016887 GO:0017111	GO:0000166 GO:0003677 GO:0004518 GO:0005524 GO:0009381 GO:0016887 GO:0017111 GO:0042626 GO:0050660
MG121	62	0.59	GO:0005215	GO:0000166 GO:0000287 GO:0003676 GO:0003824 GO:0004222 GO:0004332 GO:0004422 GO:0004478 GO:0004618 GO:0004634 GO:0004802 GO:0004807 GO:0004812 GO:0004813 GO:0004818 GO:0004824 GO:0004828 GO:0005509 GO:0005524 GO:0005525 GO:0008233 GO:0008237 GO:0008270 GO:0016301 GO:0016740 GO:0016757 GO:0016787 GO:0016829 GO:0016853 GO:0016874 GO:0016876 GO:0016879 GO:0016887 GO:0017111 GO:0030955 GO:0046872 GO:…
MG187	55	0.571	GO:0000166 GO:0005215 GO:0005524 GO:0016820 GO:0016887 GO:0017111	GO:0000166 GO:0000287 GO:0003676 GO:0003677 GO:0003723 GO:0003824 GO:0003916 GO:0003917 GO:0003924 GO:0004139 GO:0004347 GO:0004365 GO:0004731 GO:0004749 GO:0004802 GO:0004807 GO:0004812 GO:0004815 GO:0004816 GO:0005215 GO:0005351 GO:0005488 GO:0005509 GO:0005524 GO:0005525 GO:0008270 GO:0008312 GO:0008943 GO:0009032 GO:0016301 GO:0016491 GO:0016740 GO:0016757 GO:0016763 GO:0016787 GO:0016829 GO:…
MG209	80	0.495	GO:0003723 GO:0009982 GO:0016829 GO:0016853	GO:0000166 GO:0000287 GO:0003676 GO:0003743 GO:0003924 GO:0004812 GO:0004824 GO:0005215 GO:0005524 GO:0005525 GO:0015417 GO:0016787 GO:0016820 GO:0016874 GO:0016887 GO:0017111 GO:0030145 GO:0046872
MG225	65	0.216	GO:0015171	GO:0000049 GO:0000166 GO:0000287 GO:0003676 GO:0003677 GO:0003723 GO:0004222 GO:0004386 GO:0004422 GO:0004427 GO:0004618 GO:0004634 GO:0004808 GO:0004812 GO:0004813 GO:0004815 GO:0004821 GO:0004824 GO:0004828 GO:0004829 GO:0005524 GO:0005525 GO:0008233 GO:0008237 GO:0008270 GO:0009378 GO:0009982 GO:0016301 GO:0016740 GO:0016757 GO:0016787 GO:0016829 GO:0016853 GO:0016874 GO:0016876 GO:0017111 GO:…
MG226	77	1	GO:0015171	GO:0000166 GO:0000287 GO:0003677 GO:0003824 GO:0004017 GO:0004176 GO:0004252 GO:0004518 GO:0004519 GO:0004743 GO:0004748 GO:0004799 GO:0004807 GO:0005351 GO:0005506 GO:0005515 GO:0005524 GO:0008168 GO:0008233 GO:0008270 GO:0008833 GO:0008965 GO:0015171 GO:0016301 GO:0016491 GO:0016740 GO:0016772 GO:0016776 GO:0016787 GO:0016853 GO:0017111 GO:0019201 GO:0019205 GO:0030955 GO:0046872 GO:0046914
MG246	77	1	GO:0016787	GO:0000166 GO:0000287 GO:0003677 GO:0003824 GO:0004017 GO:0004176 GO:0004252 GO:0004518 GO:0004519 GO:0004743 GO:0004748 GO:0004799 GO:0004807 GO:0005351 GO:0005506 GO:0005515 GO:0005524 GO:0008168 GO:0008233 GO:0008270 GO:0008833 GO:0008965 GO:0015171 GO:0016301 GO:0016491 GO:0016740 GO:0016772 GO:0016776 GO:0016787 GO:0016853 GO:0017111 GO:0019201 GO:0019205 GO:0030955 GO:0046872 GO:0046914
MG293	74	0.481	GO:0008081 GO:0008889 GO:0016787	GO:0000166 GO:0000287 GO:0003676 GO:0003677 GO:0003684 GO:0003697 GO:0003700 GO:0003723 GO:0003735 GO:0003743 GO:0003824 GO:0003887 GO:0003896 GO:0003899 GO:0003911 GO:0003924 GO:0004003 GO:0004175 GO:0004222 GO:0004386 GO:0004478 GO:0004518 GO:0004634 GO:0005215 GO:0005524 GO:0005525 GO:0008094 GO:0008168 GO:0008175 GO:0008233 GO:0008237 GO:0008270 GO:0008408 GO:0009019 GO:0009381 GO:0015417 GO:…
MG322	45	0.294	GO:0008324	GO:0000049 GO:0000166 GO:0003677 GO:0003723 GO:0003824 GO:0004365 GO:0004518 GO:0004618 GO:0004802 GO:0004808 GO:0004812 GO:0004813 GO:0004814 GO:0004828 GO:0004829 GO:0005488 GO:0005509 GO:0005515 GO:0005524 GO:0005525 GO:0008081 GO:0008270 GO:0008312 GO:0008415 GO:0008889 GO:0008943 GO:0008959 GO:0009381 GO:0016301 GO:0016407 GO:0016491 GO:0016740 GO:0016787 GO:0016874 GO:0016876 GO:0016887 GO:…
MG369	10	0.79	GO:0004371	GO:0000166 GO:0000287 GO:0003824 GO:0003872 GO:0003954 GO:0004148 GO:0004459 GO:0004477 GO:0004488 GO:0004634 GO:0004739 GO:0004742 GO:0004743 GO:0004812 GO:0004825 GO:0005488 GO:0005524 GO:0008270 GO:0008324 GO:0008415 GO:0008443 GO:0008776 GO:0008959 GO:0009055 GO:0016301 GO:0016407 GO:0016491 GO:0016616 GO:0016624 GO:0016740 GO:0016774 GO:0016787 GO:0016829 GO:0016874 GO:0030955 GO:0031405 GO:…
MG371	35	0.611	GO:0003676 GO:0016787 GO:0030145	GO:0000166 GO:0003676 GO:0003677 GO:0003723 GO:0003735 GO:0003824 GO:0003887 GO:0003916 GO:0003917 GO:0004371 GO:0004518 GO:0004527 GO:0004812 GO:0004814 GO:0004829 GO:0005515 GO:0005524 GO:0005525 GO:0008168 GO:0008175 GO:0008270 GO:0008312 GO:0008408 GO:0009019 GO:0009041 GO:0016301 GO:0016740 GO:0016779 GO:0016787 GO:0016853 GO:0016874 GO:0017111 GO:0030145 GO:0033862 GO:0046872 GO:0050660
MG467	80	0.685	GO:0000166 GO:0005524 GO:0016887 GO:0017111	GO:0000166 GO:0000287 GO:0003676 GO:0003743 GO:0003924 GO:0004812 GO:0004824 GO:0005215 GO:0005524 GO:0005525 GO:0015417 GO:0016787 GO:0016820 GO:0016874 GO:0016887 GO:0017111 GO:0030145 GO:0046872

## Sheet: stats_MG_MPN.txt
MG012	56	0.674	GO:0000166 GO:0003824 GO:0005524 GO:0030145 GO:0046872	GO:0000166 GO:0000287 GO:0003676 GO:0003677 GO:0003887 GO:0003916 GO:0003918 GO:0003924 GO:0004127 GO:0004518 GO:0004798 GO:0004812 GO:0004825 GO:0004828 GO:0004849 GO:0005524 GO:0005525 GO:0008270 GO:0008408 GO:0016301 GO:0016740 GO:0016773 GO:0016779 GO:0016787 GO:0016853 GO:0016874 GO:0016888 GO:0030955 GO:0031072 GO:0046872 GO:0051082
MG014	65	0.579	GO:0000166 GO:0005524 GO:0016887 GO:0017111 GO:0042626	GO:0000166 GO:0003676 GO:0003677 GO:0003723 GO:0003746 GO:0003824 GO:0003899 GO:0004177 GO:0004332 GO:0004386 GO:0004477 GO:0004488 GO:0004812 GO:0004825 GO:0004827 GO:0005488 GO:0005524 GO:0005525 GO:0008233 GO:0008270 GO:0016491 GO:0016740 GO:0016779 GO:0016787 GO:0016829 GO:0016874 GO:0016887 GO:0017111 GO:0030145 GO:0031072 GO:0042626 GO:0046872 GO:0051082
MG015	65	0.579	GO:0000166 GO:0005524 GO:0016887 GO:0017111 GO:0042626	GO:0000166 GO:0003676 GO:0003677 GO:0003723 GO:0003746 GO:0003824 GO:0003899 GO:0004177 GO:0004332 GO:0004386 GO:0004477 GO:0004488 GO:0004812 GO:0004825 GO:0004827 GO:0005488 GO:0005524 GO:0005525 GO:0008233 GO:0008270 GO:0016491 GO:0016740 GO:0016779 GO:0016787 GO:0016829 GO:0016874 GO:0016887 GO:0017111 GO:0030145 GO:0031072 GO:0042626 GO:0046872 GO:0051082
MG018	65	0.752	GO:0000166 GO:0003676 GO:0003677 GO:0004386 GO:0005524 GO:0008270 GO:0016787 GO:0046872	GO:0000166 GO:0003676 GO:0003677 GO:0003723 GO:0003746 GO:0003824 GO:0003899 GO:0004177 GO:0004332 GO:0004386 GO:0004477 GO:0004488 GO:0004812 GO:0004825 GO:0004827 GO:0005488 GO:0005524 GO:0005525 GO:0008233 GO:0008270 GO:0016491 GO:0016740 GO:0016779 GO:0016787 GO:0016829 GO:0016874 GO:0016887 GO:0017111 GO:0030145 GO:0031072 GO:0042626 GO:0046872 GO:0051082
MG039	46	1	GO:0016491	GO:0000166 GO:0003676 GO:0003677 GO:0003723 GO:0003746 GO:0003824 GO:0003899 GO:0004177 GO:0004332 GO:0004386 GO:0004477 GO:0004488 GO:0004812 GO:0004825 GO:0005488 GO:0005524 GO:0005525 GO:0008233 GO:0008270 GO:0016491 GO:0016740 GO:0016757 GO:0016779 GO:0016787 GO:0016829 GO:0016874 GO:0016887 GO:0017111 GO:0030145 GO:0031072 GO:0042626 GO:0046872 GO:0051082
MG040	94	1	GO:0008289	GO:0000155 GO:0000166 GO:0000287 GO:0003676 GO:0003677 GO:0003747 GO:0003824 GO:0003896 GO:0003899 GO:0004175 GO:0004222 GO:0004370 GO:0004386 GO:0004478 GO:0004672 GO:0004674 GO:0004712 GO:0005215 GO:0005351 GO:0005515 GO:0005524 GO:0008233 GO:0008237 GO:0008270 GO:0008289 GO:0008965 GO:0015417 GO:0016149 GO:0016301 GO:0016491 GO:0016740 GO:0016772 GO:0016779 GO:0016787 GO:0016820 GO:0016887 GO:…
MG054	94	0.481	GO:0003711	GO:0000155 GO:0000166 GO:0000287 GO:0003676 GO:0003677 GO:0003747 GO:0003824 GO:0003896 GO:0003899 GO:0004175 GO:0004222 GO:0004370 GO:0004386 GO:0004478 GO:0004672 GO:0004674 GO:0004712 GO:0005215 GO:0005351 GO:0005515 GO:0005524 GO:0008233 GO:0008237 GO:0008270 GO:0008289 GO:0008965 GO:0015417 GO:0016149 GO:0016301 GO:0016491 GO:0016740 GO:0016772 GO:0016779 GO:0016787 GO:0016820 GO:0016887 GO:…
MG055	73	1	GO:0015450	GO:0000166 GO:0000179 GO:0000287 GO:0003676 GO:0003677 GO:0003711 GO:0003723 GO:0003735 GO:0003887 GO:0003916 GO:0003918 GO:0004518 GO:0004749 GO:0004798 GO:0004812 GO:0004825 GO:0005524 GO:0008168 GO:0008270 GO:0008408 GO:0008649 GO:0015450 GO:0016301 GO:0016433 GO:0016740 GO:0016757 GO:0016779 GO:0016787 GO:0016853 GO:0016874 GO:0016888 GO:0046872
MG056	73	1	GO:0008168	GO:0000166 GO:0000179 GO:0000287 GO:0003676 GO:0003677 GO:0003711 GO:0003723 GO:0003735 GO:0003887 GO:0003916 GO:0003918 GO:0004518 GO:0004749 GO:0004798 GO:0004812 GO:0004825 GO:0005524 GO:0008168 GO:0008270 GO:0008408 GO:0008649 GO:0015450 GO:0016301 GO:0016433 GO:0016740 GO:0016757 GO:0016779 GO:0016787 GO:0016853 GO:0016874 GO:0016888 GO:0046872
MG057	73	1	GO:0003676	GO:0000166 GO:0000179 GO:0000287 GO:0003676 GO:0003677 GO:0003711 GO:0003723 GO:0003735 GO:0003887 GO:0003916 GO:0003918 GO:0004518 GO:0004749 GO:0004798 GO:0004812 GO:0004825 GO:0005524 GO:0008168 GO:0008270 GO:0008408 GO:0008649 GO:0015450 GO:0016301 GO:0016433 GO:0016740 GO:0016757 GO:0016779 GO:0016787 GO:0016853 GO:0016874 GO:0016888 GO:0046872
MG065	77	0.487	GO:0000166 GO:0005524 GO:0016887 GO:0017111	GO:0000166 GO:0000287 GO:0003824 GO:0003872 GO:0004332 GO:0004347 GO:0004365 GO:0004618 GO:0004634 GO:0004743 GO:0004802 GO:0004807 GO:0005215 GO:0005351 GO:0005488 GO:0005509 GO:0005524 GO:0008270 GO:0008443 GO:0008662 GO:0008943 GO:0008982 GO:0016301 GO:0016491 GO:0016740 GO:0016829 GO:0016853 GO:0016887 GO:0017111 GO:0030955 GO:0046872 GO:0051287
MG098	6	0.754	GO:0050567	GO:0000049 GO:0000155 GO:0000166 GO:0000287 GO:0003677 GO:0003678 GO:0003697 GO:0003723 GO:0003735 GO:0003824 GO:0004045 GO:0004386 GO:0004672 GO:0004674 GO:0004712 GO:0005215 GO:0005524 GO:0008961 GO:0015197 GO:0015198 GO:0016301 GO:0016740 GO:0016787 GO:0016874 GO:0016879 GO:0016887 GO:0017111 GO:0019843 GO:0046872
MG120	92	1	GO:0005215	GO:0000166 GO:0000287 GO:0003677 GO:0003684 GO:0003697 GO:0004175 GO:0004222 GO:0004370 GO:0004478 GO:0005215 GO:0005351 GO:0005524 GO:0008094 GO:0008233 GO:0008237 GO:0008270 GO:0008289 GO:0015417 GO:0016301 GO:0016491 GO:0016740 GO:0016787 GO:0016820 GO:0016887 GO:0017111 GO:0030955 GO:0046872 GO:0050897
MG121	7	1	GO:0005215	GO:0000166 GO:0003676 GO:0003677 GO:0003824 GO:0003916 GO:0003917 GO:0003978 GO:0004347 GO:0004672 GO:0004674 GO:0004721 GO:0004750 GO:0005215 GO:0005351 GO:0005488 GO:0005524 GO:0008270 GO:0009055 GO:0015035 GO:0016301 GO:0016740 GO:0016787 GO:0016853 GO:0016887 GO:0017111 GO:0046872 GO:0050662
MG125	7	0.584	GO:0003824 GO:0016787	GO:0000166 GO:0003676 GO:0003677 GO:0003824 GO:0003916 GO:0003917 GO:0003978 GO:0004347 GO:0004672 GO:0004674 GO:0004721 GO:0004750 GO:0005215 GO:0005351 GO:0005488 GO:0005524 GO:0008270 GO:0009055 GO:0015035 GO:0016301 GO:0016740 GO:0016787 GO:0016853 GO:0016887 GO:0017111 GO:0046872 GO:0050662
MG127	4	0.842	GO:0016491	GO:0000166 GO:0003676 GO:0003824 GO:0003978 GO:0004672 GO:0004674 GO:0004721 GO:0004750 GO:0004812 GO:0004815 GO:0004816 GO:0005215 GO:0005351 GO:0005488 GO:0005524 GO:0008444 GO:0009055 GO:0015035 GO:0016301 GO:0016740 GO:0016780 GO:0016787 GO:0016853 GO:0016874 GO:0016887 GO:0017111 GO:0050662
MG129	129	0.54	GO:0005351 GO:0008982 GO:0016740	GO:0000166 GO:0003676 GO:0003677 GO:0003684 GO:0003697 GO:0003723 GO:0003824 GO:0003951 GO:0004003 GO:0004386 GO:0004518 GO:0004812 GO:0004830 GO:0004831 GO:0005351 GO:0005524 GO:0008094 GO:0008270 GO:0008663 GO:0008982 GO:0009381 GO:0016301 GO:0016491 GO:0016740 GO:0016787 GO:0016874 GO:0016887 GO:0017111 GO:0046872
MG130	129	0.667	GO:0003723 GO:0003824 GO:0008663 GO:0016787	GO:0000166 GO:0003676 GO:0003677 GO:0003684 GO:0003697 GO:0003723 GO:0003824 GO:0003951 GO:0004003 GO:0004386 GO:0004518 GO:0004812 GO:0004830 GO:0004831 GO:0005351 GO:0005524 GO:0008094 GO:0008270 GO:0008663 GO:0008982 GO:0009381 GO:0016301 GO:0016491 GO:0016740 GO:0016787 GO:0016874 GO:0016887 GO:0017111 GO:0046872
MG139	98	0.653	GO:0003723 GO:0004518 GO:0004519 GO:0016787 GO:0046872	GO:0000166 GO:0000287 GO:0003676 GO:0003677 GO:0003723 GO:0003735 GO:0003743 GO:0003746 GO:0003824 GO:0003887 GO:0003924 GO:0004518 GO:0004519 GO:0004618 GO:0004634 GO:0004807 GO:0004812 GO:0004824 GO:0005488 GO:0005524 GO:0005525 GO:0008270 GO:0008408 GO:0008767 GO:0009041 GO:0009055 GO:0009381 GO:0016301 GO:0016491 GO:0016740 GO:0016779 GO:0016787 GO:0016829 GO:0016853 GO:0016874 GO:0016887 GO:…
MG140	98	0.601	GO:0000166 GO:0004386 GO:0005524 GO:0016787	GO:0000166 GO:0000287 GO:0003676 GO:0003677 GO:0003723 GO:0003735 GO:0003743 GO:0003746 GO:0003824 GO:0003887 GO:0003924 GO:0004518 GO:0004519 GO:0004618 GO:0004634 GO:0004807 GO:0004812 GO:0004824 GO:0005488 GO:0005524 GO:0005525 GO:0008270 GO:0008408 GO:0008767 GO:0009041 GO:0009055 GO:0009381 GO:0016301 GO:0016491 GO:0016740 GO:0016779 GO:0016787 GO:0016829 GO:0016853 GO:0016874 GO:0016887 GO:…
MG181	22	0.201	GO:0015087	GO:0000049 GO:0000166 GO:0003700 GO:0003723 GO:0003735 GO:0003743 GO:0003824 GO:0003919 GO:0003924 GO:0004386 GO:0005515 GO:0005524 GO:0005525 GO:0008531 GO:0016740 GO:0016779 GO:0016787 GO:0019843 GO:0030528
MG184	51	0.567	GO:0003676 GO:0008168 GO:0009007 GO:0016740	GO:0000166 GO:0000287 GO:0003723 GO:0003824 GO:0004126 GO:0004139 GO:0004615 GO:0004619 GO:0004731 GO:0004807 GO:0004849 GO:0005215 GO:0005351 GO:0005524 GO:0005525 GO:0008270 GO:0008312 GO:0009032 GO:0009982 GO:0015087 GO:0016301 GO:0016740 GO:0016757 GO:0016763 GO:0016773 GO:0016787 GO:0016829 GO:0016853 GO:0016868 GO:0016887 GO:0017111 GO:0030145 GO:0046537 GO:0046872 GO:0050897
MG186	27	0.61	GO:0003676 GO:0004518 GO:0004519 GO:0016787 GO:0016788	GO:0000049 GO:0000166 GO:0003676 GO:0003723 GO:0003735 GO:0003911 GO:0004017 GO:0004177 GO:0004222 GO:0005524 GO:0008168 GO:0008233 GO:0008235 GO:0008237 GO:0008270 GO:0009007 GO:0009982 GO:0015087 GO:0016301 GO:0016740 GO:0016776 GO:0016787 GO:0016853 GO:0016874 GO:0016887 GO:0017111 GO:0019201 GO:0019205 GO:0019843 GO:0043565 GO:0046872 GO:0050897
MG187	122	0.864	GO:0000166 GO:0005215 GO:0005524 GO:0015417 GO:0016787 GO:0016820 GO:0016887 GO:0017111	GO:0000166 GO:0003676 GO:0004518 GO:0004519 GO:0005198 GO:0005215 GO:0005515 GO:0005524 GO:0016787 GO:0016788 GO:0016820 GO:0016887 GO:0017111 GO:0030145
MG208	92	1	GO:0004222	GO:0000166 GO:0000287 GO:0003677 GO:0003684 GO:0003697 GO:0004175 GO:0004222 GO:0004370 GO:0004478 GO:0005215 GO:0005351 GO:0005524 GO:0008094 GO:0008233 GO:0008237 GO:0008270 GO:0008289 GO:0015417 GO:0016301 GO:0016491 GO:0016740 GO:0016787 GO:0016820 GO:0016887 GO:0017111 GO:0030955 GO:0046872 GO:0050897
MG209	52	0.569	GO:0003723 GO:0009982 GO:0016853	GO:0000166 GO:0000287 GO:0003677 GO:0003723 GO:0003735 GO:0003824 GO:0003841 GO:0003872 GO:0003887 GO:0004190 GO:0004222 GO:0004743 GO:0005524 GO:0008168 GO:0008233 GO:0008408 GO:0008415 GO:0008443 GO:0008897 GO:0009982 GO:0016301 GO:0016740 GO:0016779 GO:0016787 GO:0016853 GO:0016874 GO:0016884 GO:0030955 GO:0046872 GO:0050567
MG225	97	0.425	GO:0015171	GO:0000049 GO:0000166 GO:0003676 GO:0003677 GO:0003723 GO:0003735 GO:0003743 GO:0003824 GO:0003924 GO:0003999 GO:0004222 GO:0004386 GO:0004479 GO:0004808 GO:0004812 GO:0004815 GO:0004821 GO:0005515 GO:0005524 GO:0005525 GO:0008168 GO:0008233 GO:0008237 GO:0008270 GO:0008893 GO:0009378 GO:0009982 GO:0015450 GO:0016740 GO:0016742 GO:0016757 GO:0016787 GO:0016853 GO:0016874 GO:0017111 GO:0030145 GO:…
MG226	17	1	GO:0015171	GO:0000049 GO:0000166 GO:0003677 GO:0003723 GO:0003735 GO:0003755 GO:0003824 GO:0004146 GO:0004176 GO:0004252 GO:0004479 GO:0004518 GO:0004519 GO:0004748 GO:0004799 GO:0005506 GO:0005515 GO:0005524 GO:0008168 GO:0008233 GO:0008270 GO:0008833 GO:0015171 GO:0016491 GO:0016740 GO:0016742 GO:0016787 GO:0016853 GO:0017111 GO:0019843 GO:0046872 GO:0046914 GO:0050661
MG240	16	0.524	GO:0003824 GO:0004515 GO:0016779	GO:0000166 GO:0003677 GO:0003723 GO:0003735 GO:0003824 GO:0004146 GO:0004518 GO:0004519 GO:0004748 GO:0004799 GO:0005506 GO:0005515 GO:0005524 GO:0005525 GO:0008168 GO:0008270 GO:0008833 GO:0015171 GO:0016491 GO:0016740 GO:0016787 GO:0019843 GO:0046872 GO:0046914 GO:0050661
MG245	133	0.485	GO:0005524 GO:0030272	GO:0000166 GO:0003677 GO:0003824 GO:0004003 GO:0004386 GO:0004515 GO:0004844 GO:0005215 GO:0005315 GO:0005524 GO:0015114 GO:0016779 GO:0016787 GO:0016798 GO:0030272
MG246	133	1	GO:0016787	GO:0000166 GO:0003677 GO:0003824 GO:0004003 GO:0004386 GO:0004515 GO:0004844 GO:0005215 GO:0005315 GO:0005524 GO:0015114 GO:0016779 GO:0016787 GO:0016798 GO:0030272
MG252	86	0.62	GO:0003723 GO:0008168 GO:0008173 GO:0016740	GO:0000166 GO:0003676 GO:0003677 GO:0003700 GO:0003723 GO:0003746 GO:0003747 GO:0003824 GO:0003896 GO:0003899 GO:0003911 GO:0004372 GO:0004386 GO:0004518 GO:0004519 GO:0004812 GO:0004817 GO:0004820 GO:0004831 GO:0005515 GO:0005524 GO:0005525 GO:0008168 GO:0008270 GO:0008276 GO:0008312 GO:0008833 GO:0016149 GO:0016740 GO:0016779 GO:0016787 GO:0016874 GO:0016987 GO:0017111 GO:0030170 GO:0043565 GO:…
MG259	53	0.582	GO:0003676 GO:0008168 GO:0008276	GO:0000166 GO:0003676 GO:0003677 GO:0003700 GO:0003723 GO:0003747 GO:0003824 GO:0003896 GO:0003899 GO:0003911 GO:0004372 GO:0004518 GO:0004519 GO:0004812 GO:0004817 GO:0004820 GO:0004831 GO:0005524 GO:0005525 GO:0008168 GO:0008173 GO:0008270 GO:0008276 GO:0008312 GO:0008833 GO:0016149 GO:0016740 GO:0016779 GO:0016787 GO:0016874 GO:0016987 GO:0017111 GO:0030170 GO:0043565 GO:0046872
MG263	86	0.54	GO:0003824 GO:0016787	GO:0000166 GO:0003676 GO:0003677 GO:0003700 GO:0003723 GO:0003746 GO:0003747 GO:0003824 GO:0003896 GO:0003899 GO:0003911 GO:0004372 GO:0004386 GO:0004518 GO:0004519 GO:0004812 GO:0004817 GO:0004820 GO:0004831 GO:0005515 GO:0005524 GO:0005525 GO:0008168 GO:0008270 GO:0008276 GO:0008312 GO:0008833 GO:0016149 GO:0016740 GO:0016779 GO:0016787 GO:0016874 GO:0016987 GO:0017111 GO:0030170 GO:0043565 GO:…
MG265	80	0.583	GO:0003824 GO:0016787	GO:0000166 GO:0003676 GO:0003677 GO:0003684 GO:0003723 GO:0003824 GO:0003887 GO:0003906 GO:0004140 GO:0004371 GO:0004518 GO:0004527 GO:0004812 GO:0004829 GO:0005515 GO:0005524 GO:0005525 GO:0008270 GO:0008312 GO:0008408 GO:0008409 GO:0008534 GO:0016301 GO:0016740 GO:0016779 GO:0016787 GO:0016798 GO:0016799 GO:0016829 GO:0016874 GO:0017111 GO:0030145 GO:0046872
MG268	20	0.564	GO:0000166 GO:0005524 GO:0016773	GO:0000166 GO:0000287 GO:0003824 GO:0003954 GO:0004148 GO:0004459 GO:0004739 GO:0004742 GO:0004743 GO:0004812 GO:0004823 GO:0005488 GO:0005524 GO:0008415 GO:0008776 GO:0008959 GO:0009055 GO:0016301 GO:0016407 GO:0016491 GO:0016616 GO:0016624 GO:0016740 GO:0016773 GO:0016774 GO:0016787 GO:0016874 GO:0030955 GO:0031405 GO:0046872 GO:0050660
MG293	14	0.501	GO:0008081 GO:0008889 GO:0016787	GO:0000166 GO:0003824 GO:0003954 GO:0003999 GO:0004148 GO:0004739 GO:0004742 GO:0004812 GO:0004823 GO:0005524 GO:0008415 GO:0008893 GO:0008959 GO:0009055 GO:0016407 GO:0016491 GO:0016624 GO:0016740 GO:0016757 GO:0016773 GO:0016787 GO:0016874 GO:0030145 GO:0031405 GO:0050660
MG302	57	1	GO:0015087	GO:0000049 GO:0000150 GO:0000166 GO:0003676 GO:0003677 GO:0003723 GO:0003824 GO:0004365 GO:0004518 GO:0004618 GO:0004808 GO:0004812 GO:0004813 GO:0005215 GO:0005488 GO:0005515 GO:0005524 GO:0005525 GO:0008081 GO:0008312 GO:0008415 GO:0008889 GO:0008943 GO:0008959 GO:0015087 GO:0016301 GO:0016407 GO:0016491 GO:0016740 GO:0016787 GO:0016788 GO:0016874 GO:0016876 GO:0016887 GO:0017111 GO:0051082 GO:…
MG303	87	0.626	GO:0000166 GO:0005524 GO:0016887 GO:0017111	GO:0000166 GO:0003676 GO:0003723 GO:0003824 GO:0004091 GO:0004365 GO:0004386 GO:0004618 GO:0005488 GO:0005515 GO:0005524 GO:0008026 GO:0008943 GO:0015087 GO:0016301 GO:0016491 GO:0016740 GO:0016787 GO:0016887 GO:0017111 GO:0051082 GO:0051287
MG304	87	0.626	GO:0000166 GO:0005524 GO:0016887 GO:0017111	GO:0000166 GO:0003676 GO:0003723 GO:0003824 GO:0004091 GO:0004365 GO:0004386 GO:0004618 GO:0005488 GO:0005515 GO:0005524 GO:0008026 GO:0008943 GO:0015087 GO:0016301 GO:0016491 GO:0016740 GO:0016787 GO:0016887 GO:0017111 GO:0051082 GO:0051287
MG315	87	0.467	GO:0003677 GO:0003887	GO:0000166 GO:0003676 GO:0003723 GO:0003824 GO:0004091 GO:0004365 GO:0004386 GO:0004618 GO:0005488 GO:0005515 GO:0005524 GO:0008026 GO:0008943 GO:0015087 GO:0016301 GO:0016491 GO:0016740 GO:0016787 GO:0016887 GO:0017111 GO:0051082 GO:0051287
MG322	62	0.294	GO:0008324	GO:0003677 GO:0003723 GO:0003735 GO:0003887 GO:0005198 GO:0019843
MG323	93	0.659	GO:0003824 GO:0005488 GO:0008324	GO:0000049 GO:0000166 GO:0000287 GO:0003676 GO:0003677 GO:0003711 GO:0003723 GO:0003735 GO:0003743 GO:0003824 GO:0003924 GO:0003999 GO:0004372 GO:0004477 GO:0004479 GO:0004488 GO:0004812 GO:0004823 GO:0004824 GO:0004826 GO:0004829 GO:0005488 GO:0005524 GO:0005525 GO:0008168 GO:0008270 GO:0008324 GO:0016491 GO:0016740 GO:0016742 GO:0016757 GO:0016787 GO:0016874 GO:0019843 GO:0030170 GO:0046872
MG342	87	0.494	GO:0000166 GO:0005524	GO:0000166 GO:0003676 GO:0003723 GO:0003824 GO:0004091 GO:0004365 GO:0004386 GO:0004618 GO:0005488 GO:0005515 GO:0005524 GO:0008026 GO:0008943 GO:0015087 GO:0016301 GO:0016491 GO:0016740 GO:0016787 GO:0016887 GO:0017111 GO:0051082 GO:0051287
MG346	128	0.694	GO:0003723 GO:0008168 GO:0008173 GO:0016740	GO:0000166 GO:0003677 GO:0003723 GO:0003824 GO:0003899 GO:0004091 GO:0004812 GO:0004818 GO:0004822 GO:0005524 GO:0008168 GO:0008173 GO:0008176 GO:0008270 GO:0016740 GO:0016779 GO:0016787 GO:0016874 GO:0017111 GO:0046872
MG360	9	0.519	GO:0000287 GO:0003677 GO:0003887	GO:0000166 GO:0003676 GO:0003677 GO:0003723 GO:0003824 GO:0004371 GO:0004518 GO:0004519 GO:0004525 GO:0004812 GO:0004814 GO:0004829 GO:0005515 GO:0005524 GO:0008270 GO:0009982 GO:0016787 GO:0016853 GO:0016874 GO:0030145 GO:0046872
MG369	55	0.579	GO:0004371	GO:0000049 GO:0000166 GO:0000287 GO:0003677 GO:0003723 GO:0003735 GO:0003746 GO:0003887 GO:0003899 GO:0003924 GO:0004812 GO:0004817 GO:0005515 GO:0005524 GO:0005525 GO:0008168 GO:0008173 GO:0008270 GO:0016740 GO:0016779 GO:0016874 GO:0019843 GO:0046872 GO:0046983 GO:0051082
MG370	9	0.627	GO:0003723 GO:0009982 GO:0016853	GO:0000166 GO:0003676 GO:0003677 GO:0003723 GO:0003824 GO:0004371 GO:0004518 GO:0004519 GO:0004525 GO:0004812 GO:0004814 GO:0004829 GO:0005515 GO:0005524 GO:0008270 GO:0009982 GO:0016787 GO:0016853 GO:0016874 GO:0030145 GO:0046872
MG371	9	0.705	GO:0003676 GO:0016787 GO:0030145	GO:0000166 GO:0003676 GO:0003677 GO:0003723 GO:0003824 GO:0004371 GO:0004518 GO:0004519 GO:0004525 GO:0004812 GO:0004814 GO:0004829 GO:0005515 GO:0005524 GO:0008270 GO:0009982 GO:0016787 GO:0016853 GO:0016874 GO:0030145 GO:0046872
MG374	9	0.493	GO:0000166 GO:0005524	GO:0000166 GO:0003676 GO:0003677 GO:0003723 GO:0003824 GO:0004371 GO:0004518 GO:0004519 GO:0004525 GO:0004812 GO:0004814 GO:0004829 GO:0005515 GO:0005524 GO:0008270 GO:0009982 GO:0016787 GO:0016853 GO:0016874 GO:0030145 GO:0046872
MG385	9	0.505	GO:0008081 GO:0008889 GO:0016787	GO:0000166 GO:0003676 GO:0003677 GO:0003723 GO:0003824 GO:0004371 GO:0004518 GO:0004519 GO:0004525 GO:0004812 GO:0004814 GO:0004829 GO:0005515 GO:0005524 GO:0008270 GO:0009982 GO:0016787 GO:0016853 GO:0016874 GO:0030145 GO:0046872
MG388	45	0.659	GO:0008233 GO:0008237 GO:0008270 GO:0016787 GO:0046872	GO:0000166 GO:0003677 GO:0003700 GO:0003723 GO:0003824 GO:0003952 GO:0004177 GO:0004372 GO:0004812 GO:0004820 GO:0005198 GO:0005515 GO:0005524 GO:0005525 GO:0008081 GO:0008233 GO:0008234 GO:0008235 GO:0008237 GO:0008270 GO:0008795 GO:0008889 GO:0016740 GO:0016787 GO:0016874 GO:0016887 GO:0016987 GO:0030145 GO:0030170 GO:0042626 GO:0046872 GO:0051082
MG390	45	0.714	GO:0000166 GO:0005524 GO:0008233 GO:0008234 GO:0016787 GO:0016887 GO:0042626	GO:0000166 GO:0003677 GO:0003700 GO:0003723 GO:0003824 GO:0003952 GO:0004177 GO:0004372 GO:0004812 GO:0004820 GO:0005198 GO:0005515 GO:0005524 GO:0005525 GO:0008081 GO:0008233 GO:0008234 GO:0008235 GO:0008237 GO:0008270 GO:0008795 GO:0008889 GO:0016740 GO:0016787 GO:0016874 GO:0016887 GO:0016987 GO:0030145 GO:0030170 GO:0042626 GO:0046872 GO:0051082
MG396	45	0.425	GO:0004751 GO:0016853	GO:0000166 GO:0003677 GO:0003700 GO:0003723 GO:0003824 GO:0003952 GO:0004177 GO:0004372 GO:0004812 GO:0004820 GO:0005198 GO:0005515 GO:0005524 GO:0005525 GO:0008081 GO:0008233 GO:0008234 GO:0008235 GO:0008237 GO:0008270 GO:0008795 GO:0008889 GO:0016740 GO:0016787 GO:0016874 GO:0016887 GO:0016987 GO:0030145 GO:0030170 GO:0042626 GO:0046872 GO:0051082
MG412	8	0.59	GO:0005215	GO:0000166 GO:0000287 GO:0003824 GO:0004372 GO:0004427 GO:0004634 GO:0004751 GO:0005524 GO:0008113 GO:0008289 GO:0008553 GO:0015078 GO:0016491 GO:0016671 GO:0016740 GO:0016787 GO:0016820 GO:0016829 GO:0016853 GO:0017111 GO:0030170 GO:0046872 GO:0046933 GO:0046961
MG428	90	0.456	GO:0003677 GO:0003700 GO:0016987	GO:0000166 GO:0003676 GO:0003677 GO:0003700 GO:0003723 GO:0003735 GO:0003746 GO:0003824 GO:0003887 GO:0004386 GO:0004518 GO:0004519 GO:0005524 GO:0008026 GO:0008270 GO:0008408 GO:0009041 GO:0009381 GO:0016301 GO:0016740 GO:0016779 GO:0016787 GO:0016887 GO:0016987 GO:0017111 GO:0033862 GO:0046872
MG442	59	0.448	GO:0000166 GO:0005524 GO:0005525	GO:0000166 GO:0000287 GO:0003676 GO:0003677 GO:0003700 GO:0003723 GO:0003735 GO:0003743 GO:0003746 GO:0003824 GO:0003887 GO:0003919 GO:0003924 GO:0004386 GO:0004518 GO:0004527 GO:0004605 GO:0004619 GO:0004807 GO:0005351 GO:0005515 GO:0005524 GO:0005525 GO:0008408 GO:0008531 GO:0008965 GO:0009041 GO:0016301 GO:0016740 GO:0016772 GO:0016779 GO:0016787 GO:0016853 GO:0030145 GO:0030528 GO:0033862 GO:…
MG459	86	0.602	GO:0008685	GO:0000166 GO:0003676 GO:0003677 GO:0003700 GO:0003723 GO:0003746 GO:0003747 GO:0003824 GO:0003896 GO:0003899 GO:0003911 GO:0004372 GO:0004386 GO:0004518 GO:0004519 GO:0004812 GO:0004817 GO:0004820 GO:0004831 GO:0005515 GO:0005524 GO:0005525 GO:0008168 GO:0008270 GO:0008276 GO:0008312 GO:0008833 GO:0016149 GO:0016740 GO:0016779 GO:0016787 GO:0016874 GO:0016987 GO:0017111 GO:0030170 GO:0043565 GO:…
MG461	103	1	GO:0003824	GO:0000166 GO:0000287 GO:0003676 GO:0003747 GO:0003824 GO:0003999 GO:0004045 GO:0004222 GO:0004372 GO:0004422 GO:0004459 GO:0004749 GO:0004751 GO:0004802 GO:0004807 GO:0004812 GO:0004824 GO:0005488 GO:0005509 GO:0005524 GO:0005525 GO:0008233 GO:0008237 GO:0008270 GO:0008685 GO:0016149 GO:0016301 GO:0016491 GO:0016616 GO:0016740 GO:0016757 GO:0016787 GO:0016853 GO:0016874 GO:0016879 GO:0017111 GO:…
MG467	68	0.531	GO:0000166 GO:0005524 GO:0016887 GO:0017111	GO:0000166 GO:0000179 GO:0000287 GO:0003677 GO:0003688 GO:0003723 GO:0003747 GO:0003824 GO:0003924 GO:0004045 GO:0004332 GO:0004797 GO:0004812 GO:0004818 GO:0005524 GO:0005525 GO:0008168 GO:0008270 GO:0008649 GO:0016149 GO:0016301 GO:0016433 GO:0016740 GO:0016787 GO:0016829 GO:0016874 GO:0016887 GO:0017111 GO:0030955 GO:0042242 GO:0043565 GO:0046872
