# Supplementary material for: Gene Ontology Function prediction in Mollicutes using Protein-Protein Association Networks
Source: BMC Syst Biol. 2011 Apr 12;5:49. doi: 10.1186/1752-0509-5-49 (PMC3086830; doi:10.1186/1752-0509-5-49)
Supplement: Additional file 2 — M. genitalium predictions using M. pneumoniae PPAN. The file is tabulated in four columns: M. genitalium ORF, Number of functional module conserved between M. genitalium and M. pneumoniae, Resnik GO Similarity Measure between GO terms list assigned from M. pneumoniae ortholog and GO terms from neighbor M. genitalium protein inside its functional module, List of GO terms assigned to the protein. [file 1752-0509-5-49-S2.XLSX]

## Sheet: STRING_PPI_Synoviae.txt
MS53_0001	MS53_0002
MS53_0001	MS53_0003
MS53_0001	MS53_0018
MS53_0001	MS53_0043
MS53_0001	MS53_0047
MS53_0001	MS53_0053
MS53_0001	MS53_0055
MS53_0001	MS53_0057
MS53_0001	MS53_0074
MS53_0001	MS53_0081
MS53_0001	MS53_0084
MS53_0001	MS53_0100
MS53_0001	MS53_0128
MS53_0001	MS53_0157
MS53_0001	MS53_0158
MS53_0001	MS53_0183
MS53_0001	MS53_0293
MS53_0001	MS53_0317
MS53_0001	MS53_0340
MS53_0001	MS53_0341
MS53_0001	MS53_0351
MS53_0001	MS53_0362
MS53_0001	MS53_0364
MS53_0001	MS53_0382
MS53_0001	MS53_0398
MS53_0001	MS53_0415
MS53_0001	MS53_0425
MS53_0001	MS53_0436
MS53_0001	MS53_0438
MS53_0001	MS53_0453
MS53_0001	MS53_0459
MS53_0001	MS53_0463
MS53_0001	MS53_0466
MS53_0001	MS53_0468
MS53_0001	MS53_0470
MS53_0001	MS53_0474
MS53_0001	MS53_0485
MS53_0001	MS53_0504
MS53_0001	MS53_0511
MS53_0001	MS53_0515
MS53_0001	MS53_0526
MS53_0001	MS53_0529
MS53_0001	MS53_0543
MS53_0001	MS53_0544
MS53_0001	MS53_0563
MS53_0001	MS53_0585
MS53_0001	MS53_0592
MS53_0001	MS53_0593
MS53_0001	MS53_0603
MS53_0001	MS53_0610
MS53_0001	MS53_0612
MS53_0001	MS53_0613
MS53_0001	MS53_0651
MS53_0001	MS53_0663
MS53_0001	MS53_0684
MS53_0002	MS53_0001
MS53_0002	MS53_0003
MS53_0002	MS53_0073
MS53_0002	MS53_0122
MS53_0002	MS53_0330
MS53_0002	MS53_0648
MS53_0003	MS53_0001
MS53_0003	MS53_0002
MS53_0003	MS53_0162
MS53_0004	MS53_0005
MS53_0004	MS53_0006
MS53_0004	MS53_0007
MS53_0004	MS53_0008
MS53_0004	MS53_0011
MS53_0004	MS53_0047
MS53_0004	MS53_0055
MS53_0004	MS53_0109
MS53_0004	MS53_0142
MS53_0004	MS53_0145
MS53_0004	MS53_0146
MS53_0004	MS53_0169
MS53_0004	MS53_0279
MS53_0004	MS53_0309
MS53_0004	MS53_0326
MS53_0004	MS53_0336
MS53_0004	MS53_0337
MS53_0004	MS53_0353
MS53_0004	MS53_0364
MS53_0004	MS53_0381
MS53_0004	MS53_0413
MS53_0004	MS53_0414
MS53_0004	MS53_0483
MS53_0004	MS53_0485
MS53_0004	MS53_0520
MS53_0004	MS53_0531
MS53_0004	MS53_0561
MS53_0004	MS53_0565
MS53_0004	MS53_0600
MS53_0004	MS53_0620
MS53_0004	MS53_0648
MS53_0004	MS53_0661
MS53_0004	MS53_0666
MS53_0004	MS53_0673
MS53_0004	MS53_0677
MS53_0004	MS53_0678
MS53_0004	MS53_0685
MS53_0004	MS53_0686
MS53_0005	MS53_0004
MS53_0005	MS53_0006
MS53_0005	MS53_0007
MS53_0005	MS53_0008
MS53_0005	MS53_0097
MS53_0005	MS53_0123
MS53_0005	MS53_0143
MS53_0005	MS53_0155
MS53_0005	MS53_0172
MS53_0005	MS53_0306
MS53_0005	MS53_0358
MS53_0005	MS53_0363
MS53_0005	MS53_0393
MS53_0005	MS53_0414
MS53_0005	MS53_0421
MS53_0005	MS53_0428
MS53_0005	MS53_0458
MS53_0005	MS53_0494
MS53_0005	MS53_0677
MS53_0005	MS53_0678
MS53_0006	MS53_0004
MS53_0006	MS53_0005
MS53_0006	MS53_0007
MS53_0006	MS53_0008
MS53_0006	MS53_0035
MS53_0006	MS53_0097
MS53_0006	MS53_0167
MS53_0006	MS53_0341
MS53_0006	MS53_0435
MS53_0007	MS53_0004
MS53_0007	MS53_0005
MS53_0007	MS53_0006
MS53_0007	MS53_0008
MS53_0007	MS53_0009
MS53_0007	MS53_0094
MS53_0007	MS53_0119
MS53_0007	MS53_0120
MS53_0007	MS53_0121
MS53_0007	MS53_0122
MS53_0007	MS53_0123
MS53_0007	MS53_0167
MS53_0007	MS53_0298
MS53_0007	MS53_0309
MS53_0007	MS53_0319
MS53_0007	MS53_0356
MS53_0007	MS53_0358
MS53_0007	MS53_0363
MS53_0007	MS53_0413
MS53_0007	MS53_0414
MS53_0007	MS53_0425
MS53_0007	MS53_0431
MS53_0007	MS53_0435
MS53_0007	MS53_0437
MS53_0007	MS53_0448
MS53_0007	MS53_0505
MS53_0007	MS53_0523
MS53_0007	MS53_0524
MS53_0007	MS53_0557
MS53_0007	MS53_0558
MS53_0007	MS53_0572
MS53_0007	MS53_0610
MS53_0007	MS53_0624
MS53_0007	MS53_0650
MS53_0007	MS53_0651
MS53_0008	MS53_0004
MS53_0008	MS53_0005
MS53_0008	MS53_0006
MS53_0008	MS53_0007
MS53_0009	MS53_0007
MS53_0009	MS53_0010
MS53_0009	MS53_0011
MS53_0009	MS53_0012
MS53_0009	MS53_0013
MS53_0009	MS53_0014
MS53_0009	MS53_0015
MS53_0009	MS53_0021
MS53_0009	MS53_0047
MS53_0009	MS53_0049
MS53_0009	MS53_0058
MS53_0009	MS53_0100
MS53_0009	MS53_0114
MS53_0009	MS53_0120
MS53_0009	MS53_0148
MS53_0009	MS53_0150
MS53_0009	MS53_0160
MS53_0009	MS53_0168
MS53_0009	MS53_0169
MS53_0009	MS53_0170
MS53_0009	MS53_0200
MS53_0009	MS53_0270
MS53_0009	MS53_0272
MS53_0009	MS53_0273
MS53_0009	MS53_0274
MS53_0009	MS53_0296
MS53_0009	MS53_0297
MS53_0009	MS53_0301
MS53_0009	MS53_0305
MS53_0009	MS53_0340
MS53_0009	MS53_0342
MS53_0009	MS53_0354
MS53_0009	MS53_0364
MS53_0009	MS53_0392
MS53_0009	MS53_0405
MS53_0009	MS53_0406
MS53_0009	MS53_0407
MS53_0009	MS53_0411
MS53_0009	MS53_0413
MS53_0009	MS53_0414
MS53_0009	MS53_0453
MS53_0009	MS53_0455
MS53_0009	MS53_0464
MS53_0009	MS53_0480
MS53_0009	MS53_0483
MS53_0009	MS53_0484
MS53_0009	MS53_0485
MS53_0009	MS53_0486
MS53_0009	MS53_0516
MS53_0009	MS53_0529
MS53_0009	MS53_0542
MS53_0009	MS53_0558
MS53_0009	MS53_0561
MS53_0009	MS53_0564
MS53_0009	MS53_0567
MS53_0009	MS53_0569
MS53_0009	MS53_0591
MS53_0009	MS53_0611
MS53_0009	MS53_0616
MS53_0009	MS53_0623
MS53_0009	MS53_0624
MS53_0009	MS53_0648
MS53_0009	MS53_0652
MS53_0009	MS53_0653
MS53_0009	MS53_0656
MS53_0009	MS53_0667
MS53_0009	MS53_0686
MS53_0010	MS53_0009
MS53_0010	MS53_0011
MS53_0010	MS53_0012
MS53_0010	MS53_0013
MS53_0010	MS53_0014
MS53_0010	MS53_0015
MS53_0010	MS53_0021
MS53_0010	MS53_0145
MS53_0010	MS53_0664
MS53_0010	MS53_0676
MS53_0011	MS53_0004
MS53_0011	MS53_0009
MS53_0011	MS53_0010
MS53_0011	MS53_0012
MS53_0011	MS53_0013
MS53_0011	MS53_0014
MS53_0011	MS53_0015
MS53_0011	MS53_0021
MS53_0011	MS53_0022
MS53_0011	MS53_0047
MS53_0011	MS53_0048
MS53_0011	MS53_0049
MS53_0011	MS53_0050
MS53_0011	MS53_0051
MS53_0011	MS53_0076
MS53_0011	MS53_0077
MS53_0011	MS53_0101
MS53_0011	MS53_0123
MS53_0011	MS53_0145
MS53_0011	MS53_0148
MS53_0011	MS53_0169
MS53_0011	MS53_0181
MS53_0011	MS53_0182
MS53_0011	MS53_0183
MS53_0011	MS53_0296
MS53_0011	MS53_0298
MS53_0011	MS53_0303
MS53_0011	MS53_0306
MS53_0011	MS53_0322
MS53_0011	MS53_0340
MS53_0011	MS53_0342
MS53_0011	MS53_0362
MS53_0011	MS53_0364
MS53_0011	MS53_0381
MS53_0011	MS53_0387
MS53_0011	MS53_0413
MS53_0011	MS53_0414
MS53_0011	MS53_0424
MS53_0011	MS53_0445
MS53_0011	MS53_0453
MS53_0011	MS53_0455
MS53_0011	MS53_0461
MS53_0011	MS53_0478
MS53_0011	MS53_0480
MS53_0011	MS53_0529
MS53_0011	MS53_0531
MS53_0011	MS53_0542
MS53_0011	MS53_0549
MS53_0011	MS53_0561
MS53_0011	MS53_0562
MS53_0011	MS53_0567
MS53_0011	MS53_0568
MS53_0011	MS53_0574
MS53_0011	MS53_0575
MS53_0011	MS53_0576
MS53_0011	MS53_0581
MS53_0011	MS53_0603
MS53_0011	MS53_0606
MS53_0011	MS53_0608
MS53_0011	MS53_0611
MS53_0011	MS53_0622
MS53_0011	MS53_0623
MS53_0011	MS53_0624
MS53_0011	MS53_0625
MS53_0011	MS53_0626
MS53_0011	MS53_0628
MS53_0011	MS53_0629
MS53_0011	MS53_0631
MS53_0011	MS53_0633
MS53_0011	MS53_0636
MS53_0011	MS53_0637
MS53_0011	MS53_0638
MS53_0011	MS53_0640
MS53_0011	MS53_0642
MS53_0011	MS53_0643
MS53_0011	MS53_0652
MS53_0011	MS53_0664
MS53_0011	MS53_0667
MS53_0011	MS53_0674
MS53_0011	MS53_0675
MS53_0011	MS53_0676
MS53_0011	MS53_0677
MS53_0011	MS53_0678
MS53_0011	MS53_0685
MS53_0011	MS53_0686
MS53_0012	MS53_0009
MS53_0012	MS53_0010
MS53_0012	MS53_0011
MS53_0012	MS53_0013
MS53_0012	MS53_0014
MS53_0012	MS53_0015
MS53_0012	MS53_0021
MS53_0012	MS53_0049
MS53_0012	MS53_0050
MS53_0012	MS53_0076
MS53_0012	MS53_0077
MS53_0012	MS53_0100
MS53_0012	MS53_0101
MS53_0012	MS53_0123
MS53_0012	MS53_0145
MS53_0012	MS53_0148
MS53_0012	MS53_0169
MS53_0012	MS53_0181
MS53_0012	MS53_0182
MS53_0012	MS53_0183
MS53_0012	MS53_0298
MS53_0012	MS53_0303
MS53_0012	MS53_0322
MS53_0012	MS53_0342
MS53_0012	MS53_0413
MS53_0012	MS53_0414
MS53_0012	MS53_0424
MS53_0012	MS53_0445
MS53_0012	MS53_0461
MS53_0012	MS53_0478
MS53_0012	MS53_0480
MS53_0012	MS53_0485
MS53_0012	MS53_0529
MS53_0012	MS53_0531
MS53_0012	MS53_0542
MS53_0012	MS53_0548
MS53_0012	MS53_0549
MS53_0012	MS53_0550
MS53_0012	MS53_0561
MS53_0012	MS53_0574
MS53_0012	MS53_0575
MS53_0012	MS53_0576
MS53_0012	MS53_0579
MS53_0012	MS53_0606
MS53_0012	MS53_0622
MS53_0012	MS53_0623
MS53_0012	MS53_0624
MS53_0012	MS53_0625
MS53_0012	MS53_0626
MS53_0012	MS53_0628
MS53_0012	MS53_0633
MS53_0012	MS53_0638
MS53_0012	MS53_0643
MS53_0012	MS53_0664
MS53_0012	MS53_0667
MS53_0012	MS53_0674
MS53_0012	MS53_0675
MS53_0012	MS53_0676
MS53_0012	MS53_0677
MS53_0012	MS53_0678
MS53_0012	MS53_0686
MS53_0013	MS53_0009
MS53_0013	MS53_0010
MS53_0013	MS53_0011
MS53_0013	MS53_0012
MS53_0013	MS53_0014
MS53_0013	MS53_0015
MS53_0013	MS53_0420
MS53_0014	MS53_0009
MS53_0014	MS53_0010
MS53_0014	MS53_0011
MS53_0014	MS53_0012
MS53_0014	MS53_0013
MS53_0014	MS53_0015
MS53_0014	MS53_0035
MS53_0014	MS53_0075
MS53_0014	MS53_0088
MS53_0014	MS53_0098
MS53_0014	MS53_0319
MS53_0014	MS53_0462
MS53_0014	MS53_0543
MS53_0014	MS53_0560
MS53_0014	MS53_0585
MS53_0015	MS53_0009
MS53_0015	MS53_0010
MS53_0015	MS53_0011
MS53_0015	MS53_0012
MS53_0015	MS53_0013
MS53_0015	MS53_0014
MS53_0015	MS53_0021
MS53_0015	MS53_0058
MS53_0015	MS53_0086
MS53_0015	MS53_0128
MS53_0015	MS53_0183
MS53_0015	MS53_0184
MS53_0015	MS53_0185
MS53_0015	MS53_0297
MS53_0015	MS53_0311
MS53_0015	MS53_0333
MS53_0015	MS53_0364
MS53_0015	MS53_0393
MS53_0015	MS53_0421
MS53_0015	MS53_0422
MS53_0015	MS53_0424
MS53_0015	MS53_0453
MS53_0015	MS53_0455
MS53_0015	MS53_0480
MS53_0015	MS53_0484
MS53_0015	MS53_0485
MS53_0015	MS53_0486
MS53_0015	MS53_0494
MS53_0015	MS53_0508
MS53_0015	MS53_0509
MS53_0015	MS53_0510
MS53_0015	MS53_0516
MS53_0015	MS53_0544
MS53_0015	MS53_0548
MS53_0015	MS53_0558
MS53_0015	MS53_0561
MS53_0015	MS53_0593
MS53_0015	MS53_0596
MS53_0015	MS53_0610
MS53_0015	MS53_0654
MS53_0015	MS53_0674
MS53_0015	MS53_0686
MS53_0016	MS53_0017
MS53_0016	MS53_0018
MS53_0016	MS53_0019
MS53_0016	MS53_0020
MS53_0016	MS53_0021
MS53_0016	MS53_0391
MS53_0017	MS53_0016
MS53_0017	MS53_0018
MS53_0017	MS53_0019
MS53_0017	MS53_0020
MS53_0017	MS53_0021
MS53_0018	MS53_0001
MS53_0018	MS53_0016
MS53_0018	MS53_0017
MS53_0018	MS53_0019
MS53_0018	MS53_0020
MS53_0018	MS53_0021
MS53_0018	MS53_0043
MS53_0018	MS53_0074
MS53_0018	MS53_0084
MS53_0018	MS53_0129
MS53_0018	MS53_0157
MS53_0018	MS53_0175
MS53_0018	MS53_0271
MS53_0018	MS53_0285
MS53_0018	MS53_0293
MS53_0018	MS53_0311
MS53_0018	MS53_0316
MS53_0018	MS53_0328
MS53_0018	MS53_0335
MS53_0018	MS53_0341
MS53_0018	MS53_0371
MS53_0018	MS53_0386
MS53_0018	MS53_0415
MS53_0018	MS53_0418
MS53_0018	MS53_0427
MS53_0018	MS53_0430
MS53_0018	MS53_0438
MS53_0018	MS53_0441
MS53_0018	MS53_0450
MS53_0018	MS53_0458
MS53_0018	MS53_0459
MS53_0018	MS53_0463
MS53_0018	MS53_0466
MS53_0018	MS53_0468
MS53_0018	MS53_0474
MS53_0018	MS53_0502
MS53_0018	MS53_0504
MS53_0018	MS53_0511
MS53_0018	MS53_0520
MS53_0018	MS53_0530
MS53_0018	MS53_0547
MS53_0018	MS53_0585
MS53_0018	MS53_0590
MS53_0018	MS53_0613
MS53_0019	MS53_0016
MS53_0019	MS53_0017
MS53_0019	MS53_0018
MS53_0019	MS53_0020
MS53_0019	MS53_0021
MS53_0019	MS53_0058
MS53_0019	MS53_0067
MS53_0019	MS53_0094
MS53_0019	MS53_0120
MS53_0019	MS53_0121
MS53_0019	MS53_0123
MS53_0019	MS53_0137
MS53_0019	MS53_0201
MS53_0019	MS53_0272
MS53_0019	MS53_0273
MS53_0019	MS53_0274
MS53_0019	MS53_0310
MS53_0019	MS53_0325
MS53_0019	MS53_0358
MS53_0019	MS53_0422
MS53_0019	MS53_0428
MS53_0019	MS53_0431
MS53_0019	MS53_0450
MS53_0019	MS53_0483
MS53_0019	MS53_0487
MS53_0019	MS53_0494
MS53_0019	MS53_0524
MS53_0019	MS53_0528
MS53_0019	MS53_0542
MS53_0019	MS53_0543
MS53_0019	MS53_0544
MS53_0019	MS53_0563
MS53_0019	MS53_0599
MS53_0019	MS53_0602
MS53_0019	MS53_0608
MS53_0020	MS53_0016
MS53_0020	MS53_0017
MS53_0020	MS53_0018
MS53_0020	MS53_0019
MS53_0020	MS53_0021
MS53_0020	MS53_0057
MS53_0020	MS53_0091
MS53_0020	MS53_0092
MS53_0020	MS53_0142
MS53_0020	MS53_0143
MS53_0020	MS53_0168
MS53_0020	MS53_0183
MS53_0020	MS53_0301
MS53_0020	MS53_0306
MS53_0020	MS53_0317
MS53_0020	MS53_0357
MS53_0020	MS53_0358
MS53_0020	MS53_0375
MS53_0020	MS53_0401
MS53_0020	MS53_0407
MS53_0020	MS53_0452
MS53_0020	MS53_0453
MS53_0020	MS53_0455
MS53_0020	MS53_0531
MS53_0020	MS53_0542
MS53_0020	MS53_0561
MS53_0020	MS53_0567
MS53_0020	MS53_0592
MS53_0020	MS53_0654
MS53_0020	MS53_0674
MS53_0020	MS53_0684
MS53_0021	MS53_0009
MS53_0021	MS53_0010
MS53_0021	MS53_0011
MS53_0021	MS53_0012
MS53_0021	MS53_0015
MS53_0021	MS53_0016
MS53_0021	MS53_0017
MS53_0021	MS53_0018
MS53_0021	MS53_0019
MS53_0021	MS53_0020
MS53_0021	MS53_0047
MS53_0021	MS53_0050
MS53_0021	MS53_0076
MS53_0021	MS53_0077
MS53_0021	MS53_0111
MS53_0021	MS53_0123
MS53_0021	MS53_0128
MS53_0021	MS53_0130
MS53_0021	MS53_0145
MS53_0021	MS53_0149
MS53_0021	MS53_0169
MS53_0021	MS53_0182
MS53_0021	MS53_0183
MS53_0021	MS53_0198
MS53_0021	MS53_0272
MS53_0021	MS53_0275
MS53_0021	MS53_0297
MS53_0021	MS53_0298
MS53_0021	MS53_0303
MS53_0021	MS53_0317
MS53_0021	MS53_0340
MS53_0021	MS53_0351
MS53_0021	MS53_0356
MS53_0021	MS53_0364
MS53_0021	MS53_0387
MS53_0021	MS53_0405
MS53_0021	MS53_0413
MS53_0021	MS53_0414
MS53_0021	MS53_0422
MS53_0021	MS53_0424
MS53_0021	MS53_0436
MS53_0021	MS53_0445
MS53_0021	MS53_0446
MS53_0021	MS53_0447
MS53_0021	MS53_0461
MS53_0021	MS53_0489
MS53_0021	MS53_0492
MS53_0021	MS53_0516
MS53_0021	MS53_0528
MS53_0021	MS53_0531
MS53_0021	MS53_0550
MS53_0021	MS53_0551
MS53_0021	MS53_0561
MS53_0021	MS53_0580
MS53_0021	MS53_0581
MS53_0021	MS53_0603
MS53_0021	MS53_0611
MS53_0021	MS53_0657
MS53_0021	MS53_0664
MS53_0021	MS53_0674
MS53_0021	MS53_0675
MS53_0021	MS53_0676
MS53_0021	MS53_0677
MS53_0021	MS53_0678
MS53_0022	MS53_0011
MS53_0022	MS53_0023
MS53_0022	MS53_0055
MS53_0022	MS53_0058
MS53_0022	MS53_0076
MS53_0022	MS53_0077
MS53_0022	MS53_0114
MS53_0022	MS53_0125
MS53_0022	MS53_0128
MS53_0022	MS53_0145
MS53_0022	MS53_0149
MS53_0022	MS53_0150
MS53_0022	MS53_0153
MS53_0022	MS53_0168
MS53_0022	MS53_0200
MS53_0022	MS53_0270
MS53_0022	MS53_0271
MS53_0022	MS53_0303
MS53_0022	MS53_0317
MS53_0022	MS53_0342
MS53_0022	MS53_0351
MS53_0022	MS53_0376
MS53_0022	MS53_0379
MS53_0022	MS53_0381
MS53_0022	MS53_0425
MS53_0022	MS53_0448
MS53_0022	MS53_0455
MS53_0022	MS53_0461
MS53_0022	MS53_0486
MS53_0022	MS53_0489
MS53_0022	MS53_0519
MS53_0022	MS53_0520
MS53_0022	MS53_0528
MS53_0022	MS53_0529
MS53_0022	MS53_0531
MS53_0022	MS53_0544
MS53_0022	MS53_0558
MS53_0022	MS53_0561
MS53_0022	MS53_0591
MS53_0022	MS53_0595
MS53_0022	MS53_0596
MS53_0022	MS53_0597
MS53_0022	MS53_0614
MS53_0022	MS53_0622
MS53_0022	MS53_0647
MS53_0022	MS53_0648
MS53_0022	MS53_0651
MS53_0022	MS53_0667
MS53_0022	MS53_0674
MS53_0022	MS53_0684
MS53_0022	MS53_0685
MS53_0022	MS53_0686
MS53_0023	MS53_0022
MS53_0023	MS53_0060
MS53_0023	MS53_0061
MS53_0023	MS53_0078
MS53_0023	MS53_0084
MS53_0023	MS53_0101
MS53_0023	MS53_0104
MS53_0023	MS53_0145
MS53_0023	MS53_0169
MS53_0023	MS53_0272
MS53_0023	MS53_0273
MS53_0023	MS53_0274
MS53_0023	MS53_0285
MS53_0023	MS53_0329
MS53_0023	MS53_0331
MS53_0023	MS53_0375
MS53_0023	MS53_0376
MS53_0023	MS53_0433
MS53_0023	MS53_0482
MS53_0023	MS53_0547
MS53_0023	MS53_0676
MS53_0024	MS53_0025
MS53_0024	MS53_0026
MS53_0024	MS53_0027
MS53_0024	MS53_0028
MS53_0024	MS53_0029
MS53_0024	MS53_0030
MS53_0024	MS53_0031
MS53_0024	MS53_0032
MS53_0024	MS53_0194
MS53_0024	MS53_0363
MS53_0024	MS53_0385
MS53_0024	MS53_0603
MS53_0025	MS53_0024
MS53_0025	MS53_0026
MS53_0025	MS53_0027
MS53_0025	MS53_0028
MS53_0025	MS53_0029
MS53_0025	MS53_0030
MS53_0025	MS53_0031
MS53_0025	MS53_0032
MS53_0025	MS53_0130
MS53_0025	MS53_0370
MS53_0025	MS53_0616
MS53_0025	MS53_0683
MS53_0026	MS53_0024
MS53_0026	MS53_0025
MS53_0026	MS53_0027
MS53_0026	MS53_0028
MS53_0026	MS53_0029
MS53_0026	MS53_0030
MS53_0026	MS53_0031
MS53_0026	MS53_0032
MS53_0026	MS53_0055
MS53_0026	MS53_0183
MS53_0026	MS53_0400
MS53_0026	MS53_0681
MS53_0026	MS53_0682
MS53_0027	MS53_0024
MS53_0027	MS53_0025
MS53_0027	MS53_0026
MS53_0027	MS53_0028
MS53_0027	MS53_0029
MS53_0027	MS53_0030
MS53_0027	MS53_0031
MS53_0027	MS53_0032
MS53_0028	MS53_0024
MS53_0028	MS53_0025
MS53_0028	MS53_0026
MS53_0028	MS53_0027
MS53_0028	MS53_0029
MS53_0028	MS53_0030
MS53_0028	MS53_0031
MS53_0028	MS53_0032
MS53_0028	MS53_0216
MS53_0028	MS53_0597
MS53_0028	MS53_0682
MS53_0028	MS53_0683
MS53_0029	MS53_0024
MS53_0029	MS53_0025
MS53_0029	MS53_0026
MS53_0029	MS53_0027
MS53_0029	MS53_0028
MS53_0029	MS53_0030
MS53_0029	MS53_0031
MS53_0029	MS53_0032
MS53_0029	MS53_0181
MS53_0029	MS53_0616
MS53_0029	MS53_0681
MS53_0029	MS53_0683
MS53_0030	MS53_0024
MS53_0030	MS53_0025
MS53_0030	MS53_0026
MS53_0030	MS53_0027
MS53_0030	MS53_0028
MS53_0030	MS53_0029
MS53_0030	MS53_0031
MS53_0030	MS53_0032
MS53_0030	MS53_0181
MS53_0030	MS53_0616
MS53_0030	MS53_0681
MS53_0030	MS53_0683
MS53_0031	MS53_0024
MS53_0031	MS53_0025
MS53_0031	MS53_0026
MS53_0031	MS53_0027
MS53_0031	MS53_0028
MS53_0031	MS53_0029
MS53_0031	MS53_0030
MS53_0031	MS53_0032
MS53_0031	MS53_0181
MS53_0031	MS53_0331
MS53_0031	MS53_0591
MS53_0031	MS53_0616
MS53_0031	MS53_0681
MS53_0031	MS53_0683
MS53_0032	MS53_0024
MS53_0032	MS53_0025
MS53_0032	MS53_0026
MS53_0032	MS53_0027
MS53_0032	MS53_0028
MS53_0032	MS53_0029
MS53_0032	MS53_0030
MS53_0032	MS53_0031
MS53_0032	MS53_0285
MS53_0032	MS53_0333
MS53_0032	MS53_0438
MS53_0032	MS53_0503
MS53_0032	MS53_0543
MS53_0032	MS53_0564
MS53_0032	MS53_0585
MS53_0032	MS53_0618
MS53_0032	MS53_0666
MS53_0034	MS53_0035
MS53_0034	MS53_0036
MS53_0034	MS53_0041
MS53_0034	MS53_0076
MS53_0034	MS53_0077
MS53_0034	MS53_0086
MS53_0034	MS53_0173
MS53_0034	MS53_0187
MS53_0034	MS53_0308
MS53_0034	MS53_0346
MS53_0034	MS53_0354
MS53_0034	MS53_0362
MS53_0034	MS53_0364
MS53_0034	MS53_0418
MS53_0034	MS53_0491
MS53_0034	MS53_0515
MS53_0034	MS53_0530
MS53_0034	MS53_0596
MS53_0034	MS53_0603
MS53_0034	MS53_0660
MS53_0034	MS53_0661
MS53_0035	MS53_0006
MS53_0035	MS53_0014
MS53_0035	MS53_0034
MS53_0035	MS53_0036
MS53_0035	MS53_0043
MS53_0035	MS53_0074
MS53_0035	MS53_0075
MS53_0035	MS53_0104
MS53_0035	MS53_0293
MS53_0035	MS53_0294
MS53_0035	MS53_0333
MS53_0035	MS53_0341
MS53_0035	MS53_0372
MS53_0035	MS53_0438
MS53_0035	MS53_0450
MS53_0035	MS53_0453
MS53_0035	MS53_0454
MS53_0035	MS53_0470
MS53_0035	MS53_0474
MS53_0035	MS53_0504
MS53_0035	MS53_0526
MS53_0035	MS53_0543
MS53_0035	MS53_0562
MS53_0035	MS53_0574
MS53_0035	MS53_0582
MS53_0035	MS53_0646
MS53_0036	MS53_0034
MS53_0036	MS53_0035
MS53_0036	MS53_0074
MS53_0036	MS53_0078
MS53_0036	MS53_0090
MS53_0036	MS53_0414
MS53_0038	MS53_0039
MS53_0038	MS53_0040
MS53_0038	MS53_0041
MS53_0038	MS53_0042
MS53_0038	MS53_0043
MS53_0038	MS53_0044
MS53_0038	MS53_0045
MS53_0038	MS53_0046
MS53_0038	MS53_0111
MS53_0038	MS53_0229
MS53_0039	MS53_0038
MS53_0039	MS53_0040
MS53_0039	MS53_0041
MS53_0039	MS53_0042
MS53_0039	MS53_0043
MS53_0039	MS53_0044
MS53_0039	MS53_0045
MS53_0039	MS53_0046
MS53_0039	MS53_0466
MS53_0039	MS53_0608
MS53_0039	MS53_0686
MS53_0040	MS53_0038
MS53_0040	MS53_0039
MS53_0040	MS53_0041
MS53_0040	MS53_0042
MS53_0040	MS53_0043
MS53_0040	MS53_0044
MS53_0040	MS53_0045
MS53_0040	MS53_0046
MS53_0041	MS53_0034
MS53_0041	MS53_0038
MS53_0041	MS53_0039
MS53_0041	MS53_0040
MS53_0041	MS53_0042
MS53_0041	MS53_0043
MS53_0041	MS53_0044
MS53_0041	MS53_0045
MS53_0041	MS53_0046
MS53_0041	MS53_0086
MS53_0041	MS53_0308
MS53_0041	MS53_0363
MS53_0041	MS53_0418
MS53_0041	MS53_0596
MS53_0041	MS53_0612
MS53_0041	MS53_0614
MS53_0042	MS53_0038
MS53_0042	MS53_0039
MS53_0042	MS53_0040
MS53_0042	MS53_0041
MS53_0042	MS53_0043
MS53_0042	MS53_0044
MS53_0042	MS53_0045
MS53_0042	MS53_0046
MS53_0043	MS53_0001
MS53_0043	MS53_0018
MS53_0043	MS53_0035
MS53_0043	MS53_0038
MS53_0043	MS53_0039
MS53_0043	MS53_0040
MS53_0043	MS53_0041
MS53_0043	MS53_0042
MS53_0043	MS53_0044
MS53_0043	MS53_0045
MS53_0043	MS53_0046
MS53_0043	MS53_0061
MS53_0043	MS53_0074
MS53_0043	MS53_0075
MS53_0043	MS53_0084
MS53_0043	MS53_0085
MS53_0043	MS53_0086
MS53_0043	MS53_0098
MS53_0043	MS53_0155
MS53_0043	MS53_0158
MS53_0043	MS53_0175
MS53_0043	MS53_0285
MS53_0043	MS53_0293
MS53_0043	MS53_0294
MS53_0043	MS53_0328
MS53_0043	MS53_0333
MS53_0043	MS53_0335
MS53_0043	MS53_0341
MS53_0043	MS53_0371
MS53_0043	MS53_0408
MS53_0043	MS53_0415
MS53_0043	MS53_0418
MS53_0043	MS53_0438
MS53_0043	MS53_0441
MS53_0043	MS53_0450
MS53_0043	MS53_0458
MS53_0043	MS53_0459
MS53_0043	MS53_0463
MS53_0043	MS53_0466
MS53_0043	MS53_0468
MS53_0043	MS53_0470
MS53_0043	MS53_0474
MS53_0043	MS53_0502
MS53_0043	MS53_0504
MS53_0043	MS53_0511
MS53_0043	MS53_0520
MS53_0043	MS53_0526
MS53_0043	MS53_0541
MS53_0043	MS53_0547
MS53_0043	MS53_0582
MS53_0043	MS53_0585
MS53_0043	MS53_0613
MS53_0043	MS53_0680
MS53_0044	MS53_0038
MS53_0044	MS53_0039
MS53_0044	MS53_0040
MS53_0044	MS53_0041
MS53_0044	MS53_0042
MS53_0044	MS53_0043
MS53_0044	MS53_0045
MS53_0044	MS53_0046
MS53_0044	MS53_0127
MS53_0044	MS53_0157
MS53_0044	MS53_0229
MS53_0044	MS53_0233
MS53_0044	MS53_0310
MS53_0044	MS53_0333
MS53_0044	MS53_0335
MS53_0044	MS53_0339
MS53_0044	MS53_0454
MS53_0045	MS53_0038
MS53_0045	MS53_0039
MS53_0045	MS53_0040
MS53_0045	MS53_0041
MS53_0045	MS53_0042
MS53_0045	MS53_0043
MS53_0045	MS53_0044
MS53_0045	MS53_0046
MS53_0046	MS53_0038
MS53_0046	MS53_0039
MS53_0046	MS53_0040
MS53_0046	MS53_0041
MS53_0046	MS53_0042
MS53_0046	MS53_0043
MS53_0046	MS53_0044
MS53_0046	MS53_0045
MS53_0047	MS53_0001
MS53_0047	MS53_0004
MS53_0047	MS53_0009
MS53_0047	MS53_0011
MS53_0047	MS53_0021
MS53_0047	MS53_0048
MS53_0047	MS53_0049
MS53_0047	MS53_0050
MS53_0047	MS53_0051
MS53_0047	MS53_0052
MS53_0047	MS53_0053
MS53_0047	MS53_0054
MS53_0047	MS53_0055
MS53_0047	MS53_0056
MS53_0047	MS53_0057
MS53_0047	MS53_0058
MS53_0047	MS53_0059
MS53_0047	MS53_0060
MS53_0047	MS53_0061
MS53_0047	MS53_0076
MS53_0047	MS53_0077
MS53_0047	MS53_0114
MS53_0047	MS53_0120
MS53_0047	MS53_0168
MS53_0047	MS53_0183
MS53_0047	MS53_0187
MS53_0047	MS53_0298
MS53_0047	MS53_0302
MS53_0047	MS53_0305
MS53_0047	MS53_0317
MS53_0047	MS53_0340
MS53_0047	MS53_0345
MS53_0047	MS53_0346
MS53_0047	MS53_0347
MS53_0047	MS53_0348
MS53_0047	MS53_0354
MS53_0047	MS53_0357
MS53_0047	MS53_0358
MS53_0047	MS53_0393
MS53_0047	MS53_0405
MS53_0047	MS53_0413
MS53_0047	MS53_0414
MS53_0047	MS53_0420
MS53_0047	MS53_0421
MS53_0047	MS53_0425
MS53_0047	MS53_0431
MS53_0047	MS53_0446
MS53_0047	MS53_0478
MS53_0047	MS53_0484
MS53_0047	MS53_0485
MS53_0047	MS53_0486
MS53_0047	MS53_0567
MS53_0047	MS53_0568
MS53_0047	MS53_0573
MS53_0047	MS53_0574
MS53_0047	MS53_0575
MS53_0047	MS53_0576
MS53_0047	MS53_0579
MS53_0047	MS53_0580
MS53_0047	MS53_0581
MS53_0047	MS53_0591
MS53_0047	MS53_0597
MS53_0047	MS53_0606
MS53_0047	MS53_0611
MS53_0047	MS53_0615
MS53_0047	MS53_0616
MS53_0047	MS53_0623
MS53_0047	MS53_0624
MS53_0047	MS53_0625
MS53_0047	MS53_0626
MS53_0047	MS53_0627
MS53_0047	MS53_0628
MS53_0047	MS53_0629
MS53_0047	MS53_0630
MS53_0047	MS53_0631
MS53_0047	MS53_0632
MS53_0047	MS53_0633
MS53_0047	MS53_0634
MS53_0047	MS53_0636
MS53_0047	MS53_0637
MS53_0047	MS53_0638
MS53_0047	MS53_0639
MS53_0047	MS53_0640
MS53_0047	MS53_0642
MS53_0047	MS53_0643
MS53_0047	MS53_0644
MS53_0047	MS53_0661
MS53_0047	MS53_0667
MS53_0047	MS53_0677
MS53_0047	MS53_0678
MS53_0047	MS53_0686
MS53_0047	MS53_0687
MS53_0048	MS53_0011
MS53_0048	MS53_0047
MS53_0048	MS53_0049
MS53_0048	MS53_0050
MS53_0048	MS53_0051
MS53_0048	MS53_0052
MS53_0048	MS53_0053
MS53_0048	MS53_0054
MS53_0048	MS53_0055
MS53_0048	MS53_0056
MS53_0048	MS53_0057
MS53_0048	MS53_0058
MS53_0048	MS53_0059
MS53_0048	MS53_0060
MS53_0048	MS53_0061
MS53_0048	MS53_0076
MS53_0048	MS53_0077
MS53_0048	MS53_0187
MS53_0048	MS53_0302
MS53_0048	MS53_0345
MS53_0048	MS53_0346
MS53_0048	MS53_0347
MS53_0048	MS53_0348
MS53_0048	MS53_0357
MS53_0048	MS53_0358
MS53_0048	MS53_0393
MS53_0048	MS53_0413
MS53_0048	MS53_0414
MS53_0048	MS53_0420
MS53_0048	MS53_0421
MS53_0048	MS53_0425
MS53_0048	MS53_0431
MS53_0048	MS53_0436
MS53_0048	MS53_0478
MS53_0048	MS53_0484
MS53_0048	MS53_0485
MS53_0048	MS53_0515
MS53_0048	MS53_0568
MS53_0048	MS53_0573
MS53_0048	MS53_0574
MS53_0048	MS53_0575
MS53_0048	MS53_0576
MS53_0048	MS53_0579
MS53_0048	MS53_0580
MS53_0048	MS53_0581
MS53_0048	MS53_0596
MS53_0048	MS53_0597
MS53_0048	MS53_0606
MS53_0048	MS53_0614
MS53_0048	MS53_0615
MS53_0048	MS53_0616
MS53_0048	MS53_0623
MS53_0048	MS53_0624
MS53_0048	MS53_0625
MS53_0048	MS53_0626
MS53_0048	MS53_0627
MS53_0048	MS53_0628
MS53_0048	MS53_0629
MS53_0048	MS53_0630
MS53_0048	MS53_0631
MS53_0048	MS53_0632
MS53_0048	MS53_0633
MS53_0048	MS53_0634
MS53_0048	MS53_0636
MS53_0048	MS53_0637
MS53_0048	MS53_0638
MS53_0048	MS53_0639
MS53_0048	MS53_0640
MS53_0048	MS53_0642
MS53_0048	MS53_0643
MS53_0048	MS53_0644
MS53_0048	MS53_0660
MS53_0048	MS53_0661
MS53_0048	MS53_0667
MS53_0048	MS53_0677
MS53_0048	MS53_0678
MS53_0048	MS53_0685
MS53_0049	MS53_0009
MS53_0049	MS53_0011
MS53_0049	MS53_0012
MS53_0049	MS53_0047
MS53_0049	MS53_0048
MS53_0049	MS53_0050
MS53_0049	MS53_0051
MS53_0049	MS53_0052
MS53_0049	MS53_0053
MS53_0049	MS53_0054
MS53_0049	MS53_0055
MS53_0049	MS53_0056
MS53_0049	MS53_0057
MS53_0049	MS53_0058
MS53_0049	MS53_0059
MS53_0049	MS53_0060
MS53_0049	MS53_0061
MS53_0049	MS53_0076
MS53_0049	MS53_0077
MS53_0049	MS53_0168
MS53_0049	MS53_0183
MS53_0049	MS53_0184
MS53_0049	MS53_0187
MS53_0049	MS53_0302
MS53_0049	MS53_0317
MS53_0049	MS53_0345
MS53_0049	MS53_0346
MS53_0049	MS53_0347
MS53_0049	MS53_0348
MS53_0049	MS53_0357
MS53_0049	MS53_0358
MS53_0049	MS53_0387
MS53_0049	MS53_0393
MS53_0049	MS53_0398
MS53_0049	MS53_0413
MS53_0049	MS53_0414
MS53_0049	MS53_0420
MS53_0049	MS53_0421
MS53_0049	MS53_0425
MS53_0049	MS53_0440
MS53_0049	MS53_0478
MS53_0049	MS53_0484
MS53_0049	MS53_0485
MS53_0049	MS53_0515
MS53_0049	MS53_0521
MS53_0049	MS53_0561
MS53_0049	MS53_0573
MS53_0049	MS53_0574
MS53_0049	MS53_0575
MS53_0049	MS53_0576
MS53_0049	MS53_0579
MS53_0049	MS53_0580
MS53_0049	MS53_0581
MS53_0049	MS53_0596
MS53_0049	MS53_0597
MS53_0049	MS53_0615
MS53_0049	MS53_0616
MS53_0049	MS53_0623
MS53_0049	MS53_0624
MS53_0049	MS53_0625
MS53_0049	MS53_0626
MS53_0049	MS53_0627
MS53_0049	MS53_0628
MS53_0049	MS53_0629
MS53_0049	MS53_0630
MS53_0049	MS53_0631
MS53_0049	MS53_0632
MS53_0049	MS53_0633
MS53_0049	MS53_0634
MS53_0049	MS53_0636
MS53_0049	MS53_0637
MS53_0049	MS53_0638
MS53_0049	MS53_0639
MS53_0049	MS53_0640
MS53_0049	MS53_0642
MS53_0049	MS53_0643
MS53_0049	MS53_0644
MS53_0049	MS53_0660
MS53_0049	MS53_0661
MS53_0049	MS53_0667
MS53_0049	MS53_0677
MS53_0049	MS53_0678
MS53_0050	MS53_0011
MS53_0050	MS53_0012
MS53_0050	MS53_0021
MS53_0050	MS53_0047
MS53_0050	MS53_0048
MS53_0050	MS53_0049
MS53_0050	MS53_0051
MS53_0050	MS53_0052
MS53_0050	MS53_0053
MS53_0050	MS53_0054
MS53_0050	MS53_0055
MS53_0050	MS53_0056
MS53_0050	MS53_0057
MS53_0050	MS53_0058
MS53_0050	MS53_0059
MS53_0050	MS53_0060
MS53_0050	MS53_0061
MS53_0050	MS53_0080
MS53_0050	MS53_0128
MS53_0050	MS53_0148
MS53_0050	MS53_0150
MS53_0050	MS53_0151
MS53_0050	MS53_0165
MS53_0050	MS53_0181
MS53_0050	MS53_0186
MS53_0050	MS53_0271
MS53_0050	MS53_0296
MS53_0050	MS53_0302
MS53_0050	MS53_0303
MS53_0050	MS53_0311
MS53_0050	MS53_0320
MS53_0050	MS53_0346
MS53_0050	MS53_0357
MS53_0050	MS53_0361
MS53_0050	MS53_0363
MS53_0050	MS53_0364
MS53_0050	MS53_0379
MS53_0050	MS53_0480
MS53_0050	MS53_0506
MS53_0050	MS53_0516
MS53_0050	MS53_0521
MS53_0050	MS53_0542
MS53_0050	MS53_0574
MS53_0050	MS53_0575
MS53_0050	MS53_0576
MS53_0050	MS53_0579
MS53_0050	MS53_0596
MS53_0050	MS53_0606
MS53_0050	MS53_0664
MS53_0051	MS53_0011
MS53_0051	MS53_0047
MS53_0051	MS53_0048
MS53_0051	MS53_0049
MS53_0051	MS53_0050
MS53_0051	MS53_0052
MS53_0051	MS53_0053
MS53_0051	MS53_0054
MS53_0051	MS53_0055
MS53_0051	MS53_0056
MS53_0051	MS53_0057
MS53_0051	MS53_0058
MS53_0051	MS53_0059
MS53_0051	MS53_0060
MS53_0051	MS53_0061
MS53_0051	MS53_0293
MS53_0051	MS53_0376
MS53_0051	MS53_0438
MS53_0051	MS53_0501
MS53_0051	MS53_0511
MS53_0051	MS53_0528
MS53_0051	MS53_0543
MS53_0051	MS53_0551
MS53_0051	MS53_0585
MS53_0051	MS53_0685
MS53_0052	MS53_0047
MS53_0052	MS53_0048
MS53_0052	MS53_0049
MS53_0052	MS53_0050
MS53_0052	MS53_0051
MS53_0052	MS53_0053
MS53_0052	MS53_0054
MS53_0052	MS53_0055
MS53_0052	MS53_0056
MS53_0052	MS53_0057
MS53_0052	MS53_0058
MS53_0052	MS53_0059
MS53_0052	MS53_0060
MS53_0052	MS53_0061
MS53_0052	MS53_0083
MS53_0052	MS53_0119
MS53_0052	MS53_0137
MS53_0052	MS53_0139
MS53_0052	MS53_0142
MS53_0052	MS53_0145
MS53_0052	MS53_0147
MS53_0052	MS53_0274
MS53_0052	MS53_0302
MS53_0052	MS53_0303
MS53_0052	MS53_0317
MS53_0052	MS53_0354
MS53_0052	MS53_0362
MS53_0052	MS53_0363
MS53_0052	MS53_0375
MS53_0052	MS53_0382
MS53_0052	MS53_0387
MS53_0052	MS53_0396
MS53_0052	MS53_0398
MS53_0052	MS53_0399
MS53_0052	MS53_0401
MS53_0052	MS53_0413
MS53_0052	MS53_0445
MS53_0052	MS53_0515
MS53_0052	MS53_0521
MS53_0052	MS53_0523
MS53_0052	MS53_0529
MS53_0052	MS53_0531
MS53_0052	MS53_0591
MS53_0052	MS53_0592
MS53_0052	MS53_0614
MS53_0052	MS53_0615
MS53_0052	MS53_0674
MS53_0052	MS53_0675
MS53_0052	MS53_0684
MS53_0053	MS53_0001
MS53_0053	MS53_0047
MS53_0053	MS53_0048
MS53_0053	MS53_0049
MS53_0053	MS53_0050
MS53_0053	MS53_0051
MS53_0053	MS53_0052
MS53_0053	MS53_0054
MS53_0053	MS53_0055
MS53_0053	MS53_0056
MS53_0053	MS53_0057
MS53_0053	MS53_0058
MS53_0053	MS53_0059
MS53_0053	MS53_0060
MS53_0053	MS53_0061
MS53_0053	MS53_0081
MS53_0053	MS53_0165
MS53_0053	MS53_0296
MS53_0053	MS53_0297
MS53_0053	MS53_0302
MS53_0053	MS53_0364
MS53_0053	MS53_0421
MS53_0053	MS53_0515
MS53_0053	MS53_0523
MS53_0053	MS53_0524
MS53_0053	MS53_0529
MS53_0053	MS53_0531
MS53_0053	MS53_0544
MS53_0053	MS53_0561
MS53_0053	MS53_0567
MS53_0053	MS53_0580
MS53_0053	MS53_0614
MS53_0053	MS53_0615
MS53_0053	MS53_0623
MS53_0053	MS53_0624
MS53_0053	MS53_0650
MS53_0053	MS53_0652
MS53_0053	MS53_0653
MS53_0053	MS53_0687
MS53_0054	MS53_0047
MS53_0054	MS53_0048
MS53_0054	MS53_0049
MS53_0054	MS53_0050
MS53_0054	MS53_0051
MS53_0054	MS53_0052
MS53_0054	MS53_0053
MS53_0054	MS53_0055
MS53_0054	MS53_0056
MS53_0054	MS53_0057
MS53_0054	MS53_0058
MS53_0054	MS53_0059
MS53_0054	MS53_0060
MS53_0054	MS53_0061
MS53_0055	MS53_0001
MS53_0055	MS53_0004
MS53_0055	MS53_0022
MS53_0055	MS53_0026
MS53_0055	MS53_0047
MS53_0055	MS53_0048
MS53_0055	MS53_0049
MS53_0055	MS53_0050
MS53_0055	MS53_0051
MS53_0055	MS53_0052
MS53_0055	MS53_0053
MS53_0055	MS53_0054
MS53_0055	MS53_0056
MS53_0055	MS53_0057
MS53_0055	MS53_0058
MS53_0055	MS53_0059
MS53_0055	MS53_0060
MS53_0055	MS53_0061
MS53_0055	MS53_0076
MS53_0055	MS53_0077
MS53_0055	MS53_0088
MS53_0055	MS53_0100
MS53_0055	MS53_0114
MS53_0055	MS53_0116
MS53_0055	MS53_0130
MS53_0055	MS53_0170
MS53_0055	MS53_0183
MS53_0055	MS53_0200
MS53_0055	MS53_0270
MS53_0055	MS53_0275
MS53_0055	MS53_0302
MS53_0055	MS53_0309
MS53_0055	MS53_0312
MS53_0055	MS53_0318
MS53_0055	MS53_0322
MS53_0055	MS53_0386
MS53_0055	MS53_0401
MS53_0055	MS53_0421
MS53_0055	MS53_0425
MS53_0055	MS53_0436
MS53_0055	MS53_0453
MS53_0055	MS53_0480
MS53_0055	MS53_0486
MS53_0055	MS53_0513
MS53_0055	MS53_0515
MS53_0055	MS53_0528
MS53_0055	MS53_0529
MS53_0055	MS53_0531
MS53_0055	MS53_0542
MS53_0055	MS53_0544
MS53_0055	MS53_0561
MS53_0055	MS53_0579
MS53_0055	MS53_0580
MS53_0055	MS53_0592
MS53_0055	MS53_0596
MS53_0055	MS53_0611
MS53_0055	MS53_0614
MS53_0055	MS53_0615
MS53_0055	MS53_0616
MS53_0055	MS53_0623
MS53_0055	MS53_0624
MS53_0055	MS53_0647
MS53_0055	MS53_0648
MS53_0055	MS53_0652
MS53_0055	MS53_0653
MS53_0055	MS53_0678
MS53_0055	MS53_0683
MS53_0055	MS53_0684
MS53_0055	MS53_0687
MS53_0056	MS53_0047
MS53_0056	MS53_0048
MS53_0056	MS53_0049
MS53_0056	MS53_0050
MS53_0056	MS53_0051
MS53_0056	MS53_0052
MS53_0056	MS53_0053
MS53_0056	MS53_0054
MS53_0056	MS53_0055
MS53_0056	MS53_0057
MS53_0056	MS53_0058
MS53_0056	MS53_0059
MS53_0056	MS53_0060
MS53_0056	MS53_0061
MS53_0057	MS53_0001
MS53_0057	MS53_0020
MS53_0057	MS53_0047
MS53_0057	MS53_0048
MS53_0057	MS53_0049
MS53_0057	MS53_0050
MS53_0057	MS53_0051
MS53_0057	MS53_0052
MS53_0057	MS53_0053
MS53_0057	MS53_0054
MS53_0057	MS53_0055
MS53_0057	MS53_0056
MS53_0057	MS53_0058
MS53_0057	MS53_0059
MS53_0057	MS53_0060
MS53_0057	MS53_0061
MS53_0057	MS53_0143
MS53_0057	MS53_0317
MS53_0057	MS53_0319
MS53_0057	MS53_0362
MS53_0057	MS53_0387
MS53_0057	MS53_0485
MS53_0057	MS53_0531
MS53_0057	MS53_0591
MS53_0057	MS53_0592
MS53_0057	MS53_0654
MS53_0057	MS53_0655
MS53_0057	MS53_0684
MS53_0058	MS53_0009
MS53_0058	MS53_0015
MS53_0058	MS53_0019
MS53_0058	MS53_0022
MS53_0058	MS53_0047
MS53_0058	MS53_0048
MS53_0058	MS53_0049
MS53_0058	MS53_0050
MS53_0058	MS53_0051
MS53_0058	MS53_0052
MS53_0058	MS53_0053
MS53_0058	MS53_0054
MS53_0058	MS53_0055
MS53_0058	MS53_0056
MS53_0058	MS53_0057
MS53_0058	MS53_0059
MS53_0058	MS53_0060
MS53_0058	MS53_0061
MS53_0058	MS53_0114
MS53_0058	MS53_0128
MS53_0058	MS53_0147
MS53_0058	MS53_0169
MS53_0058	MS53_0170
MS53_0058	MS53_0271
MS53_0058	MS53_0297
MS53_0058	MS53_0301
MS53_0058	MS53_0309
MS53_0058	MS53_0351
MS53_0058	MS53_0357
MS53_0058	MS53_0358
MS53_0058	MS53_0373
MS53_0058	MS53_0413
MS53_0058	MS53_0414
MS53_0058	MS53_0431
MS53_0058	MS53_0453
MS53_0058	MS53_0486
MS53_0058	MS53_0520
MS53_0058	MS53_0528
MS53_0058	MS53_0529
MS53_0058	MS53_0544
MS53_0058	MS53_0558
MS53_0058	MS53_0561
MS53_0058	MS53_0567
MS53_0058	MS53_0568
MS53_0058	MS53_0572
MS53_0058	MS53_0596
MS53_0058	MS53_0597
MS53_0058	MS53_0606
MS53_0058	MS53_0608
MS53_0058	MS53_0612
MS53_0058	MS53_0622
MS53_0058	MS53_0648
MS53_0059	MS53_0047
MS53_0059	MS53_0048
MS53_0059	MS53_0049
MS53_0059	MS53_0050
MS53_0059	MS53_0051
MS53_0059	MS53_0052
MS53_0059	MS53_0053
MS53_0059	MS53_0054
MS53_0059	MS53_0055
MS53_0059	MS53_0056
MS53_0059	MS53_0057
MS53_0059	MS53_0058
MS53_0059	MS53_0060
MS53_0059	MS53_0061
MS53_0060	MS53_0023
MS53_0060	MS53_0047
MS53_0060	MS53_0048
MS53_0060	MS53_0049
MS53_0060	MS53_0050
MS53_0060	MS53_0051
MS53_0060	MS53_0052
MS53_0060	MS53_0053
MS53_0060	MS53_0054
MS53_0060	MS53_0055
MS53_0060	MS53_0056
MS53_0060	MS53_0057
MS53_0060	MS53_0058
MS53_0060	MS53_0059
MS53_0060	MS53_0061
MS53_0060	MS53_0127
MS53_0060	MS53_0152
MS53_0060	MS53_0170
MS53_0060	MS53_0233
MS53_0060	MS53_0272
MS53_0060	MS53_0273
MS53_0060	MS53_0274
MS53_0060	MS53_0275
MS53_0060	MS53_0303
MS53_0060	MS53_0308
MS53_0060	MS53_0311
MS53_0060	MS53_0322
MS53_0060	MS53_0380
MS53_0060	MS53_0522
MS53_0060	MS53_0608
MS53_0060	MS53_0652
MS53_0060	MS53_0653
MS53_0060	MS53_0667
MS53_0060	MS53_0680
MS53_0060	MS53_0687
MS53_0061	MS53_0023
MS53_0061	MS53_0043
MS53_0061	MS53_0047
MS53_0061	MS53_0048
MS53_0061	MS53_0049
MS53_0061	MS53_0050
MS53_0061	MS53_0051
MS53_0061	MS53_0052
MS53_0061	MS53_0053
MS53_0061	MS53_0054
MS53_0061	MS53_0055
MS53_0061	MS53_0056
MS53_0061	MS53_0057
MS53_0061	MS53_0058
MS53_0061	MS53_0059
MS53_0061	MS53_0060
MS53_0061	MS53_0070
MS53_0061	MS53_0077
MS53_0061	MS53_0085
MS53_0061	MS53_0157
MS53_0061	MS53_0175
MS53_0061	MS53_0285
MS53_0061	MS53_0293
MS53_0061	MS53_0316
MS53_0061	MS53_0329
MS53_0061	MS53_0335
MS53_0061	MS53_0415
MS53_0061	MS53_0438
MS53_0061	MS53_0466
MS53_0061	MS53_0468
MS53_0061	MS53_0474
MS53_0061	MS53_0504
MS53_0061	MS53_0511
MS53_0061	MS53_0547
MS53_0061	MS53_0585
MS53_0061	MS53_0613
MS53_0062	MS53_0063
MS53_0062	MS53_0064
MS53_0062	MS53_0065
MS53_0062	MS53_0066
MS53_0063	MS53_0062
MS53_0063	MS53_0064
MS53_0063	MS53_0065
MS53_0063	MS53_0066
MS53_0064	MS53_0062
MS53_0064	MS53_0063
MS53_0064	MS53_0065
MS53_0064	MS53_0066
MS53_0065	MS53_0062
MS53_0065	MS53_0063
MS53_0065	MS53_0064
MS53_0065	MS53_0066
MS53_0066	MS53_0062
MS53_0066	MS53_0063
MS53_0066	MS53_0064
MS53_0066	MS53_0065
MS53_0067	MS53_0019
MS53_0067	MS53_0068
MS53_0067	MS53_0070
MS53_0067	MS53_0100
MS53_0067	MS53_0111
MS53_0067	MS53_0129
MS53_0067	MS53_0157
MS53_0067	MS53_0160
MS53_0067	MS53_0162
MS53_0067	MS53_0188
MS53_0067	MS53_0190
MS53_0067	MS53_0353
MS53_0067	MS53_0427
MS53_0067	MS53_0450
MS53_0067	MS53_0462
MS53_0067	MS53_0464
MS53_0067	MS53_0487
MS53_0067	MS53_0505
MS53_0067	MS53_0517
MS53_0067	MS53_0526
MS53_0067	MS53_0528
MS53_0067	MS53_0529
MS53_0067	MS53_0600
MS53_0068	MS53_0067
MS53_0069	MS53_0070
MS53_0069	MS53_0071
MS53_0070	MS53_0061
MS53_0070	MS53_0067
MS53_0070	MS53_0069
MS53_0070	MS53_0071
MS53_0070	MS53_0129
MS53_0070	MS53_0155
MS53_0070	MS53_0157
MS53_0070	MS53_0158
MS53_0070	MS53_0159
MS53_0070	MS53_0160
MS53_0070	MS53_0186
MS53_0070	MS53_0188
MS53_0070	MS53_0190
MS53_0070	MS53_0201
MS53_0070	MS53_0257
MS53_0070	MS53_0293
MS53_0070	MS53_0310
MS53_0070	MS53_0316
MS53_0070	MS53_0320
MS53_0070	MS53_0328
MS53_0070	MS53_0333
MS53_0070	MS53_0371
MS53_0070	MS53_0404
MS53_0070	MS53_0438
MS53_0070	MS53_0462
MS53_0070	MS53_0463
MS53_0070	MS53_0464
MS53_0070	MS53_0466
MS53_0070	MS53_0468
MS53_0070	MS53_0511
MS53_0070	MS53_0517
MS53_0070	MS53_0526
MS53_0070	MS53_0543
MS53_0070	MS53_0547
MS53_0070	MS53_0585
MS53_0070	MS53_0602
MS53_0071	MS53_0069
MS53_0071	MS53_0070
MS53_0072	MS53_0073
MS53_0072	MS53_0074
MS53_0072	MS53_0075
MS53_0072	MS53_0076
MS53_0072	MS53_0077
MS53_0072	MS53_0078
MS53_0072	MS53_0079
MS53_0073	MS53_0002
MS53_0073	MS53_0072
MS53_0073	MS53_0074
MS53_0073	MS53_0075
MS53_0073	MS53_0076
MS53_0073	MS53_0077
MS53_0073	MS53_0078
MS53_0073	MS53_0079
MS53_0073	MS53_0107
MS53_0073	MS53_0199
MS53_0073	MS53_0232
MS53_0073	MS53_0294
MS53_0073	MS53_0310
MS53_0073	MS53_0362
MS53_0073	MS53_0371
MS53_0073	MS53_0418
MS53_0073	MS53_0441
MS53_0073	MS53_0482
MS53_0073	MS53_0502
MS53_0073	MS53_0582
MS53_0073	MS53_0583
MS53_0073	MS53_0613
MS53_0074	MS53_0001
MS53_0074	MS53_0018
MS53_0074	MS53_0035
MS53_0074	MS53_0036
MS53_0074	MS53_0043
MS53_0074	MS53_0072
MS53_0074	MS53_0073
MS53_0074	MS53_0075
MS53_0074	MS53_0076
MS53_0074	MS53_0077
MS53_0074	MS53_0078
MS53_0074	MS53_0079
MS53_0074	MS53_0084
MS53_0074	MS53_0125
MS53_0074	MS53_0155
MS53_0074	MS53_0293
MS53_0074	MS53_0328
MS53_0074	MS53_0333
MS53_0074	MS53_0341
MS53_0074	MS53_0362
MS53_0074	MS53_0363
MS53_0074	MS53_0371
MS53_0074	MS53_0415
MS53_0074	MS53_0428
MS53_0074	MS53_0438
MS53_0074	MS53_0459
MS53_0074	MS53_0468
MS53_0074	MS53_0470
MS53_0074	MS53_0474
MS53_0074	MS53_0502
MS53_0074	MS53_0504
MS53_0074	MS53_0511
MS53_0074	MS53_0526
MS53_0074	MS53_0543
MS53_0074	MS53_0567
MS53_0074	MS53_0582
MS53_0074	MS53_0585
MS53_0074	MS53_0590
MS53_0074	MS53_0685
MS53_0075	MS53_0014
MS53_0075	MS53_0035
MS53_0075	MS53_0043
MS53_0075	MS53_0072
MS53_0075	MS53_0073
MS53_0075	MS53_0074
MS53_0075	MS53_0076
MS53_0075	MS53_0077
MS53_0075	MS53_0078
MS53_0075	MS53_0079
MS53_0075	MS53_0081
MS53_0075	MS53_0084
MS53_0075	MS53_0094
MS53_0075	MS53_0129
MS53_0075	MS53_0155
MS53_0075	MS53_0293
MS53_0075	MS53_0316
MS53_0075	MS53_0319
MS53_0075	MS53_0341
MS53_0075	MS53_0364
MS53_0075	MS53_0415
MS53_0075	MS53_0428
MS53_0075	MS53_0438
MS53_0075	MS53_0450
MS53_0075	MS53_0454
MS53_0075	MS53_0466
MS53_0075	MS53_0468
MS53_0075	MS53_0474
MS53_0075	MS53_0504
MS53_0075	MS53_0511
MS53_0075	MS53_0520
MS53_0075	MS53_0526
MS53_0075	MS53_0543
MS53_0075	MS53_0563
MS53_0075	MS53_0585
MS53_0076	MS53_0011
MS53_0076	MS53_0012
MS53_0076	MS53_0021
MS53_0076	MS53_0022
MS53_0076	MS53_0034
MS53_0076	MS53_0047
MS53_0076	MS53_0048
MS53_0076	MS53_0049
MS53_0076	MS53_0055
MS53_0076	MS53_0072
MS53_0076	MS53_0073
MS53_0076	MS53_0074
MS53_0076	MS53_0075
MS53_0076	MS53_0077
MS53_0076	MS53_0078
MS53_0076	MS53_0079
MS53_0076	MS53_0083
MS53_0076	MS53_0091
MS53_0076	MS53_0092
MS53_0076	MS53_0100
MS53_0076	MS53_0119
MS53_0076	MS53_0123
MS53_0076	MS53_0142
MS53_0076	MS53_0148
MS53_0076	MS53_0167
MS53_0076	MS53_0169
MS53_0076	MS53_0181
MS53_0076	MS53_0183
MS53_0076	MS53_0305
MS53_0076	MS53_0311
MS53_0076	MS53_0342
MS53_0076	MS53_0351
MS53_0076	MS53_0357
MS53_0076	MS53_0358
MS53_0076	MS53_0376
MS53_0076	MS53_0387
MS53_0076	MS53_0413
MS53_0076	MS53_0414
MS53_0076	MS53_0420
MS53_0076	MS53_0421
MS53_0076	MS53_0422
MS53_0076	MS53_0446
MS53_0076	MS53_0447
MS53_0076	MS53_0453
MS53_0076	MS53_0455
MS53_0076	MS53_0478
MS53_0076	MS53_0484
MS53_0076	MS53_0485
MS53_0076	MS53_0492
MS53_0076	MS53_0521
MS53_0076	MS53_0542
MS53_0076	MS53_0544
MS53_0076	MS53_0550
MS53_0076	MS53_0573
MS53_0076	MS53_0574
MS53_0076	MS53_0575
MS53_0076	MS53_0576
MS53_0076	MS53_0579
MS53_0076	MS53_0580
MS53_0076	MS53_0581
MS53_0076	MS53_0606
MS53_0076	MS53_0608
MS53_0076	MS53_0623
MS53_0076	MS53_0624
MS53_0076	MS53_0625
MS53_0076	MS53_0626
MS53_0076	MS53_0627
MS53_0076	MS53_0628
MS53_0076	MS53_0629
MS53_0076	MS53_0630
MS53_0076	MS53_0631
MS53_0076	MS53_0633
MS53_0076	MS53_0636
MS53_0076	MS53_0637
MS53_0076	MS53_0638
MS53_0076	MS53_0639
MS53_0076	MS53_0640
MS53_0076	MS53_0642
MS53_0076	MS53_0643
MS53_0076	MS53_0644
MS53_0076	MS53_0647
MS53_0076	MS53_0654
MS53_0076	MS53_0656
MS53_0076	MS53_0659
MS53_0076	MS53_0660
MS53_0076	MS53_0661
MS53_0076	MS53_0667
MS53_0076	MS53_0677
MS53_0076	MS53_0678
MS53_0077	MS53_0011
MS53_0077	MS53_0012
MS53_0077	MS53_0021
MS53_0077	MS53_0022
MS53_0077	MS53_0034
MS53_0077	MS53_0047
MS53_0077	MS53_0048
MS53_0077	MS53_0049
MS53_0077	MS53_0055
MS53_0077	MS53_0061
MS53_0077	MS53_0072
MS53_0077	MS53_0073
MS53_0077	MS53_0074
MS53_0077	MS53_0075
MS53_0077	MS53_0076
MS53_0077	MS53_0078
MS53_0077	MS53_0079
MS53_0077	MS53_0081
MS53_0077	MS53_0083
MS53_0077	MS53_0091
MS53_0077	MS53_0092
MS53_0077	MS53_0100
MS53_0077	MS53_0119
MS53_0077	MS53_0123
MS53_0077	MS53_0142
MS53_0077	MS53_0148
MS53_0077	MS53_0169
MS53_0077	MS53_0183
MS53_0077	MS53_0303
MS53_0077	MS53_0311
[truncated: 17,158 more rows]

## Sheet: STRING_PPI_MYPU.txt
MYPU_0010	MYPU_0020
MYPU_0010	MYPU_0030
MYPU_0010	MYPU_0040
MYPU_0010	MYPU_0130
MYPU_0010	MYPU_0150
MYPU_0010	MYPU_0490
MYPU_0010	MYPU_1040
MYPU_0010	MYPU_1050
MYPU_0010	MYPU_1240
MYPU_0010	MYPU_1280
MYPU_0010	MYPU_1470
MYPU_0010	MYPU_1520
MYPU_0010	MYPU_1650
MYPU_0010	MYPU_1950
MYPU_0010	MYPU_2030
MYPU_0010	MYPU_2230
MYPU_0010	MYPU_2400
MYPU_0010	MYPU_2520
MYPU_0010	MYPU_2530
MYPU_0010	MYPU_3320
MYPU_0010	MYPU_3530
MYPU_0010	MYPU_3720
MYPU_0010	MYPU_3730
MYPU_0010	MYPU_4530
MYPU_0010	MYPU_4680
MYPU_0010	MYPU_4910
MYPU_0010	MYPU_5150
MYPU_0010	MYPU_5180
MYPU_0010	MYPU_5380
MYPU_0010	MYPU_5460
MYPU_0010	MYPU_6230
MYPU_0010	MYPU_6820
MYPU_0010	MYPU_6980
MYPU_0010	MYPU_7020
MYPU_0010	MYPU_7120
MYPU_0010	MYPU_7190
MYPU_0010	MYPU_7330
MYPU_0010	MYPU_7390
MYPU_0010	MYPU_7730
MYPU_0010	MYPU_7810
MYPU_0020	MYPU_0010
MYPU_0020	MYPU_0030
MYPU_0020	MYPU_0040
MYPU_0020	MYPU_0070
MYPU_0020	MYPU_0420
MYPU_0020	MYPU_0490
MYPU_0020	MYPU_1470
MYPU_0020	MYPU_1480
MYPU_0020	MYPU_2030
MYPU_0020	MYPU_2260
MYPU_0020	MYPU_2400
MYPU_0020	MYPU_3560
MYPU_0020	MYPU_3720
MYPU_0020	MYPU_4480
MYPU_0020	MYPU_4860
MYPU_0020	MYPU_6040
MYPU_0020	MYPU_6200
MYPU_0020	MYPU_6690
MYPU_0020	MYPU_6750
MYPU_0020	MYPU_6860
MYPU_0020	MYPU_7090
MYPU_0020	MYPU_7390
MYPU_0030	MYPU_0010
MYPU_0030	MYPU_0020
MYPU_0030	MYPU_0040
MYPU_0030	MYPU_5170
MYPU_0040	MYPU_0010
MYPU_0040	MYPU_0020
MYPU_0040	MYPU_0030
MYPU_0050	MYPU_0060
MYPU_0050	MYPU_0070
MYPU_0050	MYPU_0080
MYPU_0050	MYPU_0090
MYPU_0050	MYPU_0100
MYPU_0060	MYPU_0050
MYPU_0060	MYPU_0070
MYPU_0060	MYPU_0080
MYPU_0060	MYPU_0090
MYPU_0060	MYPU_0100
MYPU_0060	MYPU_0190
MYPU_0060	MYPU_0570
MYPU_0060	MYPU_1060
MYPU_0060	MYPU_1120
MYPU_0060	MYPU_1330
MYPU_0060	MYPU_1950
MYPU_0060	MYPU_2030
MYPU_0060	MYPU_2130
MYPU_0060	MYPU_2160
MYPU_0060	MYPU_2330
MYPU_0060	MYPU_2450
MYPU_0060	MYPU_2560
MYPU_0060	MYPU_3080
MYPU_0060	MYPU_3130
MYPU_0060	MYPU_3380
MYPU_0060	MYPU_3560
MYPU_0060	MYPU_3830
MYPU_0060	MYPU_4440
MYPU_0060	MYPU_4480
MYPU_0060	MYPU_4610
MYPU_0060	MYPU_4660
MYPU_0060	MYPU_4840
MYPU_0060	MYPU_4920
MYPU_0060	MYPU_5200
MYPU_0060	MYPU_5590
MYPU_0060	MYPU_6060
MYPU_0060	MYPU_6070
MYPU_0060	MYPU_6210
MYPU_0060	MYPU_6280
MYPU_0060	MYPU_6470
MYPU_0060	MYPU_6690
MYPU_0060	MYPU_7370
MYPU_0060	MYPU_7810
MYPU_0070	MYPU_0020
MYPU_0070	MYPU_0050
MYPU_0070	MYPU_0060
MYPU_0070	MYPU_0080
MYPU_0070	MYPU_0090
MYPU_0070	MYPU_0100
MYPU_0070	MYPU_0110
MYPU_0070	MYPU_0190
MYPU_0070	MYPU_0420
MYPU_0070	MYPU_0570
MYPU_0070	MYPU_0580
MYPU_0070	MYPU_0620
MYPU_0070	MYPU_1250
MYPU_0070	MYPU_1330
MYPU_0070	MYPU_1430
MYPU_0070	MYPU_1480
MYPU_0070	MYPU_1940
MYPU_0070	MYPU_1950
MYPU_0070	MYPU_2030
MYPU_0070	MYPU_2070
MYPU_0070	MYPU_2090
MYPU_0070	MYPU_2120
MYPU_0070	MYPU_2130
MYPU_0070	MYPU_2160
MYPU_0070	MYPU_2330
MYPU_0070	MYPU_2450
MYPU_0070	MYPU_2560
MYPU_0070	MYPU_2700
MYPU_0070	MYPU_3080
MYPU_0070	MYPU_3130
MYPU_0070	MYPU_3160
MYPU_0070	MYPU_3200
MYPU_0070	MYPU_3230
MYPU_0070	MYPU_3380
MYPU_0070	MYPU_3560
MYPU_0070	MYPU_3710
MYPU_0070	MYPU_3820
MYPU_0070	MYPU_4160
MYPU_0070	MYPU_4390
MYPU_0070	MYPU_4480
MYPU_0070	MYPU_4630
MYPU_0070	MYPU_4660
MYPU_0070	MYPU_4780
MYPU_0070	MYPU_4790
MYPU_0070	MYPU_4840
MYPU_0070	MYPU_4920
MYPU_0070	MYPU_5000
MYPU_0070	MYPU_5020
MYPU_0070	MYPU_5200
MYPU_0070	MYPU_5210
MYPU_0070	MYPU_5590
MYPU_0070	MYPU_6060
MYPU_0070	MYPU_6070
MYPU_0070	MYPU_6270
MYPU_0070	MYPU_6280
MYPU_0070	MYPU_6470
MYPU_0070	MYPU_6500
MYPU_0070	MYPU_6690
MYPU_0070	MYPU_6880
MYPU_0070	MYPU_7030
MYPU_0070	MYPU_7090
MYPU_0070	MYPU_7170
MYPU_0070	MYPU_7200
MYPU_0070	MYPU_7370
MYPU_0070	MYPU_7700
MYPU_0070	MYPU_7740
MYPU_0080	MYPU_0050
MYPU_0080	MYPU_0060
MYPU_0080	MYPU_0070
MYPU_0080	MYPU_0090
MYPU_0080	MYPU_0100
MYPU_0080	MYPU_2240
MYPU_0090	MYPU_0050
MYPU_0090	MYPU_0060
MYPU_0090	MYPU_0070
MYPU_0090	MYPU_0080
MYPU_0090	MYPU_0100
MYPU_0090	MYPU_0510
MYPU_0090	MYPU_1050
MYPU_0090	MYPU_1770
MYPU_0090	MYPU_1780
MYPU_0090	MYPU_2090
MYPU_0090	MYPU_2830
MYPU_0090	MYPU_2840
MYPU_0090	MYPU_2850
MYPU_0090	MYPU_2860
MYPU_0090	MYPU_2890
MYPU_0090	MYPU_2900
MYPU_0090	MYPU_3860
MYPU_0090	MYPU_3870
MYPU_0090	MYPU_3880
MYPU_0090	MYPU_4050
MYPU_0090	MYPU_4280
MYPU_0090	MYPU_4290
MYPU_0090	MYPU_4300
MYPU_0090	MYPU_4670
MYPU_0090	MYPU_4680
MYPU_0090	MYPU_4950
MYPU_0090	MYPU_4960
MYPU_0090	MYPU_5150
MYPU_0090	MYPU_5180
MYPU_0090	MYPU_5320
MYPU_0090	MYPU_5330
MYPU_0090	MYPU_5450
MYPU_0090	MYPU_5460
MYPU_0090	MYPU_5600
MYPU_0090	MYPU_5610
MYPU_0090	MYPU_5620
MYPU_0090	MYPU_5630
MYPU_0090	MYPU_5660
MYPU_0090	MYPU_5670
MYPU_0090	MYPU_5680
MYPU_0090	MYPU_5690
MYPU_0090	MYPU_5700
MYPU_0090	MYPU_5710
MYPU_0090	MYPU_5720
MYPU_0090	MYPU_5730
MYPU_0090	MYPU_5740
MYPU_0090	MYPU_5750
MYPU_0090	MYPU_5770
MYPU_0090	MYPU_5780
MYPU_0090	MYPU_5800
MYPU_0090	MYPU_5810
MYPU_0090	MYPU_5830
MYPU_0090	MYPU_5840
MYPU_0090	MYPU_5850
MYPU_0090	MYPU_5870
MYPU_0090	MYPU_5890
MYPU_0090	MYPU_5900
MYPU_0090	MYPU_6450
MYPU_0090	MYPU_6460
MYPU_0090	MYPU_6820
MYPU_0090	MYPU_7110
MYPU_0090	MYPU_7120
MYPU_0090	MYPU_7160
MYPU_0090	MYPU_7800
MYPU_0090	MYPU_7810
MYPU_0100	MYPU_0050
MYPU_0100	MYPU_0060
MYPU_0100	MYPU_0070
MYPU_0100	MYPU_0080
MYPU_0100	MYPU_0090
MYPU_0100	MYPU_0510
MYPU_0100	MYPU_1520
MYPU_0100	MYPU_1770
MYPU_0100	MYPU_1780
MYPU_0100	MYPU_2270
MYPU_0100	MYPU_2610
MYPU_0100	MYPU_2830
MYPU_0100	MYPU_2840
MYPU_0100	MYPU_2850
MYPU_0100	MYPU_2860
MYPU_0100	MYPU_2890
MYPU_0100	MYPU_2900
MYPU_0100	MYPU_3290
MYPU_0100	MYPU_3300
MYPU_0100	MYPU_3860
MYPU_0100	MYPU_3870
MYPU_0100	MYPU_3880
MYPU_0100	MYPU_4050
MYPU_0100	MYPU_4280
MYPU_0100	MYPU_4290
MYPU_0100	MYPU_4300
MYPU_0100	MYPU_4540
MYPU_0100	MYPU_4670
MYPU_0100	MYPU_4680
MYPU_0100	MYPU_4910
MYPU_0100	MYPU_4950
MYPU_0100	MYPU_4960
MYPU_0100	MYPU_5150
MYPU_0100	MYPU_5180
MYPU_0100	MYPU_5330
MYPU_0100	MYPU_5450
MYPU_0100	MYPU_5460
MYPU_0100	MYPU_5570
MYPU_0100	MYPU_5600
MYPU_0100	MYPU_5610
MYPU_0100	MYPU_5620
MYPU_0100	MYPU_5630
MYPU_0100	MYPU_5660
MYPU_0100	MYPU_5670
MYPU_0100	MYPU_5680
MYPU_0100	MYPU_5690
MYPU_0100	MYPU_5700
MYPU_0100	MYPU_5710
MYPU_0100	MYPU_5720
MYPU_0100	MYPU_5730
MYPU_0100	MYPU_5740
MYPU_0100	MYPU_5750
MYPU_0100	MYPU_5760
MYPU_0100	MYPU_5770
MYPU_0100	MYPU_5780
MYPU_0100	MYPU_5800
MYPU_0100	MYPU_5810
MYPU_0100	MYPU_5830
MYPU_0100	MYPU_5840
MYPU_0100	MYPU_5850
MYPU_0100	MYPU_5870
MYPU_0100	MYPU_5890
MYPU_0100	MYPU_5900
MYPU_0100	MYPU_6080
MYPU_0100	MYPU_6450
MYPU_0100	MYPU_6820
MYPU_0100	MYPU_7110
MYPU_0100	MYPU_7120
MYPU_0100	MYPU_7160
MYPU_0100	MYPU_7180
MYPU_0100	MYPU_7800
MYPU_0100	MYPU_7810
MYPU_0110	MYPU_0070
MYPU_0110	MYPU_0120
MYPU_0110	MYPU_0130
MYPU_0110	MYPU_0140
MYPU_0110	MYPU_0150
MYPU_0110	MYPU_0160
MYPU_0110	MYPU_0170
MYPU_0110	MYPU_0420
MYPU_0110	MYPU_0570
MYPU_0110	MYPU_0580
MYPU_0110	MYPU_0620
MYPU_0110	MYPU_1120
MYPU_0110	MYPU_1250
MYPU_0110	MYPU_1390
MYPU_0110	MYPU_1480
MYPU_0110	MYPU_1870
MYPU_0110	MYPU_1940
MYPU_0110	MYPU_2030
MYPU_0110	MYPU_2060
MYPU_0110	MYPU_2070
MYPU_0110	MYPU_2120
MYPU_0110	MYPU_2130
MYPU_0110	MYPU_2270
MYPU_0110	MYPU_2300
MYPU_0110	MYPU_2330
MYPU_0110	MYPU_2560
MYPU_0110	MYPU_3130
MYPU_0110	MYPU_3160
MYPU_0110	MYPU_3200
MYPU_0110	MYPU_3230
MYPU_0110	MYPU_3380
MYPU_0110	MYPU_3560
MYPU_0110	MYPU_3710
MYPU_0110	MYPU_3740
MYPU_0110	MYPU_4060
MYPU_0110	MYPU_4160
MYPU_0110	MYPU_4200
MYPU_0110	MYPU_4280
MYPU_0110	MYPU_4390
MYPU_0110	MYPU_4480
MYPU_0110	MYPU_4630
MYPU_0110	MYPU_4660
MYPU_0110	MYPU_4800
MYPU_0110	MYPU_4840
MYPU_0110	MYPU_4920
MYPU_0110	MYPU_5020
MYPU_0110	MYPU_5070
MYPU_0110	MYPU_5200
MYPU_0110	MYPU_5590
MYPU_0110	MYPU_6040
MYPU_0110	MYPU_6060
MYPU_0110	MYPU_6070
MYPU_0110	MYPU_6270
MYPU_0110	MYPU_6280
MYPU_0110	MYPU_6500
MYPU_0110	MYPU_6690
MYPU_0110	MYPU_7090
MYPU_0110	MYPU_7320
MYPU_0110	MYPU_7340
MYPU_0110	MYPU_7370
MYPU_0110	MYPU_7380
MYPU_0120	MYPU_0110
MYPU_0120	MYPU_0130
MYPU_0120	MYPU_0140
MYPU_0120	MYPU_0150
MYPU_0120	MYPU_0160
MYPU_0120	MYPU_0170
MYPU_0120	MYPU_0180
MYPU_0120	MYPU_2070
MYPU_0120	MYPU_3350
MYPU_0120	MYPU_4440
MYPU_0120	MYPU_4870
MYPU_0120	MYPU_6200
MYPU_0120	MYPU_7580
MYPU_0130	MYPU_0010
MYPU_0130	MYPU_0110
MYPU_0130	MYPU_0120
MYPU_0130	MYPU_0140
MYPU_0130	MYPU_0150
MYPU_0130	MYPU_0160
MYPU_0130	MYPU_0170
MYPU_0130	MYPU_0180
MYPU_0130	MYPU_0220
MYPU_0130	MYPU_0270
MYPU_0130	MYPU_0280
MYPU_0130	MYPU_0340
MYPU_0130	MYPU_0520
MYPU_0130	MYPU_1050
MYPU_0130	MYPU_1060
MYPU_0130	MYPU_1100
MYPU_0130	MYPU_1280
MYPU_0130	MYPU_1470
MYPU_0130	MYPU_1730
MYPU_0130	MYPU_2380
MYPU_0130	MYPU_2530
MYPU_0130	MYPU_2590
MYPU_0130	MYPU_3280
MYPU_0130	MYPU_3520
MYPU_0130	MYPU_3530
MYPU_0130	MYPU_3720
MYPU_0130	MYPU_3730
MYPU_0130	MYPU_3740
MYPU_0130	MYPU_4050
MYPU_0130	MYPU_4590
MYPU_0130	MYPU_4680
MYPU_0130	MYPU_5250
MYPU_0130	MYPU_5330
MYPU_0130	MYPU_5580
MYPU_0130	MYPU_6090
MYPU_0130	MYPU_6170
MYPU_0130	MYPU_6190
MYPU_0130	MYPU_6920
MYPU_0130	MYPU_7390
MYPU_0130	MYPU_7460
MYPU_0130	MYPU_7780
MYPU_0140	MYPU_0110
MYPU_0140	MYPU_0120
MYPU_0140	MYPU_0130
MYPU_0140	MYPU_0150
MYPU_0140	MYPU_0160
MYPU_0140	MYPU_0170
MYPU_0140	MYPU_0180
MYPU_0140	MYPU_0340
MYPU_0140	MYPU_0410
MYPU_0140	MYPU_0520
MYPU_0140	MYPU_0540
MYPU_0140	MYPU_0640
MYPU_0140	MYPU_0660
MYPU_0140	MYPU_0890
MYPU_0140	MYPU_0930
MYPU_0140	MYPU_1270
MYPU_0140	MYPU_1470
MYPU_0140	MYPU_1560
MYPU_0140	MYPU_1620
MYPU_0140	MYPU_1880
MYPU_0140	MYPU_2390
MYPU_0140	MYPU_3000
MYPU_0140	MYPU_3060
MYPU_0140	MYPU_3120
MYPU_0140	MYPU_3150
MYPU_0140	MYPU_3320
MYPU_0140	MYPU_3610
MYPU_0140	MYPU_3640
MYPU_0140	MYPU_3720
MYPU_0140	MYPU_3870
MYPU_0140	MYPU_4700
MYPU_0140	MYPU_4720
MYPU_0140	MYPU_4850
MYPU_0140	MYPU_4900
MYPU_0140	MYPU_5360
MYPU_0140	MYPU_5450
MYPU_0140	MYPU_5460
MYPU_0140	MYPU_6150
MYPU_0140	MYPU_6170
MYPU_0140	MYPU_6190
MYPU_0140	MYPU_6260
MYPU_0140	MYPU_6820
MYPU_0140	MYPU_7190
MYPU_0140	MYPU_7350
MYPU_0140	MYPU_7390
MYPU_0140	MYPU_7420
MYPU_0140	MYPU_7730
MYPU_0150	MYPU_0010
MYPU_0150	MYPU_0110
MYPU_0150	MYPU_0120
MYPU_0150	MYPU_0130
MYPU_0150	MYPU_0140
MYPU_0150	MYPU_0160
MYPU_0150	MYPU_0170
MYPU_0150	MYPU_0180
MYPU_0150	MYPU_0510
MYPU_0150	MYPU_0540
MYPU_0150	MYPU_0640
MYPU_0150	MYPU_1100
MYPU_0150	MYPU_1180
MYPU_0150	MYPU_1270
MYPU_0150	MYPU_1450
MYPU_0150	MYPU_1470
MYPU_0150	MYPU_1490
MYPU_0150	MYPU_1520
MYPU_0150	MYPU_1650
MYPU_0150	MYPU_1730
MYPU_0150	MYPU_2240
MYPU_0150	MYPU_2290
MYPU_0150	MYPU_2960
MYPU_0150	MYPU_2980
MYPU_0150	MYPU_3060
MYPU_0150	MYPU_3380
MYPU_0150	MYPU_3410
MYPU_0150	MYPU_3520
MYPU_0150	MYPU_3720
MYPU_0150	MYPU_3750
MYPU_0150	MYPU_4080
MYPU_0150	MYPU_4580
MYPU_0150	MYPU_4640
MYPU_0150	MYPU_4680
MYPU_0150	MYPU_4880
MYPU_0150	MYPU_4900
MYPU_0150	MYPU_5130
MYPU_0150	MYPU_5180
MYPU_0150	MYPU_5360
MYPU_0150	MYPU_5510
MYPU_0150	MYPU_5670
MYPU_0150	MYPU_5770
MYPU_0150	MYPU_5800
MYPU_0150	MYPU_5810
MYPU_0150	MYPU_5840
MYPU_0150	MYPU_5850
MYPU_0150	MYPU_5870
MYPU_0150	MYPU_6240
MYPU_0150	MYPU_6250
MYPU_0150	MYPU_6500
MYPU_0150	MYPU_6660
MYPU_0150	MYPU_6750
MYPU_0150	MYPU_6820
MYPU_0150	MYPU_6830
MYPU_0150	MYPU_6840
MYPU_0150	MYPU_7030
MYPU_0150	MYPU_7040
MYPU_0150	MYPU_7260
MYPU_0150	MYPU_7390
MYPU_0150	MYPU_7630
MYPU_0150	MYPU_7730
MYPU_0150	MYPU_7810
MYPU_0160	MYPU_0110
MYPU_0160	MYPU_0120
MYPU_0160	MYPU_0130
MYPU_0160	MYPU_0140
MYPU_0160	MYPU_0150
MYPU_0160	MYPU_0170
MYPU_0160	MYPU_0180
MYPU_0170	MYPU_0110
MYPU_0170	MYPU_0120
MYPU_0170	MYPU_0130
MYPU_0170	MYPU_0140
MYPU_0170	MYPU_0150
MYPU_0170	MYPU_0160
MYPU_0170	MYPU_0180
MYPU_0170	MYPU_0960
MYPU_0170	MYPU_1040
MYPU_0170	MYPU_1100
MYPU_0170	MYPU_1310
MYPU_0170	MYPU_1550
MYPU_0170	MYPU_2280
MYPU_0170	MYPU_2620
MYPU_0170	MYPU_3140
MYPU_0170	MYPU_3510
MYPU_0170	MYPU_3520
MYPU_0170	MYPU_3600
MYPU_0170	MYPU_3610
MYPU_0170	MYPU_3620
MYPU_0170	MYPU_3640
MYPU_0170	MYPU_5110
MYPU_0170	MYPU_5330
MYPU_0170	MYPU_6020
MYPU_0170	MYPU_7670
MYPU_0180	MYPU_0120
MYPU_0180	MYPU_0130
MYPU_0180	MYPU_0140
MYPU_0180	MYPU_0150
MYPU_0180	MYPU_0160
MYPU_0180	MYPU_0170
MYPU_0190	MYPU_0060
MYPU_0190	MYPU_0070
MYPU_0190	MYPU_0390
MYPU_0190	MYPU_0420
MYPU_0190	MYPU_0650
MYPU_0190	MYPU_1060
MYPU_0190	MYPU_1250
MYPU_0190	MYPU_1330
MYPU_0190	MYPU_1430
MYPU_0190	MYPU_1480
MYPU_0190	MYPU_1580
MYPU_0190	MYPU_1870
MYPU_0190	MYPU_2070
MYPU_0190	MYPU_2110
MYPU_0190	MYPU_2120
MYPU_0190	MYPU_2130
MYPU_0190	MYPU_2160
MYPU_0190	MYPU_2290
MYPU_0190	MYPU_2310
MYPU_0190	MYPU_2450
MYPU_0190	MYPU_2560
MYPU_0190	MYPU_3080
MYPU_0190	MYPU_3130
MYPU_0190	MYPU_3230
MYPU_0190	MYPU_3470
MYPU_0190	MYPU_3560
MYPU_0190	MYPU_3710
MYPU_0190	MYPU_3740
MYPU_0190	MYPU_3820
MYPU_0190	MYPU_3830
MYPU_0190	MYPU_4140
MYPU_0190	MYPU_4160
MYPU_0190	MYPU_4200
MYPU_0190	MYPU_4370
MYPU_0190	MYPU_4440
MYPU_0190	MYPU_4480
MYPU_0190	MYPU_4640
MYPU_0190	MYPU_4650
MYPU_0190	MYPU_4760
MYPU_0190	MYPU_4790
MYPU_0190	MYPU_4920
MYPU_0190	MYPU_5080
MYPU_0190	MYPU_5090
MYPU_0190	MYPU_5200
MYPU_0190	MYPU_5260
MYPU_0190	MYPU_5910
MYPU_0190	MYPU_6060
MYPU_0190	MYPU_6070
MYPU_0190	MYPU_6200
MYPU_0190	MYPU_6270
MYPU_0190	MYPU_6280
MYPU_0190	MYPU_6470
MYPU_0190	MYPU_6500
MYPU_0190	MYPU_6510
MYPU_0190	MYPU_6630
MYPU_0190	MYPU_6690
MYPU_0190	MYPU_6700
MYPU_0190	MYPU_7030
MYPU_0190	MYPU_7060
MYPU_0190	MYPU_7090
MYPU_0190	MYPU_7170
MYPU_0190	MYPU_7370
MYPU_0190	MYPU_7740
MYPU_0200	MYPU_0210
MYPU_0200	MYPU_0220
MYPU_0200	MYPU_0230
MYPU_0200	MYPU_0240
MYPU_0200	MYPU_0250
MYPU_0200	MYPU_0260
MYPU_0200	MYPU_0270
MYPU_0200	MYPU_0280
MYPU_0200	MYPU_0290
MYPU_0200	MYPU_0300
MYPU_0210	MYPU_0200
MYPU_0210	MYPU_0220
MYPU_0210	MYPU_0230
MYPU_0210	MYPU_0240
MYPU_0210	MYPU_0250
MYPU_0210	MYPU_0260
MYPU_0210	MYPU_0270
MYPU_0210	MYPU_0280
MYPU_0210	MYPU_0290
MYPU_0210	MYPU_0300
MYPU_0210	MYPU_0310
MYPU_0210	MYPU_0320
MYPU_0210	MYPU_0330
MYPU_0210	MYPU_0340
MYPU_0210	MYPU_0680
MYPU_0210	MYPU_0930
MYPU_0210	MYPU_2370
MYPU_0210	MYPU_2400
MYPU_0210	MYPU_2670
MYPU_0210	MYPU_2680
MYPU_0210	MYPU_2980
MYPU_0210	MYPU_3220
MYPU_0210	MYPU_3420
MYPU_0210	MYPU_3620
MYPU_0210	MYPU_3750
MYPU_0210	MYPU_3800
MYPU_0210	MYPU_3890
MYPU_0210	MYPU_4540
MYPU_0210	MYPU_5110
MYPU_0210	MYPU_5440
MYPU_0210	MYPU_5520
MYPU_0210	MYPU_7130
MYPU_0210	MYPU_7260
MYPU_0210	MYPU_7590
MYPU_0210	MYPU_7620
MYPU_0210	MYPU_7630
MYPU_0210	MYPU_7640
MYPU_0210	MYPU_7750
MYPU_0220	MYPU_0130
MYPU_0220	MYPU_0200
MYPU_0220	MYPU_0210
MYPU_0220	MYPU_0230
MYPU_0220	MYPU_0240
MYPU_0220	MYPU_0250
MYPU_0220	MYPU_0260
MYPU_0220	MYPU_0270
MYPU_0220	MYPU_0280
MYPU_0220	MYPU_0290
MYPU_0220	MYPU_0300
MYPU_0220	MYPU_0310
MYPU_0220	MYPU_0320
MYPU_0220	MYPU_0330
MYPU_0220	MYPU_0340
MYPU_0220	MYPU_0350
MYPU_0220	MYPU_0450
MYPU_0220	MYPU_1090
MYPU_0220	MYPU_1460
MYPU_0220	MYPU_1530
MYPU_0220	MYPU_2050
MYPU_0220	MYPU_3090
MYPU_0220	MYPU_5170
MYPU_0220	MYPU_5500
MYPU_0220	MYPU_6210
MYPU_0220	MYPU_6830
MYPU_0220	MYPU_6920
MYPU_0220	MYPU_7180
MYPU_0220	MYPU_7190
MYPU_0230	MYPU_0200
MYPU_0230	MYPU_0210
MYPU_0230	MYPU_0220
MYPU_0230	MYPU_0240
MYPU_0230	MYPU_0250
MYPU_0230	MYPU_0260
MYPU_0230	MYPU_0270
MYPU_0230	MYPU_0280
MYPU_0230	MYPU_0290
MYPU_0230	MYPU_0300
MYPU_0230	MYPU_0310
MYPU_0230	MYPU_0320
MYPU_0230	MYPU_0330
MYPU_0230	MYPU_0340
MYPU_0230	MYPU_0350
MYPU_0230	MYPU_0360
MYPU_0230	MYPU_0370
MYPU_0230	MYPU_0380
MYPU_0230	MYPU_0930
MYPU_0230	MYPU_1560
MYPU_0230	MYPU_1770
MYPU_0230	MYPU_2090
MYPU_0230	MYPU_2370
MYPU_0230	MYPU_2380
MYPU_0230	MYPU_2460
MYPU_0230	MYPU_2580
MYPU_0230	MYPU_3010
MYPU_0230	MYPU_3220
MYPU_0230	MYPU_3390
MYPU_0230	MYPU_3890
MYPU_0230	MYPU_4900
MYPU_0230	MYPU_5440
MYPU_0230	MYPU_5520
MYPU_0230	MYPU_5570
MYPU_0230	MYPU_7130
MYPU_0230	MYPU_7220
MYPU_0230	MYPU_7590
MYPU_0230	MYPU_7610
MYPU_0230	MYPU_7620
MYPU_0230	MYPU_7630
MYPU_0230	MYPU_7640
MYPU_0230	MYPU_7790
MYPU_0240	MYPU_0200
MYPU_0240	MYPU_0210
MYPU_0240	MYPU_0220
MYPU_0240	MYPU_0230
MYPU_0240	MYPU_0250
MYPU_0240	MYPU_0260
MYPU_0240	MYPU_0270
MYPU_0240	MYPU_0280
MYPU_0240	MYPU_0290
MYPU_0240	MYPU_0300
MYPU_0240	MYPU_0310
MYPU_0240	MYPU_0320
MYPU_0240	MYPU_0330
MYPU_0240	MYPU_0340
MYPU_0240	MYPU_0350
MYPU_0240	MYPU_0360
MYPU_0240	MYPU_0370
MYPU_0240	MYPU_0380
MYPU_0240	MYPU_0390
MYPU_0240	MYPU_0400
MYPU_0240	MYPU_0410
MYPU_0240	MYPU_1050
MYPU_0250	MYPU_0200
MYPU_0250	MYPU_0210
MYPU_0250	MYPU_0220
MYPU_0250	MYPU_0230
MYPU_0250	MYPU_0240
MYPU_0250	MYPU_0260
MYPU_0250	MYPU_0270
MYPU_0250	MYPU_0280
MYPU_0250	MYPU_0290
MYPU_0250	MYPU_0300
MYPU_0250	MYPU_0310
MYPU_0250	MYPU_0320
MYPU_0250	MYPU_0330
MYPU_0250	MYPU_0340
MYPU_0250	MYPU_0350
MYPU_0250	MYPU_0360
MYPU_0250	MYPU_0370
MYPU_0250	MYPU_0380
MYPU_0250	MYPU_0390
MYPU_0250	MYPU_0400
MYPU_0250	MYPU_0410
MYPU_0260	MYPU_0200
MYPU_0260	MYPU_0210
MYPU_0260	MYPU_0220
MYPU_0260	MYPU_0230
MYPU_0260	MYPU_0240
MYPU_0260	MYPU_0250
MYPU_0260	MYPU_0270
MYPU_0260	MYPU_0280
MYPU_0260	MYPU_0290
MYPU_0260	MYPU_0300
MYPU_0260	MYPU_0310
MYPU_0260	MYPU_0320
MYPU_0260	MYPU_0330
MYPU_0260	MYPU_0340
MYPU_0260	MYPU_0350
MYPU_0260	MYPU_0360
MYPU_0260	MYPU_0370
MYPU_0260	MYPU_0380
MYPU_0260	MYPU_0390
MYPU_0260	MYPU_0400
MYPU_0260	MYPU_0410
MYPU_0260	MYPU_0990
MYPU_0260	MYPU_1000
MYPU_0260	MYPU_1010
MYPU_0260	MYPU_2620
MYPU_0260	MYPU_2860
MYPU_0260	MYPU_4230
MYPU_0260	MYPU_4240
MYPU_0260	MYPU_4250
MYPU_0260	MYPU_4760
MYPU_0260	MYPU_4970
MYPU_0260	MYPU_5910
MYPU_0260	MYPU_6400
MYPU_0260	MYPU_7480
MYPU_0260	MYPU_7700
MYPU_0270	MYPU_0130
MYPU_0270	MYPU_0200
MYPU_0270	MYPU_0210
MYPU_0270	MYPU_0220
MYPU_0270	MYPU_0230
MYPU_0270	MYPU_0240
MYPU_0270	MYPU_0250
MYPU_0270	MYPU_0260
MYPU_0270	MYPU_0280
MYPU_0270	MYPU_0290
MYPU_0270	MYPU_0300
MYPU_0270	MYPU_0310
MYPU_0270	MYPU_0320
MYPU_0270	MYPU_0330
MYPU_0270	MYPU_0340
MYPU_0270	MYPU_0350
MYPU_0270	MYPU_0360
MYPU_0270	MYPU_0370
MYPU_0270	MYPU_0380
MYPU_0270	MYPU_0390
MYPU_0270	MYPU_0400
MYPU_0270	MYPU_0410
MYPU_0270	MYPU_0990
MYPU_0270	MYPU_1000
MYPU_0270	MYPU_1010
MYPU_0270	MYPU_2550
MYPU_0270	MYPU_2620
MYPU_0270	MYPU_2810
MYPU_0270	MYPU_3470
MYPU_0270	MYPU_4240
MYPU_0270	MYPU_4250
MYPU_0270	MYPU_4970
MYPU_0270	MYPU_4990
MYPU_0270	MYPU_6220
MYPU_0270	MYPU_6400
MYPU_0270	MYPU_6410
MYPU_0270	MYPU_6920
MYPU_0270	MYPU_7480
MYPU_0280	MYPU_0130
MYPU_0280	MYPU_0200
MYPU_0280	MYPU_0210
MYPU_0280	MYPU_0220
MYPU_0280	MYPU_0230
MYPU_0280	MYPU_0240
MYPU_0280	MYPU_0250
MYPU_0280	MYPU_0260
MYPU_0280	MYPU_0270
MYPU_0280	MYPU_0290
MYPU_0280	MYPU_0300
MYPU_0280	MYPU_0310
MYPU_0280	MYPU_0320
MYPU_0280	MYPU_0330
MYPU_0280	MYPU_0340
MYPU_0280	MYPU_0350
MYPU_0280	MYPU_0360
MYPU_0280	MYPU_0370
MYPU_0280	MYPU_0380
MYPU_0280	MYPU_0390
MYPU_0280	MYPU_0400
MYPU_0280	MYPU_0410
MYPU_0280	MYPU_0990
MYPU_0280	MYPU_1000
MYPU_0280	MYPU_1010
MYPU_0280	MYPU_2620
MYPU_0280	MYPU_3320
MYPU_0280	MYPU_4250
MYPU_0280	MYPU_4970
MYPU_0280	MYPU_4980
MYPU_0280	MYPU_4990
MYPU_0280	MYPU_6400
MYPU_0280	MYPU_6410
MYPU_0280	MYPU_6920
MYPU_0290	MYPU_0200
MYPU_0290	MYPU_0210
MYPU_0290	MYPU_0220
MYPU_0290	MYPU_0230
MYPU_0290	MYPU_0240
MYPU_0290	MYPU_0250
MYPU_0290	MYPU_0260
MYPU_0290	MYPU_0270
MYPU_0290	MYPU_0280
MYPU_0290	MYPU_0300
MYPU_0290	MYPU_0310
MYPU_0290	MYPU_0320
MYPU_0290	MYPU_0330
MYPU_0290	MYPU_0340
MYPU_0290	MYPU_0350
MYPU_0290	MYPU_0360
MYPU_0290	MYPU_0370
MYPU_0290	MYPU_0380
MYPU_0290	MYPU_0390
MYPU_0290	MYPU_0400
MYPU_0290	MYPU_0410
MYPU_0300	MYPU_0200
MYPU_0300	MYPU_0210
MYPU_0300	MYPU_0220
MYPU_0300	MYPU_0230
MYPU_0300	MYPU_0240
MYPU_0300	MYPU_0250
MYPU_0300	MYPU_0260
MYPU_0300	MYPU_0270
MYPU_0300	MYPU_0280
MYPU_0300	MYPU_0290
MYPU_0300	MYPU_0310
MYPU_0300	MYPU_0320
MYPU_0300	MYPU_0330
MYPU_0300	MYPU_0340
MYPU_0300	MYPU_0350
MYPU_0300	MYPU_0360
MYPU_0300	MYPU_0370
MYPU_0300	MYPU_0380
MYPU_0300	MYPU_0390
MYPU_0300	MYPU_0400
MYPU_0300	MYPU_0410
MYPU_0310	MYPU_0210
MYPU_0310	MYPU_0220
MYPU_0310	MYPU_0230
MYPU_0310	MYPU_0240
MYPU_0310	MYPU_0250
MYPU_0310	MYPU_0260
MYPU_0310	MYPU_0270
MYPU_0310	MYPU_0280
MYPU_0310	MYPU_0290
MYPU_0310	MYPU_0300
MYPU_0310	MYPU_0320
MYPU_0310	MYPU_0330
MYPU_0310	MYPU_0340
MYPU_0310	MYPU_0350
MYPU_0310	MYPU_0360
MYPU_0310	MYPU_0370
MYPU_0310	MYPU_0380
MYPU_0310	MYPU_0390
MYPU_0310	MYPU_0400
MYPU_0310	MYPU_0410
MYPU_0320	MYPU_0210
MYPU_0320	MYPU_0220
MYPU_0320	MYPU_0230
MYPU_0320	MYPU_0240
MYPU_0320	MYPU_0250
MYPU_0320	MYPU_0260
MYPU_0320	MYPU_0270
MYPU_0320	MYPU_0280
MYPU_0320	MYPU_0290
MYPU_0320	MYPU_0300
MYPU_0320	MYPU_0310
MYPU_0320	MYPU_0330
MYPU_0320	MYPU_0340
MYPU_0320	MYPU_0350
MYPU_0320	MYPU_0360
MYPU_0320	MYPU_0370
MYPU_0320	MYPU_0380
MYPU_0320	MYPU_0390
MYPU_0320	MYPU_0400
MYPU_0320	MYPU_0410
MYPU_0320	MYPU_0930
MYPU_0320	MYPU_2370
MYPU_0320	MYPU_2380
MYPU_0320	MYPU_2590
MYPU_0320	MYPU_2610
MYPU_0320	MYPU_2630
MYPU_0320	MYPU_3220
MYPU_0320	MYPU_3420
MYPU_0320	MYPU_3480
MYPU_0320	MYPU_4430
MYPU_0320	MYPU_4850
MYPU_0320	MYPU_4900
MYPU_0320	MYPU_5440
MYPU_0320	MYPU_5520
MYPU_0320	MYPU_7610
MYPU_0320	MYPU_7620
MYPU_0320	MYPU_7630
MYPU_0320	MYPU_7640
MYPU_0330	MYPU_0210
MYPU_0330	MYPU_0220
MYPU_0330	MYPU_0230
MYPU_0330	MYPU_0240
MYPU_0330	MYPU_0250
MYPU_0330	MYPU_0260
MYPU_0330	MYPU_0270
MYPU_0330	MYPU_0280
MYPU_0330	MYPU_0290
MYPU_0330	MYPU_0300
MYPU_0330	MYPU_0310
MYPU_0330	MYPU_0320
MYPU_0330	MYPU_0340
MYPU_0330	MYPU_0350
MYPU_0330	MYPU_0360
MYPU_0330	MYPU_0370
MYPU_0330	MYPU_0380
MYPU_0330	MYPU_0390
MYPU_0330	MYPU_0400
MYPU_0330	MYPU_0410
MYPU_0340	MYPU_0130
MYPU_0340	MYPU_0140
MYPU_0340	MYPU_0210
MYPU_0340	MYPU_0220
MYPU_0340	MYPU_0230
MYPU_0340	MYPU_0240
MYPU_0340	MYPU_0250
MYPU_0340	MYPU_0260
MYPU_0340	MYPU_0270
MYPU_0340	MYPU_0280
MYPU_0340	MYPU_0290
MYPU_0340	MYPU_0300
MYPU_0340	MYPU_0310
MYPU_0340	MYPU_0320
MYPU_0340	MYPU_0330
MYPU_0340	MYPU_0350
MYPU_0340	MYPU_0360
MYPU_0340	MYPU_0370
MYPU_0340	MYPU_0380
MYPU_0340	MYPU_0390
MYPU_0340	MYPU_0400
MYPU_0340	MYPU_0410
MYPU_0340	MYPU_0520
MYPU_0340	MYPU_0880
MYPU_0340	MYPU_0930
MYPU_0340	MYPU_0940
MYPU_0340	MYPU_1160
MYPU_0340	MYPU_1310
MYPU_0340	MYPU_1420
MYPU_0340	MYPU_1470
MYPU_0340	MYPU_1770
MYPU_0340	MYPU_1780
MYPU_0340	MYPU_2070
MYPU_0340	MYPU_2210
MYPU_0340	MYPU_2230
MYPU_0340	MYPU_2400
MYPU_0340	MYPU_2430
MYPU_0340	MYPU_2460
MYPU_0340	MYPU_2570
MYPU_0340	MYPU_2580
MYPU_0340	MYPU_3030
MYPU_0340	MYPU_3220
MYPU_0340	MYPU_3320
MYPU_0340	MYPU_3330
MYPU_0340	MYPU_3370
MYPU_0340	MYPU_3390
MYPU_0340	MYPU_3510
MYPU_0340	MYPU_3720
MYPU_0340	MYPU_3730
MYPU_0340	MYPU_3820
MYPU_0340	MYPU_3900
MYPU_0340	MYPU_4020
MYPU_0340	MYPU_4230
MYPU_0340	MYPU_4240
MYPU_0340	MYPU_4250
MYPU_0340	MYPU_4280
MYPU_0340	MYPU_4300
MYPU_0340	MYPU_4510
MYPU_0340	MYPU_4590
MYPU_0340	MYPU_4900
MYPU_0340	MYPU_5110
MYPU_0340	MYPU_5140
MYPU_0340	MYPU_5180
MYPU_0340	MYPU_5190
MYPU_0340	MYPU_5510
MYPU_0340	MYPU_5570
MYPU_0340	MYPU_6820
MYPU_0340	MYPU_6880
MYPU_0340	MYPU_6980
MYPU_0340	MYPU_7100
MYPU_0340	MYPU_7130
MYPU_0340	MYPU_7140
MYPU_0340	MYPU_7390
MYPU_0340	MYPU_7410
MYPU_0340	MYPU_7450
MYPU_0340	MYPU_7460
MYPU_0340	MYPU_7680
MYPU_0340	MYPU_7710
MYPU_0340	MYPU_7730
MYPU_0340	MYPU_7790
MYPU_0350	MYPU_0220
MYPU_0350	MYPU_0230
MYPU_0350	MYPU_0240
MYPU_0350	MYPU_0250
MYPU_0350	MYPU_0260
MYPU_0350	MYPU_0270
MYPU_0350	MYPU_0280
MYPU_0350	MYPU_0290
MYPU_0350	MYPU_0300
MYPU_0350	MYPU_0310
MYPU_0350	MYPU_0320
MYPU_0350	MYPU_0330
MYPU_0350	MYPU_0340
MYPU_0350	MYPU_0360
MYPU_0350	MYPU_0370
MYPU_0350	MYPU_0380
MYPU_0350	MYPU_0390
MYPU_0350	MYPU_0400
MYPU_0350	MYPU_0410
MYPU_0350	MYPU_5560
MYPU_0360	MYPU_0230
MYPU_0360	MYPU_0240
MYPU_0360	MYPU_0250
MYPU_0360	MYPU_0260
MYPU_0360	MYPU_0270
MYPU_0360	MYPU_0280
MYPU_0360	MYPU_0290
MYPU_0360	MYPU_0300
MYPU_0360	MYPU_0310
MYPU_0360	MYPU_0320
MYPU_0360	MYPU_0330
MYPU_0360	MYPU_0340
MYPU_0360	MYPU_0350
MYPU_0360	MYPU_0370
MYPU_0360	MYPU_0380
MYPU_0360	MYPU_0390
MYPU_0360	MYPU_0400
MYPU_0360	MYPU_0410
MYPU_0360	MYPU_4880
MYPU_0360	MYPU_7350
MYPU_0370	MYPU_0230
MYPU_0370	MYPU_0240
MYPU_0370	MYPU_0250
MYPU_0370	MYPU_0260
MYPU_0370	MYPU_0270
MYPU_0370	MYPU_0280
MYPU_0370	MYPU_0290
MYPU_0370	MYPU_0300
MYPU_0370	MYPU_0310
MYPU_0370	MYPU_0320
MYPU_0370	MYPU_0330
MYPU_0370	MYPU_0340
MYPU_0370	MYPU_0350
MYPU_0370	MYPU_0360
MYPU_0370	MYPU_0380
MYPU_0370	MYPU_0390
MYPU_0370	MYPU_0400
MYPU_0370	MYPU_0410
MYPU_0370	MYPU_0950
MYPU_0380	MYPU_0230
MYPU_0380	MYPU_0240
MYPU_0380	MYPU_0250
MYPU_0380	MYPU_0260
MYPU_0380	MYPU_0270
MYPU_0380	MYPU_0280
MYPU_0380	MYPU_0290
MYPU_0380	MYPU_0300
MYPU_0380	MYPU_0310
MYPU_0380	MYPU_0320
MYPU_0380	MYPU_0330
MYPU_0380	MYPU_0340
MYPU_0380	MYPU_0350
MYPU_0380	MYPU_0360
MYPU_0380	MYPU_0370
MYPU_0380	MYPU_0390
MYPU_0380	MYPU_0400
MYPU_0380	MYPU_0410
MYPU_0380	MYPU_2180
MYPU_0380	MYPU_3780
MYPU_0380	MYPU_4880
MYPU_0380	MYPU_6760
MYPU_0380	MYPU_7450
MYPU_0390	MYPU_0190
MYPU_0390	MYPU_0240
MYPU_0390	MYPU_0250
MYPU_0390	MYPU_0260
MYPU_0390	MYPU_0270
MYPU_0390	MYPU_0280
MYPU_0390	MYPU_0290
MYPU_0390	MYPU_0300
MYPU_0390	MYPU_0310
MYPU_0390	MYPU_0320
MYPU_0390	MYPU_0330
MYPU_0390	MYPU_0340
MYPU_0390	MYPU_0350
MYPU_0390	MYPU_0360
MYPU_0390	MYPU_0370
MYPU_0390	MYPU_0380
MYPU_0390	MYPU_0400
MYPU_0390	MYPU_0410
MYPU_0390	MYPU_1090
MYPU_0390	MYPU_3460
MYPU_0390	MYPU_3760
MYPU_0390	MYPU_3820
MYPU_0390	MYPU_3830
MYPU_0390	MYPU_4720
MYPU_0390	MYPU_4900
MYPU_0390	MYPU_5080
MYPU_0390	MYPU_5090
MYPU_0390	MYPU_5570
MYPU_0390	MYPU_5770
MYPU_0390	MYPU_6000
MYPU_0390	MYPU_7410
MYPU_0390	MYPU_7420
MYPU_0400	MYPU_0240
MYPU_0400	MYPU_0250
MYPU_0400	MYPU_0260
MYPU_0400	MYPU_0270
MYPU_0400	MYPU_0280
MYPU_0400	MYPU_0290
MYPU_0400	MYPU_0300
MYPU_0400	MYPU_0310
MYPU_0400	MYPU_0320
MYPU_0400	MYPU_0330
MYPU_0400	MYPU_0340
MYPU_0400	MYPU_0350
MYPU_0400	MYPU_0360
MYPU_0400	MYPU_0370
MYPU_0400	MYPU_0380
MYPU_0400	MYPU_0390
MYPU_0400	MYPU_0410
MYPU_0400	MYPU_1120
MYPU_0400	MYPU_2550
MYPU_0400	MYPU_4200
MYPU_0400	MYPU_4430
MYPU_0400	MYPU_4440
MYPU_0400	MYPU_4740
MYPU_0400	MYPU_5770
MYPU_0400	MYPU_7410
MYPU_0400	MYPU_7420
MYPU_0400	MYPU_7700
MYPU_0410	MYPU_0140
MYPU_0410	MYPU_0240
MYPU_0410	MYPU_0250
MYPU_0410	MYPU_0260
MYPU_0410	MYPU_0270
MYPU_0410	MYPU_0280
MYPU_0410	MYPU_0290
MYPU_0410	MYPU_0300
MYPU_0410	MYPU_0310
MYPU_0410	MYPU_0320
MYPU_0410	MYPU_0330
MYPU_0410	MYPU_0340
MYPU_0410	MYPU_0350
MYPU_0410	MYPU_0360
MYPU_0410	MYPU_0370
MYPU_0410	MYPU_0380
MYPU_0410	MYPU_0390
MYPU_0410	MYPU_0400
MYPU_0410	MYPU_0640
MYPU_0410	MYPU_0660
MYPU_0410	MYPU_1070
MYPU_0410	MYPU_2240
MYPU_0410	MYPU_2310
MYPU_0410	MYPU_3480
MYPU_0410	MYPU_3740
MYPU_0410	MYPU_3760
MYPU_0410	MYPU_4720
MYPU_0410	MYPU_4820
MYPU_0410	MYPU_5080
MYPU_0410	MYPU_5260
MYPU_0410	MYPU_5770
MYPU_0410	MYPU_6080
MYPU_0410	MYPU_6250
MYPU_0410	MYPU_6260
MYPU_0410	MYPU_6510
MYPU_0410	MYPU_6630
MYPU_0410	MYPU_7410
MYPU_0410	MYPU_7420
MYPU_0410	MYPU_7790
MYPU_0420	MYPU_0020
MYPU_0420	MYPU_0070
MYPU_0420	MYPU_0110
MYPU_0420	MYPU_0190
MYPU_0420	MYPU_0430
MYPU_0420	MYPU_0440
MYPU_0420	MYPU_0450
MYPU_0420	MYPU_0460
MYPU_0420	MYPU_0480
MYPU_0420	MYPU_0490
MYPU_0420	MYPU_0500
MYPU_0420	MYPU_0510
MYPU_0420	MYPU_0520
MYPU_0420	MYPU_0530
MYPU_0420	MYPU_0540
MYPU_0420	MYPU_0570
MYPU_0420	MYPU_0580
MYPU_0420	MYPU_0620
MYPU_0420	MYPU_0650
MYPU_0420	MYPU_0830
MYPU_0420	MYPU_1480
MYPU_0420	MYPU_1870
MYPU_0420	MYPU_2120
MYPU_0420	MYPU_2130
MYPU_0420	MYPU_2260
MYPU_0420	MYPU_2330
MYPU_0420	MYPU_2450
MYPU_0420	MYPU_2500
MYPU_0420	MYPU_2560
MYPU_0420	MYPU_3070
MYPU_0420	MYPU_3230
MYPU_0420	MYPU_3350
MYPU_0420	MYPU_3380
MYPU_0420	MYPU_3560
MYPU_0420	MYPU_3710
MYPU_0420	MYPU_4160
MYPU_0420	MYPU_4370
MYPU_0420	MYPU_4390
MYPU_0420	MYPU_4480
MYPU_0420	MYPU_4610
MYPU_0420	MYPU_4660
MYPU_0420	MYPU_4760
MYPU_0420	MYPU_4780
MYPU_0420	MYPU_4920
MYPU_0420	MYPU_5000
MYPU_0420	MYPU_5020
MYPU_0420	MYPU_5200
MYPU_0420	MYPU_5210
MYPU_0420	MYPU_5590
MYPU_0420	MYPU_5660
MYPU_0420	MYPU_6040
MYPU_0420	MYPU_6060
MYPU_0420	MYPU_6070
MYPU_0420	MYPU_6270
MYPU_0420	MYPU_6280
MYPU_0420	MYPU_6500
MYPU_0420	MYPU_6690
MYPU_0420	MYPU_6700
MYPU_0420	MYPU_6940
MYPU_0420	MYPU_7030
MYPU_0420	MYPU_7060
MYPU_0420	MYPU_7090
MYPU_0420	MYPU_7170
MYPU_0420	MYPU_7190
MYPU_0420	MYPU_7200
MYPU_0420	MYPU_7220
MYPU_0420	MYPU_7370
MYPU_0420	MYPU_7670
MYPU_0430	MYPU_0420
MYPU_0430	MYPU_0440
MYPU_0430	MYPU_0450
MYPU_0430	MYPU_0460
MYPU_0430	MYPU_0480
MYPU_0430	MYPU_0490
MYPU_0430	MYPU_0500
MYPU_0430	MYPU_0510
MYPU_0430	MYPU_0520
MYPU_0430	MYPU_0530
MYPU_0430	MYPU_0540
MYPU_0430	MYPU_1860
MYPU_0430	MYPU_3360
MYPU_0430	MYPU_4340
MYPU_0430	MYPU_6790
MYPU_0430	MYPU_7020
MYPU_0430	MYPU_7400
MYPU_0440	MYPU_0420
MYPU_0440	MYPU_0430
MYPU_0440	MYPU_0450
MYPU_0440	MYPU_0460
MYPU_0440	MYPU_0480
MYPU_0440	MYPU_0490
MYPU_0440	MYPU_0500
MYPU_0440	MYPU_0510
MYPU_0440	MYPU_0520
MYPU_0440	MYPU_0530
MYPU_0440	MYPU_0540
MYPU_0440	MYPU_3360
MYPU_0440	MYPU_7020
MYPU_0450	MYPU_0220
MYPU_0450	MYPU_0420
MYPU_0450	MYPU_0430
MYPU_0450	MYPU_0440
MYPU_0450	MYPU_0460
MYPU_0450	MYPU_0480
MYPU_0450	MYPU_0490
MYPU_0450	MYPU_0500
MYPU_0450	MYPU_0510
MYPU_0450	MYPU_0520
MYPU_0450	MYPU_0530
MYPU_0450	MYPU_0540
MYPU_0450	MYPU_1550
MYPU_0450	MYPU_2090
MYPU_0450	MYPU_2190
MYPU_0450	MYPU_2400
MYPU_0450	MYPU_2460
MYPU_0450	MYPU_2470
MYPU_0450	MYPU_2580
MYPU_0450	MYPU_2610
MYPU_0450	MYPU_2660
MYPU_0450	MYPU_2670
MYPU_0450	MYPU_2680
MYPU_0450	MYPU_2770
MYPU_0450	MYPU_2810
MYPU_0450	MYPU_2830
MYPU_0450	MYPU_2840
MYPU_0450	MYPU_2850
MYPU_0450	MYPU_3220
MYPU_0450	MYPU_3290
MYPU_0450	MYPU_3320
MYPU_0450	MYPU_3330
MYPU_0450	MYPU_3360
MYPU_0450	MYPU_3390
MYPU_0450	MYPU_3470
MYPU_0450	MYPU_3480
MYPU_0450	MYPU_3530
MYPU_0450	MYPU_4070
MYPU_0450	MYPU_4100
MYPU_0450	MYPU_4710
MYPU_0450	MYPU_4760
MYPU_0450	MYPU_4900
MYPU_0450	MYPU_5130
MYPU_0450	MYPU_5140
MYPU_0450	MYPU_5150
MYPU_0450	MYPU_5190
MYPU_0450	MYPU_5320
MYPU_0450	MYPU_5330
MYPU_0450	MYPU_5370
MYPU_0450	MYPU_5420
MYPU_0450	MYPU_5570
MYPU_0450	MYPU_5580
MYPU_0450	MYPU_6230
MYPU_0450	MYPU_6660
MYPU_0450	MYPU_6740
MYPU_0450	MYPU_6830
MYPU_0450	MYPU_6840
MYPU_0450	MYPU_6850
MYPU_0450	MYPU_6860
MYPU_0450	MYPU_6870
MYPU_0450	MYPU_6890
MYPU_0450	MYPU_7000
MYPU_0450	MYPU_7020
MYPU_0450	MYPU_7110
MYPU_0450	MYPU_7160
MYPU_0450	MYPU_7330
MYPU_0450	MYPU_7800
MYPU_0460	MYPU_0420
MYPU_0460	MYPU_0430
MYPU_0460	MYPU_0440
MYPU_0460	MYPU_0450
MYPU_0460	MYPU_0480
MYPU_0460	MYPU_0490
MYPU_0460	MYPU_0500
MYPU_0460	MYPU_0510
MYPU_0460	MYPU_0520
MYPU_0460	MYPU_0530
MYPU_0460	MYPU_0540
MYPU_0460	MYPU_0960
MYPU_0460	MYPU_1100
MYPU_0460	MYPU_1310
MYPU_0460	MYPU_1560
MYPU_0460	MYPU_1620
MYPU_0460	MYPU_2090
MYPU_0460	MYPU_2230
MYPU_0460	MYPU_2280
MYPU_0460	MYPU_2370
MYPU_0460	MYPU_2400
MYPU_0460	MYPU_2460
MYPU_0460	MYPU_2590
MYPU_0460	MYPU_2660
MYPU_0460	MYPU_3100
MYPU_0460	MYPU_3140
MYPU_0460	MYPU_3350
MYPU_0460	MYPU_3510
MYPU_0460	MYPU_3520
MYPU_0460	MYPU_3530
MYPU_0460	MYPU_3600
MYPU_0460	MYPU_3890
MYPU_0460	MYPU_4280
MYPU_0460	MYPU_4530
MYPU_0460	MYPU_4540
MYPU_0460	MYPU_4580
MYPU_0460	MYPU_4590
MYPU_0460	MYPU_4910
MYPU_0460	MYPU_5060
MYPU_0460	MYPU_5110
MYPU_0460	MYPU_5130
MYPU_0460	MYPU_5180
MYPU_0460	MYPU_5530
MYPU_0460	MYPU_5570
MYPU_0460	MYPU_5580
MYPU_0460	MYPU_5600
MYPU_0460	MYPU_5610
MYPU_0460	MYPU_5620
MYPU_0460	MYPU_5630
MYPU_0460	MYPU_5660
MYPU_0460	MYPU_5680
MYPU_0460	MYPU_5700
MYPU_0460	MYPU_5720
MYPU_0460	MYPU_5730
MYPU_0460	MYPU_6010
MYPU_0460	MYPU_6150
MYPU_0460	MYPU_6240
MYPU_0460	MYPU_6710
MYPU_0460	MYPU_6740
MYPU_0460	MYPU_6870
MYPU_0460	MYPU_7020
MYPU_0460	MYPU_7100
MYPU_0460	MYPU_7140
MYPU_0460	MYPU_7180
MYPU_0460	MYPU_7190
MYPU_0460	MYPU_7200
MYPU_0460	MYPU_7330
MYPU_0460	MYPU_7460
MYPU_0460	MYPU_7590
MYPU_0460	MYPU_7810
MYPU_0480	MYPU_0420
MYPU_0480	MYPU_0430
MYPU_0480	MYPU_0440
MYPU_0480	MYPU_0450
MYPU_0480	MYPU_0460
MYPU_0480	MYPU_0490
MYPU_0480	MYPU_0500
MYPU_0480	MYPU_0510
MYPU_0480	MYPU_0520
MYPU_0480	MYPU_0530
MYPU_0480	MYPU_0540
MYPU_0490	MYPU_0010
MYPU_0490	MYPU_0020
MYPU_0490	MYPU_0420
MYPU_0490	MYPU_0430
MYPU_0490	MYPU_0440
MYPU_0490	MYPU_0450
MYPU_0490	MYPU_0460
MYPU_0490	MYPU_0480
MYPU_0490	MYPU_0500
MYPU_0490	MYPU_0510
MYPU_0490	MYPU_0520
MYPU_0490	MYPU_0530
MYPU_0490	MYPU_0540
MYPU_0490	MYPU_0690
MYPU_0490	MYPU_0960
MYPU_0490	MYPU_1960
MYPU_0490	MYPU_2090
MYPU_0490	MYPU_2380
MYPU_0490	MYPU_2400
MYPU_0490	MYPU_2460
MYPU_0490	MYPU_2520
MYPU_0490	MYPU_2530
MYPU_0490	MYPU_3120
MYPU_0490	MYPU_3150
MYPU_0490	MYPU_3220
MYPU_0490	MYPU_3320
MYPU_0490	MYPU_3350
MYPU_0490	MYPU_3370
MYPU_0490	MYPU_3720
MYPU_0490	MYPU_3900
MYPU_0490	MYPU_4020
MYPU_0490	MYPU_4530
MYPU_0490	MYPU_4580
MYPU_0490	MYPU_4710
MYPU_0490	MYPU_4720
MYPU_0490	MYPU_4950
MYPU_0490	MYPU_4960
MYPU_0490	MYPU_5150
MYPU_0490	MYPU_5190
MYPU_0490	MYPU_5410
MYPU_0490	MYPU_5520
MYPU_0490	MYPU_5660
MYPU_0490	MYPU_5670
MYPU_0490	MYPU_5940
MYPU_0490	MYPU_6110
MYPU_0490	MYPU_6610
MYPU_0490	MYPU_6730
MYPU_0490	MYPU_6750
MYPU_0490	MYPU_6820
MYPU_0490	MYPU_7040
MYPU_0490	MYPU_7050
MYPU_0490	MYPU_7100
MYPU_0490	MYPU_7190
MYPU_0490	MYPU_7200
MYPU_0490	MYPU_7390
MYPU_0490	MYPU_7460
MYPU_0490	MYPU_7500
MYPU_0490	MYPU_7750
MYPU_0490	MYPU_7790
MYPU_0490	MYPU_7800
MYPU_0490	MYPU_7810
MYPU_0500	MYPU_0420
MYPU_0500	MYPU_0430
MYPU_0500	MYPU_0440
MYPU_0500	MYPU_0450
MYPU_0500	MYPU_0460
MYPU_0500	MYPU_0480
MYPU_0500	MYPU_0490
MYPU_0500	MYPU_0510
MYPU_0500	MYPU_0520
MYPU_0500	MYPU_0530
MYPU_0500	MYPU_0540
MYPU_0500	MYPU_1820
MYPU_0510	MYPU_0090
MYPU_0510	MYPU_0100
MYPU_0510	MYPU_0150
MYPU_0510	MYPU_0420
MYPU_0510	MYPU_0430
MYPU_0510	MYPU_0440
MYPU_0510	MYPU_0450
MYPU_0510	MYPU_0460
MYPU_0510	MYPU_0480
MYPU_0510	MYPU_0490
MYPU_0510	MYPU_0500
MYPU_0510	MYPU_0520
MYPU_0510	MYPU_0530
MYPU_0510	MYPU_0540
MYPU_0510	MYPU_2380
MYPU_0510	MYPU_2390
MYPU_0510	MYPU_2520
MYPU_0510	MYPU_2530
MYPU_0510	MYPU_2580
MYPU_0510	MYPU_3220
MYPU_0510	MYPU_3370
MYPU_0510	MYPU_3520
MYPU_0510	MYPU_3890
MYPU_0510	MYPU_4540
MYPU_0510	MYPU_4680
MYPU_0510	MYPU_4710
MYPU_0510	MYPU_4720
MYPU_0510	MYPU_5310
MYPU_0510	MYPU_5520
MYPU_0510	MYPU_5660
MYPU_0510	MYPU_5670
MYPU_0510	MYPU_6010
MYPU_0510	MYPU_6020
MYPU_0510	MYPU_6410
MYPU_0510	MYPU_6580
MYPU_0510	MYPU_6820
MYPU_0510	MYPU_6980
MYPU_0510	MYPU_7100
MYPU_0510	MYPU_7190
MYPU_0510	MYPU_7330
MYPU_0510	MYPU_7390
MYPU_0510	MYPU_7680
MYPU_0510	MYPU_7790
MYPU_0510	MYPU_7800
MYPU_0520	MYPU_0130
MYPU_0520	MYPU_0140
MYPU_0520	MYPU_0340
MYPU_0520	MYPU_0420
MYPU_0520	MYPU_0430
MYPU_0520	MYPU_0440
MYPU_0520	MYPU_0450
MYPU_0520	MYPU_0460
MYPU_0520	MYPU_0480
MYPU_0520	MYPU_0490
MYPU_0520	MYPU_0500
MYPU_0520	MYPU_0510
MYPU_0520	MYPU_0530
MYPU_0520	MYPU_0540
MYPU_0520	MYPU_0550
MYPU_0520	MYPU_0880
MYPU_0520	MYPU_1450
MYPU_0520	MYPU_1470
MYPU_0520	MYPU_1620
MYPU_0520	MYPU_1630
MYPU_0520	MYPU_2530
MYPU_0520	MYPU_2780
MYPU_0520	MYPU_2980
MYPU_0520	MYPU_3720
MYPU_0520	MYPU_3730
MYPU_0520	MYPU_3800
MYPU_0520	MYPU_4060
MYPU_0520	MYPU_4710
MYPU_0520	MYPU_4720
MYPU_0520	MYPU_4900
MYPU_0520	MYPU_5330
MYPU_0520	MYPU_5360
MYPU_0520	MYPU_5380
MYPU_0520	MYPU_5390
MYPU_0520	MYPU_5410
MYPU_0520	MYPU_5580
MYPU_0520	MYPU_5600
MYPU_0520	MYPU_6020
MYPU_0520	MYPU_6170
MYPU_0520	MYPU_6180
MYPU_0520	MYPU_6190
MYPU_0520	MYPU_6830
MYPU_0520	MYPU_7190
MYPU_0520	MYPU_7390
MYPU_0520	MYPU_7620
MYPU_0520	MYPU_7790
MYPU_0520	MYPU_7800
MYPU_0530	MYPU_0420
MYPU_0530	MYPU_0430
MYPU_0530	MYPU_0440
MYPU_0530	MYPU_0450
MYPU_0530	MYPU_0460
MYPU_0530	MYPU_0480
MYPU_0530	MYPU_0490
MYPU_0530	MYPU_0500
MYPU_0530	MYPU_0510
MYPU_0530	MYPU_0520
MYPU_0530	MYPU_0540
MYPU_0530	MYPU_0570
MYPU_0530	MYPU_0580
MYPU_0530	MYPU_1940
MYPU_0530	MYPU_2010
MYPU_0530	MYPU_2330
MYPU_0530	MYPU_2400
MYPU_0530	MYPU_2560
MYPU_0530	MYPU_3380
MYPU_0530	MYPU_3780
MYPU_0530	MYPU_4160
MYPU_0530	MYPU_4390
MYPU_0530	MYPU_4660
MYPU_0530	MYPU_4920
MYPU_0530	MYPU_4960
MYPU_0530	MYPU_5570
MYPU_0530	MYPU_6060
MYPU_0530	MYPU_6220
MYPU_0530	MYPU_6270
MYPU_0530	MYPU_6280
MYPU_0530	MYPU_6980
MYPU_0530	MYPU_7680
MYPU_0540	MYPU_0140
MYPU_0540	MYPU_0150
MYPU_0540	MYPU_0420
MYPU_0540	MYPU_0430
MYPU_0540	MYPU_0440
MYPU_0540	MYPU_0450
MYPU_0540	MYPU_0460
MYPU_0540	MYPU_0480
MYPU_0540	MYPU_0490
MYPU_0540	MYPU_0500
MYPU_0540	MYPU_0510
MYPU_0540	MYPU_0520
MYPU_0540	MYPU_0530
MYPU_0540	MYPU_0930
MYPU_0540	MYPU_1040
MYPU_0540	MYPU_1270
MYPU_0540	MYPU_1280
MYPU_0540	MYPU_1450
MYPU_0540	MYPU_1560
MYPU_0540	MYPU_1710
MYPU_0540	MYPU_1770
MYPU_0540	MYPU_1880
MYPU_0540	MYPU_2540
MYPU_0540	MYPU_2590
MYPU_0540	MYPU_2850
MYPU_0540	MYPU_3060
MYPU_0540	MYPU_3420
MYPU_0540	MYPU_3520
MYPU_0540	MYPU_4130
MYPU_0540	MYPU_4670
MYPU_0540	MYPU_4680
MYPU_0540	MYPU_4700
MYPU_0540	MYPU_4720
MYPU_0540	MYPU_4900
MYPU_0540	MYPU_5110
MYPU_0540	MYPU_5420
MYPU_0540	MYPU_5530
MYPU_0540	MYPU_5600
MYPU_0540	MYPU_5610
MYPU_0540	MYPU_5620
MYPU_0540	MYPU_5630
MYPU_0540	MYPU_5660
MYPU_0540	MYPU_6010
MYPU_0540	MYPU_6230
MYPU_0540	MYPU_6580
MYPU_0540	MYPU_6880
MYPU_0540	MYPU_6900
MYPU_0540	MYPU_7040
MYPU_0540	MYPU_7130
MYPU_0550	MYPU_0520
MYPU_0550	MYPU_0560
MYPU_0550	MYPU_0570
MYPU_0550	MYPU_0890
MYPU_0550	MYPU_2050
MYPU_0550	MYPU_2110
MYPU_0550	MYPU_2780
MYPU_0550	MYPU_3150
MYPU_0550	MYPU_3220
MYPU_0550	MYPU_3790
MYPU_0550	MYPU_4400
MYPU_0550	MYPU_5380
MYPU_0550	MYPU_5510
MYPU_0550	MYPU_5670
MYPU_0550	MYPU_6450
MYPU_0550	MYPU_6460
MYPU_0550	MYPU_6850
MYPU_0550	MYPU_6870
MYPU_0560	MYPU_0550
MYPU_0560	MYPU_0570
MYPU_0570	MYPU_0060
MYPU_0570	MYPU_0070
MYPU_0570	MYPU_0110
MYPU_0570	MYPU_0420
MYPU_0570	MYPU_0530
MYPU_0570	MYPU_0550
MYPU_0570	MYPU_0560
MYPU_0570	MYPU_0580
MYPU_0570	MYPU_0620
MYPU_0570	MYPU_1120
MYPU_0570	MYPU_1250
MYPU_0570	MYPU_1480
MYPU_0570	MYPU_1940
MYPU_0570	MYPU_1950
MYPU_0570	MYPU_2030
MYPU_0570	MYPU_2120
MYPU_0570	MYPU_2290
MYPU_0570	MYPU_2300
MYPU_0570	MYPU_2330
MYPU_0570	MYPU_2450
MYPU_0570	MYPU_2500
MYPU_0570	MYPU_2560
MYPU_0570	MYPU_3080
MYPU_0570	MYPU_3130
MYPU_0570	MYPU_3160
MYPU_0570	MYPU_3200
MYPU_0570	MYPU_3230
MYPU_0570	MYPU_3380
MYPU_0570	MYPU_3560
MYPU_0570	MYPU_3820
MYPU_0570	MYPU_3830
MYPU_0570	MYPU_4150
MYPU_0570	MYPU_4160
MYPU_0570	MYPU_4390
MYPU_0570	MYPU_4480
MYPU_0570	MYPU_4660
MYPU_0570	MYPU_4780
MYPU_0570	MYPU_4790
MYPU_0570	MYPU_4840
MYPU_0570	MYPU_4920
MYPU_0570	MYPU_5020
MYPU_0570	MYPU_5030
MYPU_0570	MYPU_5200
MYPU_0570	MYPU_5210
MYPU_0570	MYPU_5590
MYPU_0570	MYPU_5610
MYPU_0570	MYPU_5660
MYPU_0570	MYPU_5690
MYPU_0570	MYPU_5850
MYPU_0570	MYPU_6060
MYPU_0570	MYPU_6070
MYPU_0570	MYPU_6080
MYPU_0570	MYPU_6090
MYPU_0570	MYPU_6270
MYPU_0570	MYPU_6280
MYPU_0570	MYPU_6470
MYPU_0570	MYPU_6500
MYPU_0570	MYPU_6690
MYPU_0570	MYPU_6940
MYPU_0570	MYPU_7090
MYPU_0570	MYPU_7370
MYPU_0570	MYPU_7670
MYPU_0570	MYPU_7740
MYPU_0570	MYPU_7810
MYPU_0580	MYPU_0070
MYPU_0580	MYPU_0110
MYPU_0580	MYPU_0420
MYPU_0580	MYPU_0530
MYPU_0580	MYPU_0570
MYPU_0580	MYPU_0590
MYPU_0580	MYPU_0600
MYPU_0580	MYPU_0620
MYPU_0580	MYPU_0650
MYPU_0580	MYPU_0830
MYPU_0580	MYPU_1080
MYPU_0580	MYPU_1120
MYPU_0580	MYPU_1480
MYPU_0580	MYPU_1490
MYPU_0580	MYPU_1940
MYPU_0580	MYPU_1950
MYPU_0580	MYPU_1970
MYPU_0580	MYPU_2120
MYPU_0580	MYPU_2130
MYPU_0580	MYPU_2330
MYPU_0580	MYPU_2400
MYPU_0580	MYPU_2450
MYPU_0580	MYPU_2500
MYPU_0580	MYPU_2560
MYPU_0580	MYPU_2960
MYPU_0580	MYPU_3080
MYPU_0580	MYPU_3160
MYPU_0580	MYPU_3200
MYPU_0580	MYPU_3360
MYPU_0580	MYPU_3380
MYPU_0580	MYPU_3560
MYPU_0580	MYPU_3710
MYPU_0580	MYPU_3740
MYPU_0580	MYPU_4150
MYPU_0580	MYPU_4160
MYPU_0580	MYPU_4390
MYPU_0580	MYPU_4480
MYPU_0580	MYPU_4610
MYPU_0580	MYPU_4630
MYPU_0580	MYPU_4660
MYPU_0580	MYPU_4780
MYPU_0580	MYPU_4790
MYPU_0580	MYPU_4840
MYPU_0580	MYPU_4920
MYPU_0580	MYPU_5000
MYPU_0580	MYPU_5020
MYPU_0580	MYPU_5040
MYPU_0580	MYPU_5200
MYPU_0580	MYPU_5590
MYPU_0580	MYPU_5910
MYPU_0580	MYPU_6060
MYPU_0580	MYPU_6070
MYPU_0580	MYPU_6270
MYPU_0580	MYPU_6280
MYPU_0580	MYPU_6470
MYPU_0580	MYPU_6500
MYPU_0580	MYPU_6690
MYPU_0580	MYPU_6700
MYPU_0580	MYPU_6940
MYPU_0580	MYPU_6980
MYPU_0580	MYPU_7030
MYPU_0580	MYPU_7090
MYPU_0580	MYPU_7220
MYPU_0580	MYPU_7370
MYPU_0580	MYPU_7670
MYPU_0580	MYPU_7680
MYPU_0580	MYPU_7700
MYPU_0580	MYPU_7740
MYPU_0590	MYPU_0580
MYPU_0590	MYPU_0600
MYPU_0600	MYPU_0580
MYPU_0600	MYPU_0590
MYPU_0610	MYPU_0620
MYPU_0610	MYPU_0630
MYPU_0610	MYPU_0640
MYPU_0610	MYPU_0650
MYPU_0610	MYPU_0660
MYPU_0610	MYPU_0670
MYPU_0620	MYPU_0070
MYPU_0620	MYPU_0110
MYPU_0620	MYPU_0420
MYPU_0620	MYPU_0570
MYPU_0620	MYPU_0580
MYPU_0620	MYPU_0610
MYPU_0620	MYPU_0630
MYPU_0620	MYPU_0640
MYPU_0620	MYPU_0650
MYPU_0620	MYPU_0660
MYPU_0620	MYPU_0670
MYPU_0620	MYPU_1330
MYPU_0620	MYPU_1480
MYPU_0620	MYPU_1580
MYPU_0620	MYPU_1940
MYPU_0620	MYPU_1950
MYPU_0620	MYPU_2110
MYPU_0620	MYPU_2120
MYPU_0620	MYPU_2130
MYPU_0620	MYPU_2160
MYPU_0620	MYPU_2290
MYPU_0620	MYPU_2330
MYPU_0620	MYPU_2450
MYPU_0620	MYPU_2500
MYPU_0620	MYPU_2560
MYPU_0620	MYPU_3080
MYPU_0620	MYPU_3130
MYPU_0620	MYPU_3200
MYPU_0620	MYPU_3360
MYPU_0620	MYPU_3380
MYPU_0620	MYPU_3560
MYPU_0620	MYPU_3710
MYPU_0620	MYPU_3820
MYPU_0620	MYPU_4150
MYPU_0620	MYPU_4160
MYPU_0620	MYPU_4390
MYPU_0620	MYPU_4530
MYPU_0620	MYPU_4610
MYPU_0620	MYPU_4630
MYPU_0620	MYPU_4660
MYPU_0620	MYPU_4780
MYPU_0620	MYPU_4840
MYPU_0620	MYPU_4920
MYPU_0620	MYPU_5020
MYPU_0620	MYPU_5200
MYPU_0620	MYPU_5590
MYPU_0620	MYPU_6060
MYPU_0620	MYPU_6070
MYPU_0620	MYPU_6270
MYPU_0620	MYPU_6470
MYPU_0620	MYPU_6500
MYPU_0620	MYPU_6690
[truncated: 21,664 more rows]

## Sheet: STRING_PPI_MYPE.txt
MYPE10	MYPE1020
MYPE10	MYPE10280
MYPE10	MYPE10330
MYPE10	MYPE10360
MYPE10	MYPE10370
MYPE10	MYPE10390
MYPE10	MYPE10400
MYPE10	MYPE1090
MYPE10	MYPE1450
MYPE10	MYPE1670
MYPE10	MYPE1800
MYPE10	MYPE1930
MYPE10	MYPE1980
MYPE10	MYPE20
MYPE10	MYPE2050
MYPE10	MYPE2200
MYPE10	MYPE2300
MYPE10	MYPE2870
MYPE10	MYPE30
MYPE10	MYPE3400
MYPE10	MYPE3490
MYPE10	MYPE3570
MYPE10	MYPE3630
MYPE10	MYPE3750
MYPE10	MYPE3850
MYPE10	MYPE40
MYPE10	MYPE440
MYPE10	MYPE4930
MYPE10	MYPE5470
MYPE10	MYPE6130
MYPE10	MYPE6390
MYPE10	MYPE6480
MYPE10	MYPE650
MYPE10	MYPE6870
MYPE10	MYPE7270
MYPE10	MYPE780
MYPE10	MYPE790
MYPE10	MYPE7990
MYPE10	MYPE80
MYPE10	MYPE8060
MYPE10	MYPE8080
MYPE10	MYPE8120
MYPE10	MYPE8370
MYPE10	MYPE880
MYPE10	MYPE890
MYPE10	MYPE8910
MYPE10	MYPE8970
MYPE10	MYPE940
MYPE10	MYPE9410
MYPE10	MYPE9490
MYPE10	MYPE9560
MYPE10	MYPE9650
MYPE100	MYPE1020
MYPE100	MYPE1490
MYPE100	MYPE1980
MYPE100	MYPE2100
MYPE100	MYPE2110
MYPE100	MYPE2530
MYPE100	MYPE2860
MYPE100	MYPE2870
MYPE100	MYPE2880
MYPE100	MYPE300
MYPE100	MYPE310
MYPE100	MYPE3500
MYPE100	MYPE3670
MYPE100	MYPE4060
MYPE100	MYPE410
MYPE100	MYPE420
MYPE100	MYPE4840
MYPE100	MYPE5020
MYPE100	MYPE5200
MYPE100	MYPE5210
MYPE100	MYPE5450
MYPE100	MYPE5470
MYPE100	MYPE5630
MYPE100	MYPE5870
MYPE100	MYPE5890
MYPE100	MYPE5920
MYPE100	MYPE6430
MYPE100	MYPE7860
MYPE100	MYPE7880
MYPE100	MYPE790
MYPE100	MYPE7960
MYPE100	MYPE80
MYPE100	MYPE800
MYPE100	MYPE8350
MYPE100	MYPE8710
MYPE100	MYPE8820
MYPE100	MYPE8890
MYPE100	MYPE8910
MYPE100	MYPE90
MYPE100	MYPE9310
MYPE1000	MYPE1010
MYPE1000	MYPE1020
MYPE1000	MYPE1030
MYPE1000	MYPE10320
MYPE1000	MYPE10370
MYPE1000	MYPE2070
MYPE1000	MYPE4960
MYPE1000	MYPE5830
MYPE1000	MYPE6870
MYPE1000	MYPE8140
MYPE10000	MYPE10010
MYPE10000	MYPE10020
MYPE10000	MYPE10030
MYPE10000	MYPE10040
MYPE10000	MYPE10050
MYPE10000	MYPE10060
MYPE10000	MYPE10070
MYPE10000	MYPE10080
MYPE10000	MYPE10090
MYPE10000	MYPE10100
MYPE10000	MYPE10110
MYPE10000	MYPE10120
MYPE10000	MYPE10130
MYPE10000	MYPE10150
MYPE10000	MYPE10160
MYPE10000	MYPE10170
MYPE10000	MYPE10180
MYPE10000	MYPE10190
MYPE10000	MYPE1020
MYPE10000	MYPE10280
MYPE10000	MYPE1030
MYPE10000	MYPE1040
MYPE10000	MYPE1110
MYPE10000	MYPE1220
MYPE10000	MYPE1420
MYPE10000	MYPE1880
MYPE10000	MYPE230
MYPE10000	MYPE250
MYPE10000	MYPE260
MYPE10000	MYPE2820
MYPE10000	MYPE290
MYPE10000	MYPE30
MYPE10000	MYPE300
MYPE10000	MYPE3080
MYPE10000	MYPE310
MYPE10000	MYPE320
MYPE10000	MYPE3490
MYPE10000	MYPE3630
MYPE10000	MYPE3730
MYPE10000	MYPE40
MYPE10000	MYPE4840
MYPE10000	MYPE5290
MYPE10000	MYPE5630
MYPE10000	MYPE5640
MYPE10000	MYPE5730
MYPE10000	MYPE5740
MYPE10000	MYPE6480
MYPE10000	MYPE650
MYPE10000	MYPE7280
MYPE10000	MYPE7550
MYPE10000	MYPE790
MYPE10000	MYPE800
MYPE10000	MYPE8080
MYPE10000	MYPE810
MYPE10000	MYPE8170
MYPE10000	MYPE820
MYPE10000	MYPE8680
MYPE10000	MYPE9160
MYPE10000	MYPE9260
MYPE10000	MYPE9270
MYPE10000	MYPE9310
MYPE10000	MYPE9330
MYPE10000	MYPE9580
MYPE10000	MYPE9660
MYPE10000	MYPE9740
MYPE10000	MYPE9750
MYPE10000	MYPE9760
MYPE10000	MYPE9770
MYPE10000	MYPE9860
MYPE10000	MYPE9870
MYPE10000	MYPE9880
MYPE10000	MYPE9890
MYPE10000	MYPE9900
MYPE10000	MYPE9910
MYPE10000	MYPE9920
MYPE10000	MYPE9930
MYPE10000	MYPE9940
MYPE10000	MYPE9950
MYPE10000	MYPE9960
MYPE10000	MYPE9970
MYPE10000	MYPE9980
MYPE10000	MYPE9990
MYPE10010	MYPE10000
MYPE10010	MYPE10020
MYPE10010	MYPE10030
MYPE10010	MYPE10040
MYPE10010	MYPE10050
MYPE10010	MYPE10060
MYPE10010	MYPE10070
MYPE10010	MYPE10080
MYPE10010	MYPE10090
MYPE10010	MYPE10100
MYPE10010	MYPE10110
MYPE10010	MYPE10120
MYPE10010	MYPE10130
MYPE10010	MYPE10150
MYPE10010	MYPE10160
MYPE10010	MYPE10170
MYPE10010	MYPE10180
MYPE10010	MYPE10190
MYPE10010	MYPE1110
MYPE10010	MYPE1300
MYPE10010	MYPE1400
MYPE10010	MYPE2290
MYPE10010	MYPE260
MYPE10010	MYPE2820
MYPE10010	MYPE290
MYPE10010	MYPE300
MYPE10010	MYPE310
MYPE10010	MYPE320
MYPE10010	MYPE5180
MYPE10010	MYPE590
MYPE10010	MYPE6340
MYPE10010	MYPE650
MYPE10010	MYPE7550
MYPE10010	MYPE790
MYPE10010	MYPE7990
MYPE10010	MYPE800
MYPE10010	MYPE810
MYPE10010	MYPE820
MYPE10010	MYPE8360
MYPE10010	MYPE8680
MYPE10010	MYPE9310
MYPE10010	MYPE9740
MYPE10010	MYPE9750
MYPE10010	MYPE9760
MYPE10010	MYPE9770
MYPE10010	MYPE9860
MYPE10010	MYPE9870
MYPE10010	MYPE9880
MYPE10010	MYPE9890
MYPE10010	MYPE9900
MYPE10010	MYPE9910
MYPE10010	MYPE9920
MYPE10010	MYPE9930
MYPE10010	MYPE9940
MYPE10010	MYPE9950
MYPE10010	MYPE9960
MYPE10010	MYPE9970
MYPE10010	MYPE9980
MYPE10010	MYPE9990
MYPE10020	MYPE10000
MYPE10020	MYPE10010
MYPE10020	MYPE10030
MYPE10020	MYPE10040
MYPE10020	MYPE10050
MYPE10020	MYPE10060
MYPE10020	MYPE10070
MYPE10020	MYPE10080
MYPE10020	MYPE10090
MYPE10020	MYPE10100
MYPE10020	MYPE10110
MYPE10020	MYPE10120
MYPE10020	MYPE10130
MYPE10020	MYPE10150
MYPE10020	MYPE10160
MYPE10020	MYPE10170
MYPE10020	MYPE10180
MYPE10020	MYPE10190
MYPE10020	MYPE1020
MYPE10020	MYPE1030
MYPE10020	MYPE1090
MYPE10020	MYPE1110
MYPE10020	MYPE1420
MYPE10020	MYPE230
MYPE10020	MYPE250
MYPE10020	MYPE260
MYPE10020	MYPE2820
MYPE10020	MYPE290
MYPE10020	MYPE2900
MYPE10020	MYPE300
MYPE10020	MYPE310
MYPE10020	MYPE320
MYPE10020	MYPE510
MYPE10020	MYPE5630
MYPE10020	MYPE5730
MYPE10020	MYPE600
MYPE10020	MYPE650
MYPE10020	MYPE7550
MYPE10020	MYPE790
MYPE10020	MYPE800
MYPE10020	MYPE810
MYPE10020	MYPE8170
MYPE10020	MYPE820
MYPE10020	MYPE8680
MYPE10020	MYPE8910
MYPE10020	MYPE9310
MYPE10020	MYPE9580
MYPE10020	MYPE9660
MYPE10020	MYPE9740
MYPE10020	MYPE9750
MYPE10020	MYPE9760
MYPE10020	MYPE9770
MYPE10020	MYPE9870
MYPE10020	MYPE9880
MYPE10020	MYPE9890
MYPE10020	MYPE9900
MYPE10020	MYPE9910
MYPE10020	MYPE9920
MYPE10020	MYPE9930
MYPE10020	MYPE9940
MYPE10020	MYPE9950
MYPE10020	MYPE9960
MYPE10020	MYPE9970
MYPE10020	MYPE9980
MYPE10020	MYPE9990
MYPE10030	MYPE10000
MYPE10030	MYPE10010
MYPE10030	MYPE10020
MYPE10030	MYPE10040
MYPE10030	MYPE10050
MYPE10030	MYPE10060
MYPE10030	MYPE10070
MYPE10030	MYPE10080
MYPE10030	MYPE10090
MYPE10030	MYPE10100
MYPE10030	MYPE10110
MYPE10030	MYPE10120
MYPE10030	MYPE10130
MYPE10030	MYPE10150
MYPE10030	MYPE10160
MYPE10030	MYPE10170
MYPE10030	MYPE10180
MYPE10030	MYPE10190
MYPE10030	MYPE1020
MYPE10030	MYPE1090
MYPE10030	MYPE1110
MYPE10030	MYPE1420
MYPE10030	MYPE230
MYPE10030	MYPE250
MYPE10030	MYPE260
MYPE10030	MYPE2690
MYPE10030	MYPE2820
MYPE10030	MYPE290
MYPE10030	MYPE300
MYPE10030	MYPE310
MYPE10030	MYPE320
MYPE10030	MYPE3500
MYPE10030	MYPE5630
MYPE10030	MYPE5730
MYPE10030	MYPE600
MYPE10030	MYPE650
MYPE10030	MYPE6920
MYPE10030	MYPE7550
MYPE10030	MYPE7690
MYPE10030	MYPE790
MYPE10030	MYPE800
MYPE10030	MYPE810
MYPE10030	MYPE820
MYPE10030	MYPE8560
MYPE10030	MYPE8620
MYPE10030	MYPE8680
MYPE10030	MYPE8840
MYPE10030	MYPE9310
MYPE10030	MYPE9580
MYPE10030	MYPE9660
MYPE10030	MYPE9740
MYPE10030	MYPE9750
MYPE10030	MYPE9760
MYPE10030	MYPE9770
MYPE10030	MYPE9870
MYPE10030	MYPE9880
MYPE10030	MYPE9890
MYPE10030	MYPE9900
MYPE10030	MYPE9910
MYPE10030	MYPE9920
MYPE10030	MYPE9930
MYPE10030	MYPE9940
MYPE10030	MYPE9950
MYPE10030	MYPE9960
MYPE10030	MYPE9970
MYPE10030	MYPE9980
MYPE10030	MYPE9990
MYPE10040	MYPE10000
MYPE10040	MYPE10010
MYPE10040	MYPE10020
MYPE10040	MYPE10030
MYPE10040	MYPE10050
MYPE10040	MYPE10060
MYPE10040	MYPE10070
MYPE10040	MYPE10080
MYPE10040	MYPE10090
MYPE10040	MYPE10100
MYPE10040	MYPE10110
MYPE10040	MYPE10120
MYPE10040	MYPE10130
MYPE10040	MYPE10150
MYPE10040	MYPE10160
MYPE10040	MYPE10170
MYPE10040	MYPE10180
MYPE10040	MYPE10190
MYPE10040	MYPE1110
MYPE10040	MYPE250
MYPE10040	MYPE260
MYPE10040	MYPE2820
MYPE10040	MYPE290
MYPE10040	MYPE300
MYPE10040	MYPE310
MYPE10040	MYPE320
MYPE10040	MYPE5630
MYPE10040	MYPE5730
MYPE10040	MYPE6490
MYPE10040	MYPE7550
MYPE10040	MYPE790
MYPE10040	MYPE800
MYPE10040	MYPE810
MYPE10040	MYPE820
MYPE10040	MYPE8680
MYPE10040	MYPE9310
MYPE10040	MYPE9740
MYPE10040	MYPE9750
MYPE10040	MYPE9760
MYPE10040	MYPE9770
MYPE10040	MYPE9870
MYPE10040	MYPE9880
MYPE10040	MYPE9890
MYPE10040	MYPE9900
MYPE10040	MYPE9910
MYPE10040	MYPE9920
MYPE10040	MYPE9930
MYPE10040	MYPE9940
MYPE10040	MYPE9950
MYPE10040	MYPE9960
MYPE10040	MYPE9970
MYPE10040	MYPE9980
MYPE10040	MYPE9990
MYPE10050	MYPE10000
MYPE10050	MYPE10010
MYPE10050	MYPE10020
MYPE10050	MYPE10030
MYPE10050	MYPE10040
MYPE10050	MYPE10060
MYPE10050	MYPE10070
MYPE10050	MYPE10080
MYPE10050	MYPE10090
MYPE10050	MYPE10100
MYPE10050	MYPE10110
MYPE10050	MYPE10120
MYPE10050	MYPE10130
MYPE10050	MYPE10150
MYPE10050	MYPE10160
MYPE10050	MYPE10170
MYPE10050	MYPE10180
MYPE10050	MYPE10190
MYPE10050	MYPE1020
MYPE10050	MYPE1090
MYPE10050	MYPE1110
MYPE10050	MYPE1420
MYPE10050	MYPE1980
MYPE10050	MYPE230
MYPE10050	MYPE250
MYPE10050	MYPE260
MYPE10050	MYPE2820
MYPE10050	MYPE290
MYPE10050	MYPE300
MYPE10050	MYPE310
MYPE10050	MYPE320
MYPE10050	MYPE4420
MYPE10050	MYPE4440
MYPE10050	MYPE4840
MYPE10050	MYPE5470
MYPE10050	MYPE5630
MYPE10050	MYPE5730
MYPE10050	MYPE5740
MYPE10050	MYPE650
MYPE10050	MYPE7550
MYPE10050	MYPE790
MYPE10050	MYPE800
MYPE10050	MYPE810
MYPE10050	MYPE820
MYPE10050	MYPE8680
MYPE10050	MYPE8820
MYPE10050	MYPE9310
MYPE10050	MYPE9580
MYPE10050	MYPE9660
MYPE10050	MYPE9740
MYPE10050	MYPE9750
MYPE10050	MYPE9760
MYPE10050	MYPE9770
MYPE10050	MYPE9870
MYPE10050	MYPE9880
MYPE10050	MYPE9890
MYPE10050	MYPE9900
MYPE10050	MYPE9910
MYPE10050	MYPE9920
MYPE10050	MYPE9930
MYPE10050	MYPE9940
MYPE10050	MYPE9950
MYPE10050	MYPE9960
MYPE10050	MYPE9970
MYPE10050	MYPE9980
MYPE10050	MYPE9990
MYPE10060	MYPE10000
MYPE10060	MYPE10010
MYPE10060	MYPE10020
MYPE10060	MYPE10030
MYPE10060	MYPE10040
MYPE10060	MYPE10050
MYPE10060	MYPE10070
MYPE10060	MYPE10080
MYPE10060	MYPE10090
MYPE10060	MYPE10100
MYPE10060	MYPE10110
MYPE10060	MYPE10120
MYPE10060	MYPE10130
MYPE10060	MYPE10150
MYPE10060	MYPE10160
MYPE10060	MYPE10170
MYPE10060	MYPE10180
MYPE10060	MYPE10190
MYPE10060	MYPE1380
MYPE10060	MYPE2820
MYPE10060	MYPE290
MYPE10060	MYPE300
MYPE10060	MYPE310
MYPE10060	MYPE320
MYPE10060	MYPE3220
MYPE10060	MYPE500
MYPE10060	MYPE5010
MYPE10060	MYPE5650
MYPE10060	MYPE7140
MYPE10060	MYPE9740
MYPE10060	MYPE9750
MYPE10060	MYPE9760
MYPE10060	MYPE9770
MYPE10060	MYPE9870
MYPE10060	MYPE9880
MYPE10060	MYPE9890
MYPE10060	MYPE9900
MYPE10060	MYPE9910
MYPE10060	MYPE9920
MYPE10060	MYPE9930
MYPE10060	MYPE9940
MYPE10060	MYPE9950
MYPE10060	MYPE9960
MYPE10060	MYPE9970
MYPE10060	MYPE9980
MYPE10060	MYPE9990
MYPE10070	MYPE10000
MYPE10070	MYPE10010
MYPE10070	MYPE10020
MYPE10070	MYPE10030
MYPE10070	MYPE10040
MYPE10070	MYPE10050
MYPE10070	MYPE10060
MYPE10070	MYPE10080
MYPE10070	MYPE10090
MYPE10070	MYPE10100
MYPE10070	MYPE10110
MYPE10070	MYPE10120
MYPE10070	MYPE10130
MYPE10070	MYPE10150
MYPE10070	MYPE10160
MYPE10070	MYPE10170
MYPE10070	MYPE10180
MYPE10070	MYPE10190
MYPE10070	MYPE1020
MYPE10070	MYPE1030
MYPE10070	MYPE10390
MYPE10070	MYPE1090
MYPE10070	MYPE1110
MYPE10070	MYPE1420
MYPE10070	MYPE230
MYPE10070	MYPE250
MYPE10070	MYPE260
MYPE10070	MYPE2820
MYPE10070	MYPE290
MYPE10070	MYPE300
MYPE10070	MYPE310
MYPE10070	MYPE320
MYPE10070	MYPE420
MYPE10070	MYPE4840
MYPE10070	MYPE5290
MYPE10070	MYPE5630
MYPE10070	MYPE5730
MYPE10070	MYPE7280
MYPE10070	MYPE7550
MYPE10070	MYPE790
MYPE10070	MYPE800
MYPE10070	MYPE810
MYPE10070	MYPE820
MYPE10070	MYPE8680
MYPE10070	MYPE8820
MYPE10070	MYPE9310
MYPE10070	MYPE9580
MYPE10070	MYPE9660
MYPE10070	MYPE9740
MYPE10070	MYPE9750
MYPE10070	MYPE9760
MYPE10070	MYPE9770
MYPE10070	MYPE980
MYPE10070	MYPE9870
MYPE10070	MYPE9880
MYPE10070	MYPE9890
MYPE10070	MYPE9900
MYPE10070	MYPE9910
MYPE10070	MYPE9920
MYPE10070	MYPE9930
MYPE10070	MYPE9940
MYPE10070	MYPE9950
MYPE10070	MYPE9960
MYPE10070	MYPE9970
MYPE10070	MYPE9980
MYPE10070	MYPE9990
MYPE10080	MYPE10000
MYPE10080	MYPE10010
MYPE10080	MYPE10020
MYPE10080	MYPE10030
MYPE10080	MYPE10040
MYPE10080	MYPE10050
MYPE10080	MYPE10060
MYPE10080	MYPE10070
MYPE10080	MYPE10090
MYPE10080	MYPE10100
MYPE10080	MYPE10110
MYPE10080	MYPE10120
MYPE10080	MYPE10130
MYPE10080	MYPE10150
MYPE10080	MYPE10160
MYPE10080	MYPE10170
MYPE10080	MYPE10180
MYPE10080	MYPE10190
MYPE10080	MYPE250
MYPE10080	MYPE260
MYPE10080	MYPE2730
MYPE10080	MYPE2820
MYPE10080	MYPE290
MYPE10080	MYPE300
MYPE10080	MYPE310
MYPE10080	MYPE320
MYPE10080	MYPE4440
MYPE10080	MYPE5730
MYPE10080	MYPE600
MYPE10080	MYPE650
MYPE10080	MYPE6920
MYPE10080	MYPE7550
MYPE10080	MYPE770
MYPE10080	MYPE790
MYPE10080	MYPE800
MYPE10080	MYPE810
MYPE10080	MYPE820
MYPE10080	MYPE8250
MYPE10080	MYPE9150
MYPE10080	MYPE9160
MYPE10080	MYPE9580
MYPE10080	MYPE9740
MYPE10080	MYPE9750
MYPE10080	MYPE9760
MYPE10080	MYPE9770
MYPE10080	MYPE9870
MYPE10080	MYPE9880
MYPE10080	MYPE9890
MYPE10080	MYPE9900
MYPE10080	MYPE9910
MYPE10080	MYPE9920
MYPE10080	MYPE9930
MYPE10080	MYPE9940
MYPE10080	MYPE9950
MYPE10080	MYPE9960
MYPE10080	MYPE9970
MYPE10080	MYPE9980
MYPE10080	MYPE9990
MYPE10090	MYPE10000
MYPE10090	MYPE10010
MYPE10090	MYPE10020
MYPE10090	MYPE10030
MYPE10090	MYPE10040
MYPE10090	MYPE10050
MYPE10090	MYPE10060
MYPE10090	MYPE10070
MYPE10090	MYPE10080
MYPE10090	MYPE10100
MYPE10090	MYPE10110
MYPE10090	MYPE10120
MYPE10090	MYPE10130
MYPE10090	MYPE10150
MYPE10090	MYPE10160
MYPE10090	MYPE10170
MYPE10090	MYPE10180
MYPE10090	MYPE10190
MYPE10090	MYPE1020
MYPE10090	MYPE10280
MYPE10090	MYPE10390
MYPE10090	MYPE1110
MYPE10090	MYPE1420
MYPE10090	MYPE1580
MYPE10090	MYPE170
MYPE10090	MYPE1990
MYPE10090	MYPE20
MYPE10090	MYPE2050
MYPE10090	MYPE2240
MYPE10090	MYPE230
MYPE10090	MYPE250
MYPE10090	MYPE260
MYPE10090	MYPE2820
MYPE10090	MYPE290
MYPE10090	MYPE300
MYPE10090	MYPE310
MYPE10090	MYPE320
MYPE10090	MYPE3530
MYPE10090	MYPE3670
MYPE10090	MYPE4840
MYPE10090	MYPE5290
MYPE10090	MYPE5630
MYPE10090	MYPE5710
MYPE10090	MYPE5730
MYPE10090	MYPE7550
MYPE10090	MYPE7780
MYPE10090	MYPE790
MYPE10090	MYPE800
MYPE10090	MYPE810
MYPE10090	MYPE820
MYPE10090	MYPE8680
MYPE10090	MYPE9150
MYPE10090	MYPE9310
MYPE10090	MYPE9580
MYPE10090	MYPE9660
MYPE10090	MYPE9740
MYPE10090	MYPE9750
MYPE10090	MYPE9760
MYPE10090	MYPE9770
MYPE10090	MYPE9870
MYPE10090	MYPE9880
MYPE10090	MYPE9890
MYPE10090	MYPE990
MYPE10090	MYPE9900
MYPE10090	MYPE9910
MYPE10090	MYPE9920
MYPE10090	MYPE9930
MYPE10090	MYPE9940
MYPE10090	MYPE9950
MYPE10090	MYPE9960
MYPE10090	MYPE9970
MYPE10090	MYPE9980
MYPE10090	MYPE9990
MYPE1010	MYPE1000
MYPE1010	MYPE10110
MYPE1010	MYPE1020
MYPE1010	MYPE10220
MYPE1010	MYPE1030
MYPE1010	MYPE1170
MYPE1010	MYPE1400
MYPE1010	MYPE1940
MYPE1010	MYPE2530
MYPE1010	MYPE3650
MYPE1010	MYPE4140
MYPE1010	MYPE4400
MYPE1010	MYPE4440
MYPE1010	MYPE4830
MYPE1010	MYPE4840
MYPE1010	MYPE4980
MYPE1010	MYPE5190
MYPE1010	MYPE5290
MYPE1010	MYPE530
MYPE1010	MYPE7160
MYPE1010	MYPE7860
MYPE1010	MYPE8870
MYPE10100	MYPE10000
MYPE10100	MYPE10010
MYPE10100	MYPE10020
MYPE10100	MYPE10030
MYPE10100	MYPE10040
MYPE10100	MYPE10050
MYPE10100	MYPE10060
MYPE10100	MYPE10070
MYPE10100	MYPE10080
MYPE10100	MYPE10090
MYPE10100	MYPE10110
MYPE10100	MYPE10120
MYPE10100	MYPE10130
MYPE10100	MYPE10150
MYPE10100	MYPE10160
MYPE10100	MYPE10170
MYPE10100	MYPE10180
MYPE10100	MYPE10190
MYPE10100	MYPE1680
MYPE10100	MYPE2820
MYPE10100	MYPE2890
MYPE10100	MYPE2980
MYPE10100	MYPE7710
MYPE10100	MYPE7770
MYPE10100	MYPE9720
MYPE10100	MYPE9740
MYPE10100	MYPE9750
MYPE10100	MYPE9760
MYPE10100	MYPE9770
MYPE10100	MYPE9870
MYPE10100	MYPE9880
MYPE10100	MYPE9890
MYPE10100	MYPE9900
MYPE10100	MYPE9910
MYPE10100	MYPE9920
MYPE10100	MYPE9930
MYPE10100	MYPE9940
MYPE10100	MYPE9950
MYPE10100	MYPE9960
MYPE10100	MYPE9970
MYPE10100	MYPE9980
MYPE10100	MYPE9990
MYPE10110	MYPE10000
MYPE10110	MYPE10010
MYPE10110	MYPE10020
MYPE10110	MYPE10030
MYPE10110	MYPE10040
MYPE10110	MYPE10050
MYPE10110	MYPE10060
MYPE10110	MYPE10070
MYPE10110	MYPE10080
MYPE10110	MYPE10090
MYPE10110	MYPE1010
MYPE10110	MYPE10100
MYPE10110	MYPE10120
MYPE10110	MYPE10130
MYPE10110	MYPE10150
MYPE10110	MYPE10160
MYPE10110	MYPE10170
MYPE10110	MYPE10180
MYPE10110	MYPE10190
MYPE10110	MYPE1020
MYPE10110	MYPE10390
MYPE10110	MYPE1110
MYPE10110	MYPE1420
MYPE10110	MYPE1990
MYPE10110	MYPE230
MYPE10110	MYPE250
MYPE10110	MYPE260
MYPE10110	MYPE2820
MYPE10110	MYPE290
MYPE10110	MYPE300
MYPE10110	MYPE310
MYPE10110	MYPE320
MYPE10110	MYPE4440
MYPE10110	MYPE4840
MYPE10110	MYPE5290
MYPE10110	MYPE5630
MYPE10110	MYPE5730
MYPE10110	MYPE6270
MYPE10110	MYPE650
MYPE10110	MYPE690
MYPE10110	MYPE6920
MYPE10110	MYPE7550
MYPE10110	MYPE790
MYPE10110	MYPE800
MYPE10110	MYPE810
MYPE10110	MYPE820
MYPE10110	MYPE8680
MYPE10110	MYPE8840
MYPE10110	MYPE9310
MYPE10110	MYPE9580
MYPE10110	MYPE9660
MYPE10110	MYPE9740
MYPE10110	MYPE9750
MYPE10110	MYPE9760
MYPE10110	MYPE9770
MYPE10110	MYPE9870
MYPE10110	MYPE9880
MYPE10110	MYPE9890
MYPE10110	MYPE9900
MYPE10110	MYPE9910
MYPE10110	MYPE9920
MYPE10110	MYPE9930
MYPE10110	MYPE9940
MYPE10110	MYPE9950
MYPE10110	MYPE9960
MYPE10110	MYPE9970
MYPE10110	MYPE9980
MYPE10110	MYPE9990
MYPE10120	MYPE10000
MYPE10120	MYPE10010
MYPE10120	MYPE10020
MYPE10120	MYPE10030
MYPE10120	MYPE10040
MYPE10120	MYPE10050
MYPE10120	MYPE10060
MYPE10120	MYPE10070
MYPE10120	MYPE10080
MYPE10120	MYPE10090
MYPE10120	MYPE10100
MYPE10120	MYPE10110
MYPE10120	MYPE10130
MYPE10120	MYPE10150
MYPE10120	MYPE10160
MYPE10120	MYPE10170
MYPE10120	MYPE10180
MYPE10120	MYPE10190
MYPE10120	MYPE1020
MYPE10120	MYPE10200
MYPE10120	MYPE10210
MYPE10120	MYPE10220
MYPE10120	MYPE10230
MYPE10120	MYPE10240
MYPE10120	MYPE10250
MYPE10120	MYPE1030
MYPE10120	MYPE1110
MYPE10120	MYPE170
MYPE10120	MYPE2050
MYPE10120	MYPE2330
MYPE10120	MYPE250
MYPE10120	MYPE260
MYPE10120	MYPE2820
MYPE10120	MYPE290
MYPE10120	MYPE300
MYPE10120	MYPE310
MYPE10120	MYPE3190
MYPE10120	MYPE320
MYPE10120	MYPE3750
MYPE10120	MYPE5710
MYPE10120	MYPE5730
MYPE10120	MYPE5780
MYPE10120	MYPE7550
MYPE10120	MYPE7780
MYPE10120	MYPE790
MYPE10120	MYPE800
MYPE10120	MYPE810
MYPE10120	MYPE820
MYPE10120	MYPE8680
MYPE10120	MYPE9310
MYPE10120	MYPE9580
MYPE10120	MYPE9660
MYPE10120	MYPE9740
MYPE10120	MYPE9750
MYPE10120	MYPE9760
MYPE10120	MYPE9770
MYPE10120	MYPE9910
MYPE10120	MYPE9920
MYPE10120	MYPE9930
MYPE10120	MYPE9940
MYPE10120	MYPE9960
MYPE10120	MYPE9970
MYPE10120	MYPE9980
MYPE10120	MYPE9990
MYPE10130	MYPE10000
MYPE10130	MYPE10010
MYPE10130	MYPE10020
MYPE10130	MYPE10030
MYPE10130	MYPE10040
MYPE10130	MYPE10050
MYPE10130	MYPE10060
MYPE10130	MYPE10070
MYPE10130	MYPE10080
MYPE10130	MYPE10090
MYPE10130	MYPE10100
MYPE10130	MYPE10110
MYPE10130	MYPE10120
MYPE10130	MYPE10150
MYPE10130	MYPE10160
MYPE10130	MYPE10170
MYPE10130	MYPE10180
MYPE10130	MYPE10190
MYPE10130	MYPE10200
MYPE10130	MYPE10210
MYPE10130	MYPE10220
MYPE10130	MYPE10230
MYPE10130	MYPE10240
MYPE10130	MYPE10250
MYPE10130	MYPE10260
MYPE10130	MYPE10390
MYPE10130	MYPE1090
MYPE10130	MYPE1110
MYPE10130	MYPE2490
MYPE10130	MYPE250
MYPE10130	MYPE260
MYPE10130	MYPE2820
MYPE10130	MYPE290
MYPE10130	MYPE300
MYPE10130	MYPE310
MYPE10130	MYPE320
MYPE10130	MYPE5290
MYPE10130	MYPE5630
MYPE10130	MYPE5730
MYPE10130	MYPE600
MYPE10130	MYPE610
MYPE10130	MYPE620
MYPE10130	MYPE6920
MYPE10130	MYPE7035
MYPE10130	MYPE7550
MYPE10130	MYPE790
MYPE10130	MYPE800
MYPE10130	MYPE810
MYPE10130	MYPE820
MYPE10130	MYPE8540
MYPE10130	MYPE8680
MYPE10130	MYPE9150
MYPE10130	MYPE9160
MYPE10130	MYPE9310
MYPE10130	MYPE9550
MYPE10130	MYPE9570
MYPE10130	MYPE9580
MYPE10130	MYPE9660
MYPE10130	MYPE9740
MYPE10130	MYPE9750
MYPE10130	MYPE9760
MYPE10130	MYPE9770
MYPE10130	MYPE9910
MYPE10130	MYPE9920
MYPE10130	MYPE9930
MYPE10130	MYPE9940
MYPE10130	MYPE9960
MYPE10130	MYPE9970
MYPE10130	MYPE9980
MYPE10130	MYPE9990
MYPE10150	MYPE10000
MYPE10150	MYPE10010
MYPE10150	MYPE10020
MYPE10150	MYPE10030
MYPE10150	MYPE10040
MYPE10150	MYPE10050
MYPE10150	MYPE10060
MYPE10150	MYPE10070
MYPE10150	MYPE10080
MYPE10150	MYPE10090
MYPE10150	MYPE10100
MYPE10150	MYPE10110
MYPE10150	MYPE10120
MYPE10150	MYPE10130
MYPE10150	MYPE10160
MYPE10150	MYPE10170
MYPE10150	MYPE10180
MYPE10150	MYPE10190
MYPE10150	MYPE1020
MYPE10150	MYPE10200
MYPE10150	MYPE10210
MYPE10150	MYPE10220
MYPE10150	MYPE10230
MYPE10150	MYPE10240
MYPE10150	MYPE10250
MYPE10150	MYPE10260
MYPE10150	MYPE10390
MYPE10150	MYPE1110
MYPE10150	MYPE1420
MYPE10150	MYPE1530
MYPE10150	MYPE230
MYPE10150	MYPE250
MYPE10150	MYPE260
MYPE10150	MYPE2730
MYPE10150	MYPE2820
MYPE10150	MYPE290
MYPE10150	MYPE300
MYPE10150	MYPE310
MYPE10150	MYPE320
MYPE10150	MYPE4510
MYPE10150	MYPE4780
MYPE10150	MYPE4840
MYPE10150	MYPE5290
MYPE10150	MYPE5580
MYPE10150	MYPE5590
MYPE10150	MYPE5630
MYPE10150	MYPE5730
MYPE10150	MYPE650
MYPE10150	MYPE7550
MYPE10150	MYPE770
MYPE10150	MYPE790
MYPE10150	MYPE800
MYPE10150	MYPE810
MYPE10150	MYPE820
MYPE10150	MYPE8680
MYPE10150	MYPE8820
MYPE10150	MYPE9150
MYPE10150	MYPE9310
MYPE10150	MYPE9450
MYPE10150	MYPE9550
MYPE10150	MYPE9560
MYPE10150	MYPE9580
MYPE10150	MYPE9660
MYPE10150	MYPE9740
MYPE10150	MYPE9750
MYPE10150	MYPE9760
MYPE10150	MYPE9770
MYPE10150	MYPE9910
MYPE10150	MYPE9920
MYPE10150	MYPE9930
MYPE10150	MYPE9940
MYPE10150	MYPE9960
MYPE10150	MYPE9970
MYPE10150	MYPE9980
MYPE10150	MYPE9990
MYPE10160	MYPE10000
MYPE10160	MYPE10010
MYPE10160	MYPE10020
MYPE10160	MYPE10030
MYPE10160	MYPE10040
MYPE10160	MYPE10050
MYPE10160	MYPE10060
MYPE10160	MYPE10070
MYPE10160	MYPE10080
MYPE10160	MYPE10090
MYPE10160	MYPE10100
MYPE10160	MYPE10110
MYPE10160	MYPE10120
MYPE10160	MYPE10130
MYPE10160	MYPE10150
MYPE10160	MYPE10170
MYPE10160	MYPE10180
MYPE10160	MYPE10190
MYPE10160	MYPE10200
MYPE10160	MYPE10210
MYPE10160	MYPE10220
MYPE10160	MYPE10230
MYPE10160	MYPE10240
MYPE10160	MYPE10250
MYPE10160	MYPE10260
MYPE10160	MYPE10270
MYPE10160	MYPE1110
MYPE10160	MYPE2280
MYPE10160	MYPE2820
MYPE10160	MYPE3170
MYPE10160	MYPE6450
MYPE10160	MYPE8680
MYPE10160	MYPE9150
MYPE10160	MYPE9160
MYPE10160	MYPE9310
MYPE10160	MYPE9740
MYPE10160	MYPE9750
MYPE10160	MYPE9760
MYPE10160	MYPE9770
MYPE10160	MYPE9910
MYPE10160	MYPE9920
MYPE10160	MYPE9930
MYPE10160	MYPE9940
MYPE10160	MYPE9960
MYPE10160	MYPE9970
MYPE10160	MYPE9980
MYPE10160	MYPE9990
MYPE10170	MYPE10000
MYPE10170	MYPE10010
MYPE10170	MYPE10020
MYPE10170	MYPE10030
MYPE10170	MYPE10040
MYPE10170	MYPE10050
MYPE10170	MYPE10060
MYPE10170	MYPE10070
MYPE10170	MYPE10080
MYPE10170	MYPE10090
MYPE10170	MYPE10100
MYPE10170	MYPE10110
MYPE10170	MYPE10120
MYPE10170	MYPE10130
MYPE10170	MYPE10150
MYPE10170	MYPE10160
MYPE10170	MYPE10180
MYPE10170	MYPE10190
MYPE10170	MYPE1020
MYPE10170	MYPE10200
MYPE10170	MYPE10210
MYPE10170	MYPE10220
MYPE10170	MYPE10230
MYPE10170	MYPE10240
MYPE10170	MYPE10250
MYPE10170	MYPE10260
MYPE10170	MYPE10270
MYPE10170	MYPE1070
MYPE10170	MYPE1090
MYPE10170	MYPE1110
MYPE10170	MYPE1450
MYPE10170	MYPE1950
MYPE10170	MYPE230
MYPE10170	MYPE250
MYPE10170	MYPE260
MYPE10170	MYPE2660
MYPE10170	MYPE2820
MYPE10170	MYPE290
MYPE10170	MYPE300
MYPE10170	MYPE310
MYPE10170	MYPE3140
MYPE10170	MYPE3190
MYPE10170	MYPE320
MYPE10170	MYPE350
MYPE10170	MYPE3580
MYPE10170	MYPE3650
MYPE10170	MYPE3880
MYPE10170	MYPE3890
MYPE10170	MYPE4200
MYPE10170	MYPE4600
MYPE10170	MYPE5730
MYPE10170	MYPE6960
MYPE10170	MYPE7550
MYPE10170	MYPE790
MYPE10170	MYPE800
MYPE10170	MYPE8020
MYPE10170	MYPE810
MYPE10170	MYPE8120
MYPE10170	MYPE820
MYPE10170	MYPE8450
MYPE10170	MYPE8680
MYPE10170	MYPE9150
MYPE10170	MYPE9160
MYPE10170	MYPE9310
MYPE10170	MYPE9580
MYPE10170	MYPE9660
MYPE10170	MYPE9740
MYPE10170	MYPE9750
MYPE10170	MYPE9760
MYPE10170	MYPE9770
MYPE10170	MYPE9910
MYPE10170	MYPE9920
MYPE10170	MYPE9930
MYPE10170	MYPE9940
MYPE10170	MYPE9960
MYPE10170	MYPE9970
MYPE10170	MYPE9980
MYPE10170	MYPE9990
MYPE10180	MYPE10000
MYPE10180	MYPE10010
MYPE10180	MYPE10020
MYPE10180	MYPE10030
MYPE10180	MYPE10040
MYPE10180	MYPE10050
MYPE10180	MYPE10060
MYPE10180	MYPE10070
MYPE10180	MYPE10080
MYPE10180	MYPE10090
MYPE10180	MYPE10100
MYPE10180	MYPE10110
MYPE10180	MYPE10120
MYPE10180	MYPE10130
MYPE10180	MYPE10150
MYPE10180	MYPE10160
MYPE10180	MYPE10170
MYPE10180	MYPE10190
MYPE10180	MYPE1020
MYPE10180	MYPE10200
MYPE10180	MYPE10210
MYPE10180	MYPE10220
MYPE10180	MYPE10230
MYPE10180	MYPE10240
MYPE10180	MYPE10250
MYPE10180	MYPE10260
MYPE10180	MYPE10270
MYPE10180	MYPE1030
MYPE10180	MYPE1070
MYPE10180	MYPE1110
MYPE10180	MYPE1420
MYPE10180	MYPE230
MYPE10180	MYPE250
MYPE10180	MYPE260
MYPE10180	MYPE2820
MYPE10180	MYPE290
MYPE10180	MYPE300
MYPE10180	MYPE310
MYPE10180	MYPE320
MYPE10180	MYPE4840
MYPE10180	MYPE5730
MYPE10180	MYPE650
MYPE10180	MYPE6920
MYPE10180	MYPE7550
MYPE10180	MYPE790
MYPE10180	MYPE7900
MYPE10180	MYPE800
MYPE10180	MYPE810
MYPE10180	MYPE820
MYPE10180	MYPE8680
MYPE10180	MYPE9150
MYPE10180	MYPE9160
MYPE10180	MYPE9310
MYPE10180	MYPE9550
MYPE10180	MYPE9560
MYPE10180	MYPE9570
MYPE10180	MYPE9580
MYPE10180	MYPE9660
MYPE10180	MYPE9740
MYPE10180	MYPE9750
MYPE10180	MYPE9760
MYPE10180	MYPE9770
MYPE10180	MYPE9910
MYPE10180	MYPE9920
MYPE10180	MYPE9930
MYPE10180	MYPE9940
MYPE10180	MYPE9960
MYPE10180	MYPE9970
MYPE10180	MYPE9980
MYPE10180	MYPE9990
MYPE10190	MYPE10000
MYPE10190	MYPE10010
MYPE10190	MYPE10020
MYPE10190	MYPE10030
MYPE10190	MYPE10040
MYPE10190	MYPE10050
MYPE10190	MYPE10060
MYPE10190	MYPE10070
MYPE10190	MYPE10080
MYPE10190	MYPE10090
MYPE10190	MYPE10100
MYPE10190	MYPE10110
MYPE10190	MYPE10120
MYPE10190	MYPE10130
MYPE10190	MYPE10150
MYPE10190	MYPE10160
MYPE10190	MYPE10170
MYPE10190	MYPE10180
MYPE10190	MYPE1020
MYPE10190	MYPE10200
MYPE10190	MYPE10210
MYPE10190	MYPE10220
MYPE10190	MYPE10230
MYPE10190	MYPE10240
MYPE10190	MYPE10250
MYPE10190	MYPE10260
MYPE10190	MYPE10270
MYPE10190	MYPE1030
MYPE10190	MYPE10390
MYPE10190	MYPE1050
MYPE10190	MYPE1070
MYPE10190	MYPE1090
MYPE10190	MYPE1110
MYPE10190	MYPE1170
MYPE10190	MYPE1420
MYPE10190	MYPE230
MYPE10190	MYPE250
MYPE10190	MYPE260
MYPE10190	MYPE2730
MYPE10190	MYPE2820
MYPE10190	MYPE290
MYPE10190	MYPE300
MYPE10190	MYPE310
MYPE10190	MYPE320
MYPE10190	MYPE3920
MYPE10190	MYPE4110
MYPE10190	MYPE4440
MYPE10190	MYPE4840
MYPE10190	MYPE4960
MYPE10190	MYPE4970
MYPE10190	MYPE5290
MYPE10190	MYPE5630
MYPE10190	MYPE5730
MYPE10190	MYPE6920
MYPE10190	MYPE7550
MYPE10190	MYPE790
MYPE10190	MYPE800
MYPE10190	MYPE810
MYPE10190	MYPE820
MYPE10190	MYPE8680
MYPE10190	MYPE9150
MYPE10190	MYPE9160
MYPE10190	MYPE9310
MYPE10190	MYPE9330
MYPE10190	MYPE9550
MYPE10190	MYPE9560
MYPE10190	MYPE9570
MYPE10190	MYPE9580
MYPE10190	MYPE9660
MYPE10190	MYPE9740
MYPE10190	MYPE9750
MYPE10190	MYPE9760
MYPE10190	MYPE9770
MYPE10190	MYPE9910
MYPE10190	MYPE9920
MYPE10190	MYPE9930
MYPE10190	MYPE9940
MYPE10190	MYPE9960
MYPE10190	MYPE9970
MYPE10190	MYPE9980
MYPE10190	MYPE9990
MYPE1020	MYPE10
MYPE1020	MYPE100
MYPE1020	MYPE1000
MYPE1020	MYPE10000
MYPE1020	MYPE10020
MYPE1020	MYPE10030
MYPE1020	MYPE10050
MYPE1020	MYPE10070
MYPE1020	MYPE10090
MYPE1020	MYPE1010
MYPE1020	MYPE10110
MYPE1020	MYPE10120
MYPE1020	MYPE10150
MYPE1020	MYPE10170
MYPE1020	MYPE10180
MYPE1020	MYPE10190
MYPE1020	MYPE10220
MYPE1020	MYPE10260
MYPE1020	MYPE1030
MYPE1020	MYPE10390
MYPE1020	MYPE1090
MYPE1020	MYPE1110
MYPE1020	MYPE1170
MYPE1020	MYPE1400
MYPE1020	MYPE1470
MYPE1020	MYPE1840
MYPE1020	MYPE1940
MYPE1020	MYPE1980
MYPE1020	MYPE1990
MYPE1020	MYPE20
MYPE1020	MYPE250
MYPE1020	MYPE2530
MYPE1020	MYPE260
MYPE1020	MYPE2770
MYPE1020	MYPE290
MYPE1020	MYPE300
MYPE1020	MYPE310
MYPE1020	MYPE320
MYPE1020	MYPE3220
MYPE1020	MYPE3370
MYPE1020	MYPE3400
MYPE1020	MYPE3530
MYPE1020	MYPE3640
MYPE1020	MYPE3650
MYPE1020	MYPE4140
MYPE1020	MYPE420
MYPE1020	MYPE4400
MYPE1020	MYPE4580
MYPE1020	MYPE4830
MYPE1020	MYPE4840
MYPE1020	MYPE4950
MYPE1020	MYPE5110
MYPE1020	MYPE5190
MYPE1020	MYPE5290
MYPE1020	MYPE530
MYPE1020	MYPE5640
MYPE1020	MYPE5700
MYPE1020	MYPE5920
MYPE1020	MYPE6390
MYPE1020	MYPE650
MYPE1020	MYPE660
MYPE1020	MYPE6920
MYPE1020	MYPE7430
MYPE1020	MYPE7550
MYPE1020	MYPE7960
MYPE1020	MYPE80
MYPE1020	MYPE8060
MYPE1020	MYPE8080
MYPE1020	MYPE810
MYPE1020	MYPE8120
MYPE1020	MYPE820
MYPE1020	MYPE8360
MYPE1020	MYPE8370
MYPE1020	MYPE8420
MYPE1020	MYPE8500
MYPE1020	MYPE8870
MYPE1020	MYPE9000
MYPE1020	MYPE9150
MYPE1020	MYPE9160
MYPE1020	MYPE9170
MYPE1020	MYPE9260
MYPE1020	MYPE9280
MYPE1020	MYPE9410
MYPE1020	MYPE9550
MYPE1020	MYPE9560
MYPE1020	MYPE9570
MYPE1020	MYPE9580
MYPE1020	MYPE960
MYPE1020	MYPE9640
MYPE1020	MYPE9660
MYPE1020	MYPE9740
MYPE1020	MYPE9920
MYPE1020	MYPE9930
MYPE1020	MYPE9940
MYPE1020	MYPE9980
MYPE1020	MYPE9990
MYPE10200	MYPE10120
MYPE10200	MYPE10130
MYPE10200	MYPE10150
MYPE10200	MYPE10160
MYPE10200	MYPE10170
MYPE10200	MYPE10180
MYPE10200	MYPE10190
MYPE10200	MYPE10210
MYPE10200	MYPE10220
MYPE10200	MYPE10230
MYPE10200	MYPE10240
MYPE10200	MYPE10250
MYPE10200	MYPE10260
MYPE10200	MYPE10270
MYPE10200	MYPE10280
MYPE10200	MYPE10290
MYPE10200	MYPE10300
MYPE10200	MYPE2200
MYPE10200	MYPE3170
MYPE10200	MYPE3210
MYPE10200	MYPE3890
MYPE10200	MYPE4570
MYPE10200	MYPE4950
MYPE10200	MYPE5070
MYPE10200	MYPE840
MYPE10210	MYPE10120
MYPE10210	MYPE10130
MYPE10210	MYPE10150
MYPE10210	MYPE10160
MYPE10210	MYPE10170
MYPE10210	MYPE10180
MYPE10210	MYPE10190
MYPE10210	MYPE10200
MYPE10210	MYPE10220
MYPE10210	MYPE10230
MYPE10210	MYPE10240
MYPE10210	MYPE10250
MYPE10210	MYPE10260
MYPE10210	MYPE10270
MYPE10210	MYPE10280
MYPE10210	MYPE10290
MYPE10210	MYPE10300
MYPE10210	MYPE1150
MYPE10210	MYPE3920
MYPE10210	MYPE7690
MYPE10210	MYPE8520
MYPE10220	MYPE1010
MYPE10220	MYPE10120
MYPE10220	MYPE10130
MYPE10220	MYPE10150
MYPE10220	MYPE10160
MYPE10220	MYPE10170
MYPE10220	MYPE10180
MYPE10220	MYPE10190
MYPE10220	MYPE1020
MYPE10220	MYPE10200
MYPE10220	MYPE10210
MYPE10220	MYPE10230
MYPE10220	MYPE10240
MYPE10220	MYPE10250
MYPE10220	MYPE10260
MYPE10220	MYPE10270
MYPE10220	MYPE10280
MYPE10220	MYPE10290
MYPE10220	MYPE1030
MYPE10220	MYPE10300
MYPE10220	MYPE10330
MYPE10220	MYPE1110
MYPE10220	MYPE1220
MYPE10220	MYPE1310
MYPE10220	MYPE1400
MYPE10220	MYPE1470
MYPE10220	MYPE1670
MYPE10220	MYPE1750
MYPE10220	MYPE1940
MYPE10220	MYPE1980
MYPE10220	MYPE2050
MYPE10220	MYPE2530
MYPE10220	MYPE2730
MYPE10220	MYPE30
MYPE10220	MYPE3150
MYPE10220	MYPE3400
MYPE10220	MYPE3530
MYPE10220	MYPE3570
MYPE10220	MYPE3640
MYPE10220	MYPE3670
MYPE10220	MYPE3730
MYPE10220	MYPE4100
MYPE10220	MYPE4140
MYPE10220	MYPE4510
MYPE10220	MYPE4830
MYPE10220	MYPE4840
MYPE10220	MYPE530
MYPE10220	MYPE5470
MYPE10220	MYPE5640
MYPE10220	MYPE6480
MYPE10220	MYPE650
MYPE10220	MYPE7430
MYPE10220	MYPE7530
MYPE10220	MYPE770
MYPE10220	MYPE7990
MYPE10220	MYPE8120
MYPE10220	MYPE8140
MYPE10220	MYPE8250
MYPE10220	MYPE9170
MYPE10220	MYPE9280
MYPE10220	MYPE9330
MYPE10220	MYPE9400
MYPE10220	MYPE9410
MYPE10220	MYPE9540
MYPE10220	MYPE9550
MYPE10220	MYPE9560
MYPE10220	MYPE9570
MYPE10220	MYPE9580
MYPE10220	MYPE9660
MYPE10220	MYPE9960
MYPE10230	MYPE10120
MYPE10230	MYPE10130
MYPE10230	MYPE10150
MYPE10230	MYPE10160
MYPE10230	MYPE10170
MYPE10230	MYPE10180
MYPE10230	MYPE10190
MYPE10230	MYPE10200
MYPE10230	MYPE10210
MYPE10230	MYPE10220
MYPE10230	MYPE10240
MYPE10230	MYPE10250
MYPE10230	MYPE10260
MYPE10230	MYPE10270
MYPE10230	MYPE10280
MYPE10230	MYPE10290
MYPE10230	MYPE10300
MYPE10230	MYPE10330
MYPE10230	MYPE1040
MYPE10230	MYPE1050
MYPE10230	MYPE1220
MYPE10230	MYPE1260
MYPE10230	MYPE1450
MYPE10230	MYPE1580
MYPE10230	MYPE1630
MYPE10230	MYPE1670
MYPE10230	MYPE1690
MYPE10230	MYPE1930
MYPE10230	MYPE2070
MYPE10230	MYPE2740
MYPE10230	MYPE2780
MYPE10230	MYPE2870
MYPE10230	MYPE310
MYPE10230	MYPE3150
MYPE10230	MYPE3200
MYPE10230	MYPE3370
MYPE10230	MYPE3390
MYPE10230	MYPE3400
MYPE10230	MYPE3730
MYPE10230	MYPE3890
MYPE10230	MYPE3970
MYPE10230	MYPE40
MYPE10230	MYPE4060
MYPE10230	MYPE4510
MYPE10230	MYPE4690
MYPE10230	MYPE500
MYPE10230	MYPE5080
MYPE10230	MYPE5090
MYPE10230	MYPE5100
MYPE10230	MYPE5110
MYPE10230	MYPE5200
MYPE10230	MYPE5280
MYPE10230	MYPE5640
MYPE10230	MYPE5820
MYPE10230	MYPE680
MYPE10230	MYPE6880
MYPE10230	MYPE730
MYPE10230	MYPE770
MYPE10230	MYPE8020
MYPE10230	MYPE8030
MYPE10230	MYPE8060
MYPE10230	MYPE8080
MYPE10230	MYPE8160
MYPE10230	MYPE8360
MYPE10230	MYPE8590
MYPE10230	MYPE8650
MYPE10230	MYPE8950
MYPE10230	MYPE9120
MYPE10230	MYPE9150
MYPE10230	MYPE9270
MYPE10230	MYPE940
MYPE10230	MYPE9450
MYPE10230	MYPE9970
MYPE10240	MYPE10120
MYPE10240	MYPE10130
MYPE10240	MYPE10150
MYPE10240	MYPE10160
MYPE10240	MYPE10170
MYPE10240	MYPE10180
MYPE10240	MYPE10190
MYPE10240	MYPE10200
MYPE10240	MYPE10210
MYPE10240	MYPE10220
MYPE10240	MYPE10230
MYPE10240	MYPE10250
MYPE10240	MYPE10260
MYPE10240	MYPE10270
MYPE10240	MYPE10280
MYPE10240	MYPE10290
MYPE10240	MYPE10300
MYPE10240	MYPE1710
MYPE10240	MYPE190
MYPE10240	MYPE2550
MYPE10240	MYPE2610
MYPE10240	MYPE2660
MYPE10240	MYPE2680
MYPE10240	MYPE3020
MYPE10240	MYPE3140
MYPE10240	MYPE3700
MYPE10240	MYPE3790
MYPE10240	MYPE3990
MYPE10240	MYPE4070
MYPE10240	MYPE4380
MYPE10240	MYPE470
MYPE10240	MYPE5960
MYPE10240	MYPE6960
MYPE10240	MYPE6970
MYPE10240	MYPE6990
MYPE10240	MYPE7010
MYPE10240	MYPE7660
MYPE10240	MYPE7720
MYPE10240	MYPE7730
MYPE10240	MYPE7800
MYPE10240	MYPE7910
MYPE10240	MYPE8380
MYPE10240	MYPE8390
MYPE10240	MYPE8400
MYPE10240	MYPE8430
MYPE10240	MYPE8440
MYPE10240	MYPE8450
MYPE10240	MYPE8490
MYPE10240	MYPE8680
MYPE10240	MYPE9340
MYPE10240	MYPE9710
MYPE10240	MYPE9750
MYPE10240	MYPE9960
MYPE10250	MYPE10120
MYPE10250	MYPE10130
MYPE10250	MYPE10150
MYPE10250	MYPE10160
MYPE10250	MYPE10170
MYPE10250	MYPE10180
MYPE10250	MYPE10190
MYPE10250	MYPE10200
MYPE10250	MYPE10210
MYPE10250	MYPE10220
MYPE10250	MYPE10230
MYPE10250	MYPE10240
MYPE10250	MYPE10260
MYPE10250	MYPE10270
MYPE10250	MYPE10280
MYPE10250	MYPE10290
MYPE10250	MYPE10300
MYPE10250	MYPE10330
MYPE10250	MYPE10370
MYPE10250	MYPE1090
MYPE10250	MYPE1110
MYPE10250	MYPE1450
MYPE10250	MYPE1460
MYPE10250	MYPE1470
MYPE10250	MYPE160
MYPE10250	MYPE1670
MYPE10250	MYPE1690
MYPE10250	MYPE1930
MYPE10250	MYPE2070
MYPE10250	MYPE2100
MYPE10250	MYPE2110
MYPE10250	MYPE2120
MYPE10250	MYPE2740
MYPE10250	MYPE2780
MYPE10250	MYPE2810
MYPE10250	MYPE2820
MYPE10250	MYPE2860
MYPE10250	MYPE2870
MYPE10250	MYPE3030
MYPE10250	MYPE3080
MYPE10250	MYPE310
MYPE10250	MYPE320
MYPE10250	MYPE3490
MYPE10250	MYPE3630
MYPE10250	MYPE3670
MYPE10250	MYPE3730
MYPE10250	MYPE3750
MYPE10250	MYPE3790
MYPE10250	MYPE4050
MYPE10250	MYPE4060
MYPE10250	MYPE4400
MYPE10250	MYPE4700
MYPE10250	MYPE510
MYPE10250	MYPE520
MYPE10250	MYPE5200
MYPE10250	MYPE5230
MYPE10250	MYPE5470
MYPE10250	MYPE5570
MYPE10250	MYPE5760
MYPE10250	MYPE5810
MYPE10250	MYPE5830
MYPE10250	MYPE6090
MYPE10250	MYPE650
MYPE10250	MYPE6610
MYPE10250	MYPE6880
MYPE10250	MYPE6910
MYPE10250	MYPE7280
MYPE10250	MYPE7410
MYPE10250	MYPE7430
MYPE10250	MYPE7450
MYPE10250	MYPE7510
MYPE10250	MYPE780
MYPE10250	MYPE8030
MYPE10250	MYPE8060
MYPE10250	MYPE8080
MYPE10250	MYPE8140
MYPE10250	MYPE8250
MYPE10250	MYPE8370
MYPE10250	MYPE8420
MYPE10250	MYPE8540
MYPE10250	MYPE8690
MYPE10250	MYPE8710
MYPE10250	MYPE8970
MYPE10250	MYPE9100
MYPE10250	MYPE9350
MYPE10250	MYPE9450
MYPE10250	MYPE9490
MYPE10250	MYPE960
MYPE10250	MYPE9640
MYPE10250	MYPE9760
MYPE10250	MYPE9770
MYPE10250	MYPE9890
MYPE10250	MYPE990
MYPE10250	MYPE9900
MYPE10250	MYPE9930
MYPE10250	MYPE9960
MYPE10250	MYPE9980
MYPE10260	MYPE10130
MYPE10260	MYPE10150
MYPE10260	MYPE10160
MYPE10260	MYPE10170
MYPE10260	MYPE10180
MYPE10260	MYPE10190
MYPE10260	MYPE1020
MYPE10260	MYPE10200
MYPE10260	MYPE10210
MYPE10260	MYPE10220
MYPE10260	MYPE10230
MYPE10260	MYPE10240
MYPE10260	MYPE10250
MYPE10260	MYPE10270
MYPE10260	MYPE10280
MYPE10260	MYPE10290
MYPE10260	MYPE10300
MYPE10260	MYPE10330
MYPE10260	MYPE10390
MYPE10260	MYPE1040
MYPE10260	MYPE1050
MYPE10260	MYPE1170
MYPE10260	MYPE1220
MYPE10260	MYPE1450
MYPE10260	MYPE1460
MYPE10260	MYPE1930
MYPE10260	MYPE2070
MYPE10260	MYPE3150
MYPE10260	MYPE4060
MYPE10260	MYPE4130
MYPE10260	MYPE4140
MYPE10260	MYPE4400
MYPE10260	MYPE5640
MYPE10260	MYPE5700
MYPE10260	MYPE5810
MYPE10260	MYPE5820
MYPE10260	MYPE5830
MYPE10260	MYPE5920
MYPE10260	MYPE650
MYPE10260	MYPE710
MYPE10260	MYPE780
MYPE10260	MYPE8420
MYPE10260	MYPE8690
MYPE10260	MYPE8970
MYPE10260	MYPE9100
MYPE10260	MYPE9170
MYPE10260	MYPE9280
MYPE10260	MYPE9450
MYPE10260	MYPE9490
MYPE10260	MYPE9640
MYPE10260	MYPE9970
MYPE10270	MYPE10160
MYPE10270	MYPE10170
MYPE10270	MYPE10180
MYPE10270	MYPE10190
MYPE10270	MYPE10200
MYPE10270	MYPE10210
MYPE10270	MYPE10220
MYPE10270	MYPE10230
MYPE10270	MYPE10240
MYPE10270	MYPE10250
MYPE10270	MYPE10260
MYPE10270	MYPE10280
MYPE10270	MYPE10290
MYPE10270	MYPE10300
MYPE10270	MYPE10380
MYPE10270	MYPE1330
MYPE10270	MYPE1470
MYPE10270	MYPE2770
MYPE10270	MYPE3750
MYPE10270	MYPE650
MYPE10270	MYPE730
MYPE10270	MYPE8250
MYPE10270	MYPE8360
MYPE10270	MYPE9150
MYPE10270	MYPE9270
MYPE10270	MYPE9400
MYPE10280	MYPE10
MYPE10280	MYPE10000
MYPE10280	MYPE10090
MYPE10280	MYPE10200
MYPE10280	MYPE10210
MYPE10280	MYPE10220
MYPE10280	MYPE10230
MYPE10280	MYPE10240
MYPE10280	MYPE10250
MYPE10280	MYPE10260
MYPE10280	MYPE10270
MYPE10280	MYPE10290
MYPE10280	MYPE10300
MYPE10280	MYPE10360
MYPE10280	MYPE10370
MYPE10280	MYPE10390
MYPE10280	MYPE10400
MYPE10280	MYPE1880
MYPE10280	MYPE1980
MYPE10280	MYPE2140
MYPE10280	MYPE3080
MYPE10280	MYPE3290
MYPE10280	MYPE3490
MYPE10280	MYPE3530
MYPE10280	MYPE3560
MYPE10280	MYPE3630
MYPE10280	MYPE4840
MYPE10280	MYPE5120
MYPE10280	MYPE5290
MYPE10280	MYPE5530
MYPE10280	MYPE5550
MYPE10280	MYPE5860
MYPE10280	MYPE6610
MYPE10280	MYPE7280
MYPE10280	MYPE8110
MYPE10280	MYPE8420
MYPE10280	MYPE8580
MYPE10280	MYPE8590
MYPE10280	MYPE8760
MYPE10280	MYPE8770
MYPE10280	MYPE8780
MYPE10280	MYPE8820
MYPE10280	MYPE9270
MYPE10280	MYPE9580
MYPE10280	MYPE9660
MYPE10280	MYPE9770
MYPE10280	MYPE9930
MYPE10290	MYPE10200
MYPE10290	MYPE10210
MYPE10290	MYPE10220
MYPE10290	MYPE10230
MYPE10290	MYPE10240
MYPE10290	MYPE10250
MYPE10290	MYPE10260
MYPE10290	MYPE10270
MYPE10290	MYPE10280
MYPE10290	MYPE10300
MYPE10290	MYPE10400
MYPE10290	MYPE1090
MYPE10290	MYPE1110
MYPE10290	MYPE1270
MYPE10290	MYPE1380
MYPE10290	MYPE180
MYPE10290	MYPE190
MYPE10290	MYPE1960
MYPE10290	MYPE2040
MYPE10290	MYPE2080
MYPE10290	MYPE2150
MYPE10290	MYPE2510
MYPE10290	MYPE2520
MYPE10290	MYPE2580
MYPE10290	MYPE2610
MYPE10290	MYPE2620
MYPE10290	MYPE2660
MYPE10290	MYPE2670
MYPE10290	MYPE2680
MYPE10290	MYPE2700
MYPE10290	MYPE2890
MYPE10290	MYPE2920
MYPE10290	MYPE3000
MYPE10290	MYPE3140
MYPE10290	MYPE3580
MYPE10290	MYPE3600
MYPE10290	MYPE3610
MYPE10290	MYPE3700
MYPE10290	MYPE3840
MYPE10290	MYPE3990
MYPE10290	MYPE4070
MYPE10290	MYPE4510
MYPE10290	MYPE470
MYPE10290	MYPE4840
MYPE10290	MYPE5060
MYPE10290	MYPE5160
MYPE10290	MYPE5520
MYPE10290	MYPE560
MYPE10290	MYPE5760
MYPE10290	MYPE5900
MYPE10290	MYPE5990
MYPE10290	MYPE6130
MYPE10290	MYPE6525
MYPE10290	MYPE6710
MYPE10290	MYPE6720
MYPE10290	MYPE6800
MYPE10290	MYPE6950
MYPE10290	MYPE6960
MYPE10290	MYPE6970
MYPE10290	MYPE6980
MYPE10290	MYPE6990
MYPE10290	MYPE7010
MYPE10290	MYPE7020
MYPE10290	MYPE7050
MYPE10290	MYPE7590
MYPE10290	MYPE7600
MYPE10290	MYPE7610
MYPE10290	MYPE7620
MYPE10290	MYPE7660
MYPE10290	MYPE7710
MYPE10290	MYPE7720
MYPE10290	MYPE7730
MYPE10290	MYPE7750
MYPE10290	MYPE7760
MYPE10290	MYPE7790
MYPE10290	MYPE7800
MYPE10290	MYPE7810
MYPE10290	MYPE790
MYPE10290	MYPE7910
MYPE10290	MYPE7920
MYPE10290	MYPE7930
MYPE10290	MYPE8380
MYPE10290	MYPE8390
MYPE10290	MYPE8400
MYPE10290	MYPE8430
MYPE10290	MYPE8440
MYPE10290	MYPE8450
[truncated: 35,106 more rows]

## Sheet: STRING_PPI_MPN.txt
MPN001	MPN002
MPN001	MPN003
MPN001	MPN004
MPN001	MPN005
MPN001	MPN006
MPN001	MPN007
MPN001	MPN008
MPN001	MPN009
MPN001	MPN010
MPN001	MPN014
MPN001	MPN026
MPN001	MPN034
MPN001	MPN042
MPN001	MPN072
MPN001	MPN122
MPN001	MPN123
MPN001	MPN171
MPN001	MPN197
MPN001	MPN221
MPN001	MPN303
MPN001	MPN310
MPN001	MPN338
MPN001	MPN450
MPN001	MPN618
MPN001	MPN679
MPN001	MPN686
MPN002	MPN001
MPN002	MPN003
MPN002	MPN004
MPN002	MPN005
MPN002	MPN006
MPN002	MPN007
MPN002	MPN008
MPN002	MPN009
MPN002	MPN010
MPN002	MPN014
MPN002	MPN021
MPN002	MPN119
MPN002	MPN142
MPN002	MPN153
MPN002	MPN199
MPN002	MPN200
MPN002	MPN284
MPN002	MPN288
MPN002	MPN310
MPN002	MPN340
MPN002	MPN408
MPN002	MPN434
MPN002	MPN506
MPN002	MPN563
MPN002	MPN567
MPN002	MPN661
MPN002	MPN680
MPN003	MPN001
MPN003	MPN002
MPN003	MPN004
MPN003	MPN005
MPN003	MPN006
MPN003	MPN007
MPN003	MPN008
MPN003	MPN009
MPN003	MPN010
MPN003	MPN014
MPN003	MPN025
MPN003	MPN045
MPN003	MPN059
MPN003	MPN061
MPN003	MPN072
MPN003	MPN073
MPN003	MPN105
MPN003	MPN115
MPN003	MPN122
MPN003	MPN123
MPN003	MPN155
MPN003	MPN182
MPN003	MPN191
MPN003	MPN227
MPN003	MPN232
MPN003	MPN261
MPN003	MPN277
MPN003	MPN302
MPN003	MPN317
MPN003	MPN324
MPN003	MPN336
MPN003	MPN350
MPN003	MPN352
MPN003	MPN361
MPN003	MPN395
MPN003	MPN397
MPN003	MPN401
MPN003	MPN427
MPN003	MPN490
MPN003	MPN496
MPN003	MPN515
MPN003	MPN516
MPN003	MPN520
MPN003	MPN557
MPN003	MPN576
MPN003	MPN618
MPN003	MPN619
MPN003	MPN629
MPN003	MPN651
MPN003	MPN679
MPN003	MPN686
MPN004	MPN001
MPN004	MPN002
MPN004	MPN003
MPN004	MPN005
MPN004	MPN006
MPN004	MPN007
MPN004	MPN008
MPN004	MPN009
MPN004	MPN010
MPN004	MPN014
MPN004	MPN023
MPN004	MPN025
MPN004	MPN061
MPN004	MPN072
MPN004	MPN073
MPN004	MPN105
MPN004	MPN106
MPN004	MPN122
MPN004	MPN123
MPN004	MPN155
MPN004	MPN182
MPN004	MPN191
MPN004	MPN225
MPN004	MPN227
MPN004	MPN232
MPN004	MPN254
MPN004	MPN257
MPN004	MPN261
MPN004	MPN277
MPN004	MPN279
MPN004	MPN317
MPN004	MPN324
MPN004	MPN336
MPN004	MPN341
MPN004	MPN350
MPN004	MPN357
MPN004	MPN395
MPN004	MPN401
MPN004	MPN476
MPN004	MPN490
MPN004	MPN516
MPN004	MPN537
MPN004	MPN556
MPN004	MPN557
MPN004	MPN573
MPN004	MPN595
MPN004	MPN598
MPN004	MPN599
MPN004	MPN600
MPN004	MPN607
MPN004	MPN619
MPN004	MPN651
MPN004	MPN665
MPN004	MPN674
MPN004	MPN679
MPN004	MPN686
MPN005	MPN001
MPN005	MPN002
MPN005	MPN003
MPN005	MPN004
MPN005	MPN006
MPN005	MPN007
MPN005	MPN008
MPN005	MPN009
MPN005	MPN010
MPN005	MPN014
MPN005	MPN017
MPN005	MPN021
MPN005	MPN023
MPN005	MPN026
MPN005	MPN043
MPN005	MPN045
MPN005	MPN046
MPN005	MPN050
MPN005	MPN056
MPN005	MPN057
MPN005	MPN061
MPN005	MPN081
MPN005	MPN082
MPN005	MPN105
MPN005	MPN122
MPN005	MPN124
MPN005	MPN134
MPN005	MPN135
MPN005	MPN136
MPN005	MPN159
MPN005	MPN191
MPN005	MPN225
MPN005	MPN227
MPN005	MPN240
MPN005	MPN243
MPN005	MPN250
MPN005	MPN252
MPN005	MPN253
MPN005	MPN265
MPN005	MPN277
MPN005	MPN278
MPN005	MPN292
MPN005	MPN327
MPN005	MPN340
MPN005	MPN341
MPN005	MPN354
MPN005	MPN356
MPN005	MPN378
MPN005	MPN384
MPN005	MPN389
MPN005	MPN391
MPN005	MPN395
MPN005	MPN419
MPN005	MPN426
MPN005	MPN429
MPN005	MPN430
MPN005	MPN434
MPN005	MPN444
MPN005	MPN473
MPN005	MPN475
MPN005	MPN476
MPN005	MPN480
MPN005	MPN498
MPN005	MPN521
MPN005	MPN553
MPN005	MPN556
MPN005	MPN563
MPN005	MPN576
MPN005	MPN606
MPN005	MPN619
MPN005	MPN628
MPN005	MPN629
MPN005	MPN671
MPN005	MPN672
MPN005	MPN678
MPN006	MPN001
MPN006	MPN002
MPN006	MPN003
MPN006	MPN004
MPN006	MPN005
MPN006	MPN007
MPN006	MPN008
MPN006	MPN009
MPN006	MPN010
MPN006	MPN014
MPN006	MPN019
MPN006	MPN023
MPN006	MPN044
MPN006	MPN059
MPN006	MPN061
MPN006	MPN063
MPN006	MPN071
MPN006	MPN072
MPN006	MPN122
MPN006	MPN123
MPN006	MPN159
MPN006	MPN184
MPN006	MPN185
MPN006	MPN186
MPN006	MPN189
MPN006	MPN190
MPN006	MPN191
MPN006	MPN193
MPN006	MPN194
MPN006	MPN195
MPN006	MPN196
MPN006	MPN207
MPN006	MPN208
MPN006	MPN221
MPN006	MPN222
MPN006	MPN225
MPN006	MPN226
MPN006	MPN227
MPN006	MPN235
MPN006	MPN258
MPN006	MPN259
MPN006	MPN260
MPN006	MPN261
MPN006	MPN292
MPN006	MPN320
MPN006	MPN322
MPN006	MPN324
MPN006	MPN340
MPN006	MPN341
MPN006	MPN357
MPN006	MPN378
MPN006	MPN389
MPN006	MPN391
MPN006	MPN422
MPN006	MPN425
MPN006	MPN429
MPN006	MPN430
MPN006	MPN475
MPN006	MPN543
MPN006	MPN546
MPN006	MPN550
MPN006	MPN557
MPN006	MPN618
MPN006	MPN627
MPN006	MPN629
MPN006	MPN671
MPN006	MPN672
MPN006	MPN679
MPN007	MPN001
MPN007	MPN002
MPN007	MPN003
MPN007	MPN004
MPN007	MPN005
MPN007	MPN006
MPN007	MPN008
MPN007	MPN009
MPN007	MPN010
MPN007	MPN014
MPN007	MPN071
MPN007	MPN154
MPN007	MPN158
MPN007	MPN216
MPN007	MPN269
MPN007	MPN288
MPN007	MPN303
MPN007	MPN459
MPN007	MPN618
MPN007	MPN637
MPN007	MPN684
MPN008	MPN001
MPN008	MPN002
MPN008	MPN003
MPN008	MPN004
MPN008	MPN005
MPN008	MPN006
MPN008	MPN007
MPN008	MPN009
MPN008	MPN010
MPN008	MPN014
MPN008	MPN025
MPN008	MPN026
MPN008	MPN059
MPN008	MPN073
MPN008	MPN122
MPN008	MPN123
MPN008	MPN135
MPN008	MPN136
MPN008	MPN140
MPN008	MPN196
MPN008	MPN207
MPN008	MPN208
MPN008	MPN210
MPN008	MPN217
MPN008	MPN245
MPN008	MPN248
MPN008	MPN249
MPN008	MPN250
MPN008	MPN252
MPN008	MPN258
MPN008	MPN259
MPN008	MPN260
MPN008	MPN355
MPN008	MPN356
MPN008	MPN361
MPN008	MPN392
MPN008	MPN393
MPN008	MPN422
MPN008	MPN427
MPN008	MPN433
MPN008	MPN475
MPN008	MPN481
MPN008	MPN487
MPN008	MPN531
MPN008	MPN533
MPN008	MPN549
MPN008	MPN553
MPN008	MPN557
MPN008	MPN563
MPN008	MPN573
MPN008	MPN607
MPN008	MPN609
MPN008	MPN618
MPN008	MPN628
MPN008	MPN638
MPN008	MPN659
MPN008	MPN679
MPN008	MPN686
MPN008	MPN688
MPN009	MPN001
MPN009	MPN002
MPN009	MPN003
MPN009	MPN004
MPN009	MPN005
MPN009	MPN006
MPN009	MPN007
MPN009	MPN008
MPN009	MPN010
MPN009	MPN014
MPN009	MPN018
MPN009	MPN019
MPN009	MPN023
MPN009	MPN033
MPN009	MPN046
MPN009	MPN071
MPN009	MPN072
MPN009	MPN073
MPN009	MPN078
MPN009	MPN122
MPN009	MPN125
MPN009	MPN136
MPN009	MPN142
MPN009	MPN207
MPN009	MPN208
MPN009	MPN221
MPN009	MPN225
MPN009	MPN226
MPN009	MPN235
MPN009	MPN245
MPN009	MPN248
MPN009	MPN249
MPN009	MPN258
MPN009	MPN259
MPN009	MPN260
MPN009	MPN265
MPN009	MPN279
MPN009	MPN307
MPN009	MPN355
MPN009	MPN356
MPN009	MPN361
MPN009	MPN376
MPN009	MPN397
MPN009	MPN429
MPN009	MPN430
MPN009	MPN432
MPN009	MPN470
MPN009	MPN476
MPN009	MPN479
MPN009	MPN481
MPN009	MPN515
MPN009	MPN516
MPN009	MPN528
MPN009	MPN546
MPN009	MPN561
MPN009	MPN564
MPN009	MPN607
MPN009	MPN616
MPN009	MPN617
MPN009	MPN618
MPN009	MPN620
MPN009	MPN669
MPN009	MPN671
MPN009	MPN672
MPN009	MPN678
MPN009	MPN679
MPN009	MPN683
MPN009	MPN688
MPN010	MPN001
MPN010	MPN002
MPN010	MPN003
MPN010	MPN004
MPN010	MPN005
MPN010	MPN006
MPN010	MPN007
MPN010	MPN008
MPN010	MPN009
MPN011	MPN012
MPN012	MPN011
MPN013	MPN014
MPN013	MPN310
MPN014	MPN001
MPN014	MPN002
MPN014	MPN003
MPN014	MPN004
MPN014	MPN005
MPN014	MPN006
MPN014	MPN007
MPN014	MPN008
MPN014	MPN009
MPN014	MPN013
MPN014	MPN024
MPN014	MPN370
MPN015	MPN016
MPN015	MPN017
MPN015	MPN018
MPN015	MPN019
MPN015	MPN020
MPN015	MPN021
MPN015	MPN022
MPN015	MPN023
MPN015	MPN024
MPN015	MPN025
MPN015	MPN026
MPN015	MPN191
MPN015	MPN356
MPN015	MPN436
MPN015	MPN525
MPN015	MPN657
MPN016	MPN015
MPN016	MPN017
MPN016	MPN018
MPN016	MPN019
MPN016	MPN020
MPN016	MPN021
MPN016	MPN022
MPN016	MPN023
MPN016	MPN024
MPN016	MPN025
MPN016	MPN026
MPN017	MPN005
MPN017	MPN015
MPN017	MPN016
MPN017	MPN018
MPN017	MPN019
MPN017	MPN020
MPN017	MPN021
MPN017	MPN022
MPN017	MPN023
MPN017	MPN024
MPN017	MPN025
MPN017	MPN026
MPN017	MPN029
MPN017	MPN046
MPN017	MPN059
MPN017	MPN061
MPN017	MPN066
MPN017	MPN115
MPN017	MPN117
MPN017	MPN154
MPN017	MPN155
MPN017	MPN159
MPN017	MPN185
MPN017	MPN207
MPN017	MPN211
MPN017	MPN223
MPN017	MPN224
MPN017	MPN245
MPN017	MPN247
MPN017	MPN249
MPN017	MPN252
MPN017	MPN265
MPN017	MPN302
MPN017	MPN303
MPN017	MPN303
MPN017	MPN320
MPN017	MPN325
MPN017	MPN327
MPN017	MPN328
MPN017	MPN331
MPN017	MPN332
MPN017	MPN355
MPN017	MPN356
MPN017	MPN357
MPN017	MPN390
MPN017	MPN391
MPN017	MPN394
MPN017	MPN395
MPN017	MPN434
MPN017	MPN460
MPN017	MPN461
MPN017	MPN470
MPN017	MPN478
MPN017	MPN480
MPN017	MPN490
MPN017	MPN536
MPN017	MPN543
MPN017	MPN547
MPN017	MPN553
MPN017	MPN557
MPN017	MPN562
MPN017	MPN572
MPN017	MPN573
MPN017	MPN576
MPN017	MPN595
MPN017	MPN606
MPN017	MPN636
MPN017	MPN667
MPN017	MPN671
MPN017	MPN677
MPN017	MPN678
MPN018	MPN009
MPN018	MPN015
MPN018	MPN016
MPN018	MPN017
MPN018	MPN019
MPN018	MPN020
MPN018	MPN021
MPN018	MPN022
MPN018	MPN023
MPN018	MPN024
MPN018	MPN025
MPN018	MPN026
MPN018	MPN074
MPN018	MPN125
MPN018	MPN243
MPN018	MPN257
MPN018	MPN277
MPN018	MPN300
MPN018	MPN318
MPN018	MPN353
MPN018	MPN361
MPN018	MPN367
MPN018	MPN378
MPN018	MPN435
MPN018	MPN476
MPN018	MPN498
MPN018	MPN557
MPN018	MPN576
MPN018	MPN630
MPN018	MPN688
MPN019	MPN006
MPN019	MPN009
MPN019	MPN015
MPN019	MPN016
MPN019	MPN017
MPN019	MPN018
MPN019	MPN020
MPN019	MPN021
MPN019	MPN022
MPN019	MPN023
MPN019	MPN024
MPN019	MPN025
MPN019	MPN026
MPN019	MPN063
MPN019	MPN073
MPN019	MPN074
MPN019	MPN082
MPN019	MPN125
MPN019	MPN211
MPN019	MPN240
MPN019	MPN243
MPN019	MPN245
MPN019	MPN257
MPN019	MPN277
MPN019	MPN336
MPN019	MPN342
MPN019	MPN356
MPN019	MPN361
MPN019	MPN378
MPN019	MPN470
MPN019	MPN476
MPN019	MPN498
MPN019	MPN536
MPN019	MPN546
MPN019	MPN556
MPN019	MPN557
MPN019	MPN562
MPN019	MPN563
MPN019	MPN576
MPN019	MPN598
MPN019	MPN609
MPN019	MPN618
MPN019	MPN623
MPN019	MPN679
MPN019	MPN680
MPN019	MPN688
MPN020	MPN015
MPN020	MPN016
MPN020	MPN017
MPN020	MPN018
MPN020	MPN019
MPN020	MPN021
MPN020	MPN022
MPN020	MPN023
MPN020	MPN024
MPN020	MPN025
MPN020	MPN026
MPN020	MPN029
MPN020	MPN030
MPN020	MPN031
MPN020	MPN060
MPN020	MPN196
MPN020	MPN248
MPN020	MPN249
MPN020	MPN356
MPN020	MPN357
MPN020	MPN397
MPN020	MPN401
MPN020	MPN419
MPN020	MPN475
MPN020	MPN556
MPN020	MPN571
MPN020	MPN607
MPN020	MPN659
MPN021	MPN002
MPN021	MPN005
MPN021	MPN015
MPN021	MPN016
MPN021	MPN017
MPN021	MPN018
MPN021	MPN019
MPN021	MPN020
MPN021	MPN022
MPN021	MPN023
MPN021	MPN024
MPN021	MPN025
MPN021	MPN026
MPN021	MPN028
MPN021	MPN029
MPN021	MPN030
MPN021	MPN031
MPN021	MPN034
MPN021	MPN059
MPN021	MPN060
MPN021	MPN063
MPN021	MPN073
MPN021	MPN082
MPN021	MPN105
MPN021	MPN117
MPN021	MPN119
MPN021	MPN120
MPN021	MPN124
MPN021	MPN125
MPN021	MPN155
MPN021	MPN158
MPN021	MPN159
MPN021	MPN196
MPN021	MPN208
MPN021	MPN211
MPN021	MPN232
MPN021	MPN240
MPN021	MPN249
MPN021	MPN279
MPN021	MPN280
MPN021	MPN292
MPN021	MPN317
MPN021	MPN320
MPN021	MPN331
MPN021	MPN332
MPN021	MPN340
MPN021	MPN341
MPN021	MPN352
MPN021	MPN353
MPN021	MPN355
MPN021	MPN378
MPN021	MPN379
MPN021	MPN392
MPN021	MPN395
MPN021	MPN401
MPN021	MPN402
MPN021	MPN422
MPN021	MPN429
MPN021	MPN430
MPN021	MPN434
MPN021	MPN475
MPN021	MPN476
MPN021	MPN520
MPN021	MPN521
MPN021	MPN531
MPN021	MPN536
MPN021	MPN537
MPN021	MPN543
MPN021	MPN568
MPN021	MPN572
MPN021	MPN573
MPN021	MPN598
MPN021	MPN631
MPN021	MPN632
MPN021	MPN636
MPN021	MPN671
MPN021	MPN672
MPN021	MPN686
MPN022	MPN015
MPN022	MPN016
MPN022	MPN017
MPN022	MPN018
MPN022	MPN019
MPN022	MPN020
MPN022	MPN021
MPN022	MPN023
MPN022	MPN024
MPN022	MPN025
MPN022	MPN026
MPN022	MPN028
MPN022	MPN029
MPN022	MPN030
MPN022	MPN031
MPN022	MPN154
MPN022	MPN155
MPN022	MPN232
MPN022	MPN237
MPN022	MPN238
MPN022	MPN265
MPN022	MPN317
MPN022	MPN352
MPN022	MPN356
MPN022	MPN402
MPN022	MPN434
MPN022	MPN629
MPN023	MPN004
MPN023	MPN005
MPN023	MPN006
MPN023	MPN009
MPN023	MPN015
MPN023	MPN016
MPN023	MPN017
MPN023	MPN018
MPN023	MPN019
MPN023	MPN020
MPN023	MPN021
MPN023	MPN022
MPN023	MPN024
MPN023	MPN025
MPN023	MPN026
MPN023	MPN028
MPN023	MPN029
MPN023	MPN030
MPN023	MPN031
MPN023	MPN060
MPN023	MPN061
MPN023	MPN064
MPN023	MPN071
MPN023	MPN072
MPN023	MPN073
MPN023	MPN105
MPN023	MPN135
MPN023	MPN136
MPN023	MPN168
MPN023	MPN189
MPN023	MPN190
MPN023	MPN191
MPN023	MPN196
MPN023	MPN221
MPN023	MPN240
MPN023	MPN243
MPN023	MPN245
MPN023	MPN258
MPN023	MPN260
MPN023	MPN265
MPN023	MPN302
MPN023	MPN303
MPN023	MPN315
MPN023	MPN317
MPN023	MPN322
MPN023	MPN323
MPN023	MPN356
MPN023	MPN361
MPN023	MPN362
MPN023	MPN384
MPN023	MPN389
MPN023	MPN390
MPN023	MPN391
MPN023	MPN392
MPN023	MPN393
MPN023	MPN394
MPN023	MPN419
MPN023	MPN428
MPN023	MPN470
MPN023	MPN475
MPN023	MPN476
MPN023	MPN480
MPN023	MPN490
MPN023	MPN520
MPN023	MPN533
MPN023	MPN543
MPN023	MPN561
MPN023	MPN595
MPN023	MPN609
MPN023	MPN610
MPN023	MPN611
MPN023	MPN619
MPN023	MPN627
MPN023	MPN658
MPN023	MPN659
MPN023	MPN663
MPN023	MPN664
MPN023	MPN667
MPN023	MPN669
MPN023	MPN678
MPN023	MPN679
MPN024	MPN014
MPN024	MPN015
MPN024	MPN016
MPN024	MPN017
MPN024	MPN018
MPN024	MPN019
MPN024	MPN020
MPN024	MPN021
MPN024	MPN022
MPN024	MPN023
MPN024	MPN025
MPN024	MPN026
MPN024	MPN028
MPN024	MPN029
MPN024	MPN030
MPN024	MPN031
MPN024	MPN044
MPN024	MPN219
MPN024	MPN220
MPN024	MPN221
MPN024	MPN222
MPN024	MPN303
MPN024	MPN319
MPN024	MPN351
MPN024	MPN435
MPN024	MPN438
MPN024	MPN630
MPN025	MPN003
MPN025	MPN004
MPN025	MPN008
MPN025	MPN015
MPN025	MPN016
MPN025	MPN017
MPN025	MPN018
MPN025	MPN019
MPN025	MPN020
MPN025	MPN021
MPN025	MPN022
MPN025	MPN023
MPN025	MPN024
MPN025	MPN026
MPN025	MPN028
MPN025	MPN029
MPN025	MPN030
MPN025	MPN031
MPN025	MPN033
MPN025	MPN044
MPN025	MPN060
MPN025	MPN063
MPN025	MPN078
MPN025	MPN079
MPN025	MPN082
MPN025	MPN124
MPN025	MPN155
MPN025	MPN196
MPN025	MPN197
MPN025	MPN207
MPN025	MPN219
MPN025	MPN220
MPN025	MPN221
MPN025	MPN222
MPN025	MPN227
MPN025	MPN250
MPN025	MPN261
MPN025	MPN277
MPN025	MPN279
MPN025	MPN299
MPN025	MPN301
MPN025	MPN302
MPN025	MPN303
MPN025	MPN317
MPN025	MPN327
MPN025	MPN355
MPN025	MPN356
MPN025	MPN361
MPN025	MPN397
MPN025	MPN429
MPN025	MPN430
MPN025	MPN434
MPN025	MPN521
MPN025	MPN528
MPN025	MPN533
MPN025	MPN536
MPN025	MPN556
MPN025	MPN563
MPN025	MPN573
MPN025	MPN576
MPN025	MPN595
MPN025	MPN598
MPN025	MPN600
MPN025	MPN606
MPN025	MPN609
MPN025	MPN629
MPN025	MPN631
MPN025	MPN632
MPN025	MPN656
MPN025	MPN677
MPN025	MPN678
MPN025	MPN679
MPN025	MPN680
MPN025	MPN686
MPN026	MPN001
MPN026	MPN005
MPN026	MPN008
MPN026	MPN015
MPN026	MPN016
MPN026	MPN017
MPN026	MPN018
MPN026	MPN019
MPN026	MPN020
MPN026	MPN021
MPN026	MPN022
MPN026	MPN023
MPN026	MPN024
MPN026	MPN025
MPN026	MPN028
MPN026	MPN029
MPN026	MPN030
MPN026	MPN031
MPN026	MPN044
MPN026	MPN061
MPN026	MPN062
MPN026	MPN063
MPN026	MPN073
MPN026	MPN078
MPN026	MPN082
MPN026	MPN209
MPN026	MPN219
MPN026	MPN220
MPN026	MPN221
MPN026	MPN222
MPN026	MPN227
MPN026	MPN232
MPN026	MPN245
MPN026	MPN249
MPN026	MPN253
MPN026	MPN257
MPN026	MPN258
MPN026	MPN260
MPN026	MPN261
MPN026	MPN280
MPN026	MPN292
MPN026	MPN314
MPN026	MPN315
MPN026	MPN334
MPN026	MPN341
MPN026	MPN356
MPN026	MPN361
MPN026	MPN380
MPN026	MPN395
MPN026	MPN419
MPN026	MPN475
MPN026	MPN476
MPN026	MPN481
MPN026	MPN487
MPN026	MPN520
MPN026	MPN522
MPN026	MPN557
MPN026	MPN558
MPN026	MPN563
MPN026	MPN572
MPN026	MPN595
MPN026	MPN598
MPN026	MPN600
MPN026	MPN609
MPN026	MPN629
MPN026	MPN656
MPN026	MPN667
MPN026	MPN669
MPN026	MPN671
MPN026	MPN672
MPN026	MPN677
MPN026	MPN678
MPN026	MPN679
MPN026	MPN680
MPN026	MPN686
MPN026	MPN688
MPN027	MPN028
MPN027	MPN029
MPN027	MPN030
MPN027	MPN031
MPN028	MPN021
MPN028	MPN022
MPN028	MPN023
MPN028	MPN024
MPN028	MPN025
MPN028	MPN026
MPN028	MPN027
MPN028	MPN029
MPN028	MPN030
MPN028	MPN031
MPN028	MPN483
MPN029	MPN017
MPN029	MPN020
MPN029	MPN021
MPN029	MPN022
MPN029	MPN023
MPN029	MPN024
MPN029	MPN025
MPN029	MPN026
MPN029	MPN027
MPN029	MPN028
MPN029	MPN030
MPN029	MPN031
MPN029	MPN060
MPN029	MPN064
MPN029	MPN072
MPN029	MPN082
MPN029	MPN125
MPN029	MPN147
MPN029	MPN159
MPN029	MPN191
MPN029	MPN211
MPN029	MPN227
MPN029	MPN228
MPN029	MPN232
MPN029	MPN237
MPN029	MPN238
MPN029	MPN245
MPN029	MPN261
MPN029	MPN269
MPN029	MPN280
MPN029	MPN325
MPN029	MPN327
MPN029	MPN328
MPN029	MPN331
MPN029	MPN332
MPN029	MPN349
MPN029	MPN378
MPN029	MPN395
MPN029	MPN409
MPN029	MPN419
MPN029	MPN422
MPN029	MPN446
MPN029	MPN470
MPN029	MPN481
MPN029	MPN536
MPN029	MPN537
MPN029	MPN543
MPN029	MPN547
MPN029	MPN548
MPN029	MPN606
MPN029	MPN619
MPN029	MPN656
MPN029	MPN669
MPN029	MPN679
MPN030	MPN020
MPN030	MPN021
MPN030	MPN022
MPN030	MPN023
MPN030	MPN024
MPN030	MPN025
MPN030	MPN026
MPN030	MPN027
MPN030	MPN028
MPN030	MPN029
MPN030	MPN031
MPN031	MPN020
MPN031	MPN021
MPN031	MPN022
MPN031	MPN023
MPN031	MPN024
MPN031	MPN025
MPN031	MPN026
MPN031	MPN027
MPN031	MPN028
MPN031	MPN029
MPN031	MPN030
MPN032	MPN033
MPN032	MPN034
MPN032	MPN035
MPN032	MPN036
MPN032	MPN037
MPN033	MPN009
MPN033	MPN025
MPN033	MPN032
MPN033	MPN034
MPN033	MPN035
MPN033	MPN036
MPN033	MPN037
MPN033	MPN044
MPN033	MPN062
MPN033	MPN063
MPN033	MPN064
MPN033	MPN071
MPN033	MPN080
MPN033	MPN105
MPN033	MPN185
MPN033	MPN210
MPN033	MPN211
MPN033	MPN216
MPN033	MPN217
MPN033	MPN235
MPN033	MPN238
MPN033	MPN243
MPN033	MPN279
MPN033	MPN292
MPN033	MPN303
MPN033	MPN332
MPN033	MPN356
MPN033	MPN361
MPN033	MPN362
MPN033	MPN378
MPN033	MPN384
MPN033	MPN390
MPN033	MPN395
MPN033	MPN429
MPN033	MPN476
MPN033	MPN478
MPN033	MPN479
MPN033	MPN480
MPN033	MPN521
MPN033	MPN539
MPN033	MPN561
MPN033	MPN573
MPN033	MPN576
MPN033	MPN595
MPN033	MPN598
MPN033	MPN599
MPN033	MPN600
MPN033	MPN602
MPN033	MPN604
MPN033	MPN616
MPN033	MPN617
MPN033	MPN618
MPN033	MPN628
MPN033	MPN662
MPN033	MPN665
MPN033	MPN669
MPN033	MPN672
MPN033	MPN678
MPN033	MPN685
MPN034	MPN001
MPN034	MPN021
MPN034	MPN032
MPN034	MPN033
MPN034	MPN035
MPN034	MPN036
MPN034	MPN037
MPN034	MPN048
MPN034	MPN055
MPN034	MPN056
MPN034	MPN057
MPN034	MPN061
MPN034	MPN115
MPN034	MPN153
MPN034	MPN154
MPN034	MPN155
MPN034	MPN158
MPN034	MPN193
MPN034	MPN208
MPN034	MPN227
MPN034	MPN241
MPN034	MPN250
MPN034	MPN253
MPN034	MPN261
MPN034	MPN265
MPN034	MPN303
MPN034	MPN326
MPN034	MPN342
MPN034	MPN349
MPN034	MPN421
MPN034	MPN424
MPN034	MPN425
MPN034	MPN426
MPN034	MPN434
MPN034	MPN459
MPN034	MPN470
MPN034	MPN490
MPN034	MPN545
MPN034	MPN546
MPN034	MPN547
MPN034	MPN549
MPN034	MPN596
MPN034	MPN618
MPN034	MPN619
MPN034	MPN621
MPN034	MPN622
MPN034	MPN631
MPN034	MPN632
MPN034	MPN636
MPN034	MPN637
MPN034	MPN656
MPN034	MPN658
MPN034	MPN659
MPN034	MPN662
MPN034	MPN664
MPN034	MPN672
MPN035	MPN032
MPN035	MPN033
MPN035	MPN034
MPN035	MPN036
MPN035	MPN037
MPN036	MPN032
MPN036	MPN033
MPN036	MPN034
MPN036	MPN035
MPN036	MPN037
MPN036	MPN049
MPN036	MPN113
MPN036	MPN141
MPN036	MPN145
MPN036	MPN205
MPN036	MPN213
MPN036	MPN376
MPN036	MPN396
MPN036	MPN436
MPN036	MPN438
MPN036	MPN445
MPN036	MPN447
MPN036	MPN474
MPN036	MPN509
MPN036	MPN525
MPN036	MPN542
MPN036	MPN636
MPN036	MPN657
MPN036	MPN684
MPN037	MPN032
MPN037	MPN033
MPN037	MPN034
MPN037	MPN035
MPN037	MPN036
MPN040	MPN041
MPN040	MPN042
MPN040	MPN043
MPN041	MPN040
MPN041	MPN042
MPN041	MPN043
MPN042	MPN001
MPN042	MPN040
MPN042	MPN041
MPN042	MPN043
MPN042	MPN067
MPN042	MPN131
MPN042	MPN185
MPN042	MPN195
MPN042	MPN213
MPN042	MPN310
MPN042	MPN337
MPN042	MPN436
MPN042	MPN452
MPN042	MPN459
MPN042	MPN489
MPN042	MPN502
MPN042	MPN519
MPN042	MPN663
MPN042	MPN684
MPN043	MPN005
MPN043	MPN040
MPN043	MPN041
MPN043	MPN042
MPN043	MPN050
MPN043	MPN051
MPN043	MPN066
MPN043	MPN082
MPN043	MPN223
MPN043	MPN245
MPN043	MPN254
MPN043	MPN302
MPN043	MPN303
MPN043	MPN353
MPN043	MPN354
MPN043	MPN434
MPN043	MPN490
MPN043	MPN533
MPN043	MPN553
MPN043	MPN627
MPN043	MPN629
MPN044	MPN006
MPN044	MPN024
MPN044	MPN025
MPN044	MPN026
MPN044	MPN033
MPN044	MPN045
MPN044	MPN046
MPN044	MPN047
MPN044	MPN062
MPN044	MPN063
MPN044	MPN064
MPN044	MPN065
MPN044	MPN071
MPN044	MPN078
MPN044	MPN082
MPN044	MPN117
MPN044	MPN140
MPN044	MPN219
MPN044	MPN220
MPN044	MPN221
MPN044	MPN222
MPN044	MPN225
MPN044	MPN226
MPN044	MPN227
MPN044	MPN246
MPN044	MPN258
MPN044	MPN259
MPN044	MPN260
MPN044	MPN261
MPN044	MPN265
MPN044	MPN280
MPN044	MPN320
MPN044	MPN361
MPN044	MPN394
MPN044	MPN460
MPN044	MPN461
MPN044	MPN549
MPN044	MPN576
MPN044	MPN595
MPN044	MPN598
MPN044	MPN599
MPN044	MPN600
MPN044	MPN616
MPN044	MPN617
MPN044	MPN627
MPN044	MPN656
MPN044	MPN665
MPN044	MPN677
MPN044	MPN678
MPN044	MPN679
MPN044	MPN680
MPN045	MPN003
MPN045	MPN005
MPN045	MPN044
MPN045	MPN046
MPN045	MPN047
MPN045	MPN060
MPN045	MPN062
MPN045	MPN105
MPN045	MPN154
MPN045	MPN155
MPN045	MPN184
MPN045	MPN189
MPN045	MPN190
MPN045	MPN191
MPN045	MPN197
MPN045	MPN217
MPN045	MPN243
MPN045	MPN252
MPN045	MPN257
MPN045	MPN265
MPN045	MPN292
MPN045	MPN325
MPN045	MPN327
MPN045	MPN328
MPN045	MPN336
MPN045	MPN361
MPN045	MPN378
MPN045	MPN395
MPN045	MPN396
MPN045	MPN397
MPN045	MPN401
MPN045	MPN419
MPN045	MPN422
MPN045	MPN429
MPN045	MPN434
MPN045	MPN446
MPN045	MPN475
MPN045	MPN480
MPN045	MPN521
MPN045	MPN522
MPN045	MPN536
MPN045	MPN537
MPN045	MPN543
MPN045	MPN553
MPN045	MPN556
MPN045	MPN573
MPN045	MPN576
MPN045	MPN606
MPN045	MPN607
MPN045	MPN662
MPN045	MPN669
MPN045	MPN671
MPN045	MPN678
MPN046	MPN005
MPN046	MPN009
MPN046	MPN017
MPN046	MPN044
MPN046	MPN045
MPN046	MPN047
MPN046	MPN061
MPN046	MPN062
MPN046	MPN136
MPN046	MPN154
MPN046	MPN191
MPN046	MPN226
MPN046	MPN232
MPN046	MPN238
MPN046	MPN240
MPN046	MPN245
MPN046	MPN252
MPN046	MPN265
MPN046	MPN292
MPN046	MPN325
MPN046	MPN327
MPN046	MPN328
MPN046	MPN331
MPN046	MPN336
MPN046	MPN352
MPN046	MPN354
MPN046	MPN357
MPN046	MPN378
MPN046	MPN395
MPN046	MPN396
MPN046	MPN397
MPN046	MPN401
MPN046	MPN419
MPN046	MPN422
MPN046	MPN425
MPN046	MPN429
MPN046	MPN476
MPN046	MPN478
MPN046	MPN480
MPN046	MPN481
MPN046	MPN516
MPN046	MPN521
MPN046	MPN522
MPN046	MPN528
MPN046	MPN531
MPN046	MPN536
MPN046	MPN537
MPN046	MPN543
MPN046	MPN553
MPN046	MPN556
MPN046	MPN572
MPN046	MPN607
MPN046	MPN618
MPN046	MPN629
MPN046	MPN662
MPN046	MPN671
MPN046	MPN674
MPN046	MPN678
MPN046	MPN686
MPN047	MPN044
MPN047	MPN045
MPN047	MPN046
MPN048	MPN034
MPN048	MPN049
MPN048	MPN077
MPN048	MPN097
MPN048	MPN100
MPN048	MPN133
MPN048	MPN141
MPN048	MPN177
MPN048	MPN199
MPN048	MPN221
MPN048	MPN338
MPN048	MPN344
MPN048	MPN399
MPN048	MPN456
MPN048	MPN459
MPN048	MPN462
MPN048	MPN468
MPN048	MPN539
MPN048	MPN557
MPN048	MPN573
MPN048	MPN596
MPN048	MPN684
MPN049	MPN036
MPN049	MPN048
MPN049	MPN072
MPN049	MPN141
MPN049	MPN213
MPN049	MPN284
MPN049	MPN336
MPN049	MPN376
MPN049	MPN399
MPN049	MPN417
MPN049	MPN436
MPN049	MPN456
MPN049	MPN491
MPN049	MPN525
MPN049	MPN542
MPN049	MPN563
MPN049	MPN638
MPN049	MPN661
MPN049	MPN684
MPN050	MPN005
MPN050	MPN043
MPN050	MPN051
MPN050	MPN052
MPN050	MPN053
MPN050	MPN055
MPN050	MPN056
MPN050	MPN057
MPN050	MPN058
MPN050	MPN060
MPN050	MPN063
MPN050	MPN066
MPN050	MPN082
MPN050	MPN120
MPN050	MPN134
MPN050	MPN209
MPN050	MPN223
MPN050	MPN227
MPN050	MPN240
MPN050	MPN292
MPN050	MPN302
MPN050	MPN303
MPN050	MPN306
MPN050	MPN315
MPN050	MPN327
MPN050	MPN353
MPN050	MPN354
MPN050	MPN391
MPN050	MPN434
MPN050	MPN478
MPN050	MPN490
MPN050	MPN536
MPN050	MPN553
MPN050	MPN563
MPN050	MPN564
MPN050	MPN629
MPN050	MPN662
MPN050	MPN674
MPN051	MPN043
MPN051	MPN050
MPN051	MPN052
MPN051	MPN053
MPN051	MPN055
MPN051	MPN056
MPN051	MPN057
MPN051	MPN058
MPN051	MPN227
MPN051	MPN254
MPN051	MPN265
MPN051	MPN302
MPN051	MPN303
MPN051	MPN353
MPN051	MPN354
MPN051	MPN420
MPN051	MPN421
MPN051	MPN490
MPN051	MPN553
MPN051	MPN563
MPN052	MPN050
MPN052	MPN051
MPN052	MPN053
MPN052	MPN055
MPN052	MPN056
MPN052	MPN057
MPN052	MPN058
MPN052	MPN059
MPN052	MPN060
MPN052	MPN141
MPN052	MPN152
MPN052	MPN200
MPN052	MPN233
MPN052	MPN244
MPN052	MPN258
MPN052	MPN259
MPN052	MPN260
MPN052	MPN288
MPN052	MPN294
MPN052	MPN333
MPN052	MPN337
MPN052	MPN344
MPN052	MPN351
MPN052	MPN364
MPN052	MPN438
MPN052	MPN445
MPN052	MPN456
MPN052	MPN459
MPN052	MPN468
MPN052	MPN491
MPN052	MPN500
MPN052	MPN502
MPN052	MPN527
MPN052	MPN535
MPN052	MPN536
MPN052	MPN549
MPN052	MPN550
MPN052	MPN586
MPN052	MPN618
MPN052	MPN620
MPN052	MPN684
MPN053	MPN050
MPN053	MPN051
MPN053	MPN052
MPN053	MPN055
MPN053	MPN056
MPN053	MPN057
MPN053	MPN058
MPN053	MPN059
MPN053	MPN060
MPN053	MPN223
MPN053	MPN302
MPN053	MPN627
MPN055	MPN034
MPN055	MPN050
MPN055	MPN051
MPN055	MPN052
MPN055	MPN053
MPN055	MPN056
MPN055	MPN057
MPN055	MPN058
MPN055	MPN059
MPN055	MPN060
MPN055	MPN117
MPN055	MPN134
MPN055	MPN135
MPN055	MPN136
MPN055	MPN244
MPN055	MPN246
MPN055	MPN259
MPN055	MPN277
MPN055	MPN353
MPN055	MPN383
MPN055	MPN386
MPN055	MPN490
MPN055	MPN542
MPN055	MPN610
MPN055	MPN632
MPN055	MPN636
MPN055	MPN665
MPN056	MPN005
MPN056	MPN034
MPN056	MPN050
MPN056	MPN051
MPN056	MPN052
MPN056	MPN053
MPN056	MPN055
MPN056	MPN057
MPN056	MPN058
MPN056	MPN059
MPN056	MPN060
MPN056	MPN081
MPN056	MPN115
MPN056	MPN117
MPN056	MPN134
MPN056	MPN193
MPN056	MPN194
MPN056	MPN207
MPN056	MPN244
MPN056	MPN246
MPN056	MPN250
MPN056	MPN277
MPN056	MPN334
MPN056	MPN383
MPN056	MPN390
MPN056	MPN391
MPN056	MPN392
MPN056	MPN393
MPN056	MPN395
MPN056	MPN402
MPN056	MPN416
MPN056	MPN433
MPN056	MPN490
MPN056	MPN609
MPN056	MPN632
MPN056	MPN636
MPN056	MPN656
MPN056	MPN683
MPN056	MPN685
MPN057	MPN005
MPN057	MPN034
MPN057	MPN050
MPN057	MPN051
MPN057	MPN052
MPN057	MPN053
MPN057	MPN055
MPN057	MPN056
MPN057	MPN058
MPN057	MPN059
MPN057	MPN060
MPN057	MPN081
MPN057	MPN134
MPN057	MPN193
MPN057	MPN194
MPN057	MPN207
MPN057	MPN244
MPN057	MPN246
MPN057	MPN250
MPN057	MPN277
MPN057	MPN334
MPN057	MPN353
MPN057	MPN383
MPN057	MPN390
MPN057	MPN391
MPN057	MPN392
MPN057	MPN393
MPN057	MPN395
MPN057	MPN416
MPN057	MPN419
MPN057	MPN433
MPN057	MPN490
MPN057	MPN609
MPN057	MPN632
MPN057	MPN636
MPN057	MPN656
MPN057	MPN683
MPN057	MPN685
MPN058	MPN050
MPN058	MPN051
MPN058	MPN052
MPN058	MPN053
MPN058	MPN055
MPN058	MPN056
MPN058	MPN057
MPN058	MPN059
MPN058	MPN060
MPN058	MPN097
MPN058	MPN133
MPN058	MPN259
MPN058	MPN288
MPN058	MPN351
MPN058	MPN436
MPN058	MPN490
MPN058	MPN527
MPN058	MPN542
MPN058	MPN544
MPN058	MPN610
MPN058	MPN630
MPN058	MPN631
MPN059	MPN003
MPN059	MPN006
MPN059	MPN008
MPN059	MPN017
MPN059	MPN021
MPN059	MPN052
MPN059	MPN053
MPN059	MPN055
MPN059	MPN056
MPN059	MPN057
MPN059	MPN058
MPN059	MPN060
MPN059	MPN061
MPN059	MPN063
MPN059	MPN071
MPN059	MPN074
MPN059	MPN122
MPN059	MPN155
MPN059	MPN159
MPN059	MPN194
MPN059	MPN208
MPN059	MPN210
MPN059	MPN217
MPN059	MPN237
MPN059	MPN240
MPN059	MPN252
MPN059	MPN253
MPN059	MPN254
MPN059	MPN280
MPN059	MPN306
MPN059	MPN307
MPN059	MPN341
MPN059	MPN352
MPN059	MPN353
MPN059	MPN361
MPN059	MPN384
MPN059	MPN422
MPN059	MPN481
MPN059	MPN490
MPN059	MPN496
MPN059	MPN515
MPN059	MPN516
MPN059	MPN520
MPN059	MPN546
MPN059	MPN563
MPN059	MPN573
MPN059	MPN606
MPN059	MPN618
MPN059	MPN629
MPN059	MPN658
MPN059	MPN659
MPN059	MPN679
MPN060	MPN020
MPN060	MPN021
MPN060	MPN023
MPN060	MPN025
MPN060	MPN029
MPN060	MPN045
MPN060	MPN050
MPN060	MPN052
MPN060	MPN053
MPN060	MPN055
MPN060	MPN056
MPN060	MPN057
MPN060	MPN058
MPN060	MPN059
MPN060	MPN064
MPN060	MPN066
MPN060	MPN073
MPN060	MPN074
MPN060	MPN081
MPN060	MPN082
MPN060	MPN125
MPN060	MPN154
MPN060	MPN155
MPN060	MPN197
MPN060	MPN209
MPN060	MPN223
MPN060	MPN235
MPN060	MPN245
MPN060	MPN265
MPN060	MPN277
MPN060	MPN279
MPN060	MPN332
MPN060	MPN341
MPN060	MPN349
MPN060	MPN354
MPN060	MPN361
MPN060	MPN379
MPN060	MPN384
MPN060	MPN391
MPN060	MPN402
MPN060	MPN419
MPN060	MPN425
MPN060	MPN426
MPN060	MPN429
MPN060	MPN430
MPN060	MPN433
MPN060	MPN481
MPN060	MPN490
MPN060	MPN520
MPN060	MPN527
MPN060	MPN531
MPN060	MPN543
MPN060	MPN544
MPN060	MPN545
MPN060	MPN546
MPN060	MPN547
MPN060	MPN573
MPN060	MPN576
MPN060	MPN598
MPN060	MPN600
MPN060	MPN609
MPN060	MPN610
MPN060	MPN627
MPN060	MPN629
MPN060	MPN667
MPN060	MPN669
MPN060	MPN671
MPN060	MPN678
MPN060	MPN683
MPN060	MPN685
MPN060	MPN686
MPN061	MPN003
MPN061	MPN004
MPN061	MPN005
MPN061	MPN006
MPN061	MPN017
MPN061	MPN023
MPN061	MPN026
MPN061	MPN034
MPN061	MPN046
MPN061	MPN059
MPN061	MPN062
MPN061	MPN063
MPN061	MPN064
MPN061	MPN065
MPN061	MPN066
MPN061	MPN071
MPN061	MPN074
MPN061	MPN122
MPN061	MPN154
MPN061	MPN155
MPN061	MPN158
MPN061	MPN159
MPN061	MPN184
MPN061	MPN185
MPN061	MPN208
MPN061	MPN210
MPN061	MPN227
MPN061	MPN245
MPN061	MPN252
MPN061	MPN258
MPN061	MPN261
MPN061	MPN265
MPN061	MPN269
MPN061	MPN277
MPN061	MPN279
MPN061	MPN317
MPN061	MPN327
MPN061	MPN328
MPN061	MPN331
MPN061	MPN334
MPN061	MPN338
MPN061	MPN350
MPN061	MPN352
MPN061	MPN353
MPN061	MPN354
MPN061	MPN361
MPN061	MPN362
MPN061	MPN379
MPN061	MPN380
MPN061	MPN389
MPN061	MPN390
MPN061	MPN393
MPN061	MPN397
MPN061	MPN402
MPN061	MPN425
MPN061	MPN426
MPN061	MPN430
MPN061	MPN434
MPN061	MPN480
MPN061	MPN490
MPN061	MPN498
MPN061	MPN521
MPN061	MPN545
MPN061	MPN546
MPN061	MPN547
MPN061	MPN556
MPN061	MPN562
MPN061	MPN576
MPN061	MPN598
MPN061	MPN599
MPN061	MPN600
MPN061	MPN606
MPN061	MPN616
MPN061	MPN617
MPN061	MPN631
MPN061	MPN632
MPN061	MPN636
MPN061	MPN656
MPN061	MPN658
MPN061	MPN659
MPN061	MPN660
MPN061	MPN668
MPN061	MPN669
MPN061	MPN674
MPN061	MPN677
MPN062	MPN026
MPN062	MPN033
MPN062	MPN044
MPN062	MPN045
MPN062	MPN046
MPN062	MPN061
MPN062	MPN063
MPN062	MPN064
MPN062	MPN065
MPN062	MPN066
MPN062	MPN072
MPN062	MPN073
MPN062	MPN078
MPN062	MPN079
MPN062	MPN154
MPN062	MPN193
[truncated: 20,270 more rows]

## Sheet: STRING_PPI_MMOB.txt
MMOB0010	MMOB0020
MMOB0010	MMOB0030
MMOB0010	MMOB0050
MMOB0010	MMOB0090
MMOB0010	MMOB0340
MMOB0010	MMOB0700
MMOB0010	MMOB0730
MMOB0010	MMOB1010
MMOB0010	MMOB1130
MMOB0010	MMOB1540
MMOB0010	MMOB1710
MMOB0010	MMOB1800
MMOB0010	MMOB1900
MMOB0010	MMOB2560
MMOB0010	MMOB2740
MMOB0010	MMOB2810
MMOB0010	MMOB2910
MMOB0010	MMOB3090
MMOB0010	MMOB3210
MMOB0010	MMOB3300
MMOB0010	MMOB3610
MMOB0010	MMOB3620
MMOB0010	MMOB3860
MMOB0010	MMOB4220
MMOB0010	MMOB4250
MMOB0010	MMOB4600
MMOB0010	MMOB4810
MMOB0010	MMOB4820
MMOB0010	MMOB4850
MMOB0010	MMOB4870
MMOB0010	MMOB4890
MMOB0010	MMOB4910
MMOB0010	MMOB4940
MMOB0010	MMOB5150
MMOB0010	MMOB5410
MMOB0010	MMOB5620
MMOB0010	MMOB5640
MMOB0010	MMOB5670
MMOB0010	MMOB6020
MMOB0010	MMOB6100
MMOB0010	MMOB6300
MMOB0020	MMOB0010
MMOB0020	MMOB0030
MMOB0020	MMOB0220
MMOB0020	MMOB0240
MMOB0020	MMOB0250
MMOB0020	MMOB0260
MMOB0020	MMOB0570
MMOB0020	MMOB0730
MMOB0020	MMOB0760
MMOB0020	MMOB0820
MMOB0020	MMOB0920
MMOB0020	MMOB1010
MMOB0020	MMOB1370
MMOB0020	MMOB1500
MMOB0020	MMOB1540
MMOB0020	MMOB1710
MMOB0020	MMOB1770
MMOB0020	MMOB3210
MMOB0020	MMOB3290
MMOB0020	MMOB3380
MMOB0020	MMOB3860
MMOB0020	MMOB4525
MMOB0020	MMOB4600
MMOB0020	MMOB4650
MMOB0020	MMOB4940
MMOB0020	MMOB5160
MMOB0020	MMOB5260
MMOB0020	MMOB5410
MMOB0020	MMOB5450
MMOB0020	MMOB5620
MMOB0020	MMOB5630
MMOB0020	MMOB6020
MMOB0030	MMOB0010
MMOB0030	MMOB0020
MMOB0030	MMOB3180
MMOB0040	MMOB0050
MMOB0040	MMOB0060
MMOB0040	MMOB0070
MMOB0040	MMOB0080
MMOB0040	MMOB0090
MMOB0040	MMOB0100
MMOB0050	MMOB0010
MMOB0050	MMOB0040
MMOB0050	MMOB0060
MMOB0050	MMOB0070
MMOB0050	MMOB0080
MMOB0050	MMOB0090
MMOB0050	MMOB0100
MMOB0050	MMOB0380
MMOB0050	MMOB0440
MMOB0050	MMOB0730
MMOB0050	MMOB0750
MMOB0050	MMOB0820
MMOB0050	MMOB0920
MMOB0050	MMOB1170
MMOB0050	MMOB1190
MMOB0050	MMOB1240
MMOB0050	MMOB1260
MMOB0050	MMOB1270
MMOB0050	MMOB1380
MMOB0050	MMOB1390
MMOB0050	MMOB1400
MMOB0050	MMOB1450
MMOB0050	MMOB1470
MMOB0050	MMOB1480
MMOB0050	MMOB1520
MMOB0050	MMOB1580
MMOB0050	MMOB1800
MMOB0050	MMOB1900
MMOB0050	MMOB1950
MMOB0050	MMOB2110
MMOB0050	MMOB2240
MMOB0050	MMOB2290
MMOB0050	MMOB2300
MMOB0050	MMOB2560
MMOB0050	MMOB2680
MMOB0050	MMOB2730
MMOB0050	MMOB2740
MMOB0050	MMOB2810
MMOB0050	MMOB2820
MMOB0050	MMOB2920
MMOB0050	MMOB3090
MMOB0050	MMOB3150
MMOB0050	MMOB3270
MMOB0050	MMOB3650
MMOB0050	MMOB3800
MMOB0050	MMOB3870
MMOB0050	MMOB4070
MMOB0050	MMOB4080
MMOB0050	MMOB4190
MMOB0050	MMOB4220
MMOB0050	MMOB4280
MMOB0050	MMOB4390
MMOB0050	MMOB4400
MMOB0050	MMOB4530
MMOB0050	MMOB4800
MMOB0050	MMOB4820
MMOB0050	MMOB4870
MMOB0050	MMOB4980
MMOB0050	MMOB5010
MMOB0050	MMOB5070
MMOB0050	MMOB5340
MMOB0050	MMOB5380
MMOB0050	MMOB5390
MMOB0050	MMOB5400
MMOB0050	MMOB5470
MMOB0050	MMOB5540
MMOB0050	MMOB5630
MMOB0050	MMOB5640
MMOB0050	MMOB5680
MMOB0050	MMOB6020
MMOB0050	MMOB6150
MMOB0050	MMOB6180
MMOB0050	MMOB6300
MMOB0060	MMOB0040
MMOB0060	MMOB0050
MMOB0060	MMOB0070
MMOB0060	MMOB0080
MMOB0060	MMOB0090
MMOB0060	MMOB0100
MMOB0070	MMOB0040
MMOB0070	MMOB0050
MMOB0070	MMOB0060
MMOB0070	MMOB0080
MMOB0070	MMOB0090
MMOB0070	MMOB0100
MMOB0080	MMOB0040
MMOB0080	MMOB0050
MMOB0080	MMOB0060
MMOB0080	MMOB0070
MMOB0080	MMOB0090
MMOB0080	MMOB0100
MMOB0080	MMOB0810
MMOB0080	MMOB0880
MMOB0080	MMOB2020
MMOB0080	MMOB2310
MMOB0080	MMOB2630
MMOB0080	MMOB2700
MMOB0080	MMOB3070
MMOB0080	MMOB3150
MMOB0080	MMOB4620
MMOB0080	MMOB5170
MMOB0080	MMOB5250
MMOB0080	MMOB5660
MMOB0090	MMOB0010
MMOB0090	MMOB0040
MMOB0090	MMOB0050
MMOB0090	MMOB0060
MMOB0090	MMOB0070
MMOB0090	MMOB0080
MMOB0090	MMOB0100
MMOB0090	MMOB0810
MMOB0090	MMOB0880
MMOB0090	MMOB1380
MMOB0090	MMOB2670
MMOB0090	MMOB3070
MMOB0090	MMOB3090
MMOB0090	MMOB3150
MMOB0090	MMOB4100
MMOB0090	MMOB4110
MMOB0090	MMOB4120
MMOB0090	MMOB4620
MMOB0090	MMOB4990
MMOB0090	MMOB5140
MMOB0090	MMOB5170
MMOB0090	MMOB5250
MMOB0090	MMOB5660
MMOB0100	MMOB0040
MMOB0100	MMOB0050
MMOB0100	MMOB0060
MMOB0100	MMOB0070
MMOB0100	MMOB0080
MMOB0100	MMOB0090
MMOB0100	MMOB0720
MMOB0100	MMOB1240
MMOB0100	MMOB1260
MMOB0100	MMOB1380
MMOB0100	MMOB1820
MMOB0100	MMOB3090
MMOB0100	MMOB3150
MMOB0100	MMOB3190
MMOB0100	MMOB4100
MMOB0100	MMOB4110
MMOB0100	MMOB4120
MMOB0100	MMOB4190
MMOB0100	MMOB4310
MMOB0100	MMOB4330
MMOB0100	MMOB4400
MMOB0100	MMOB4490
MMOB0100	MMOB4500
MMOB0100	MMOB4510
MMOB0100	MMOB4820
MMOB0100	MMOB4830
MMOB0100	MMOB5140
MMOB0100	MMOB5170
MMOB0100	MMOB5250
MMOB0100	MMOB5400
MMOB0100	MMOB5530
MMOB0100	MMOB5660
MMOB0100	MMOB6020
MMOB0120	MMOB0130
MMOB0120	MMOB0140
MMOB0120	MMOB0150
MMOB0120	MMOB0160
MMOB0120	MMOB0170
MMOB0120	MMOB0220
MMOB0120	MMOB0240
MMOB0120	MMOB0250
MMOB0120	MMOB0260
MMOB0120	MMOB0270
MMOB0120	MMOB0310
MMOB0120	MMOB0880
MMOB0120	MMOB0900
MMOB0120	MMOB0970
MMOB0120	MMOB1050
MMOB0120	MMOB1100
MMOB0120	MMOB1230
MMOB0120	MMOB1850
MMOB0120	MMOB2220
MMOB0120	MMOB2300
MMOB0120	MMOB2670
MMOB0120	MMOB3000
MMOB0120	MMOB3060
MMOB0120	MMOB3070
MMOB0120	MMOB3100
MMOB0120	MMOB3110
MMOB0120	MMOB3220
MMOB0120	MMOB3230
MMOB0120	MMOB3290
MMOB0120	MMOB3340
MMOB0120	MMOB3380
MMOB0120	MMOB3420
MMOB0120	MMOB3810
MMOB0120	MMOB4240
MMOB0120	MMOB4410
MMOB0120	MMOB4440
MMOB0120	MMOB4620
MMOB0120	MMOB4900
MMOB0120	MMOB4970
MMOB0120	MMOB5220
MMOB0120	MMOB5240
MMOB0120	MMOB5460
MMOB0120	MMOB5930
MMOB0120	MMOB5980
MMOB0120	MMOB6110
MMOB0120	MMOB6220
MMOB0130	MMOB0120
MMOB0130	MMOB0140
MMOB0130	MMOB0150
MMOB0130	MMOB0160
MMOB0130	MMOB0170
MMOB0130	MMOB0370
MMOB0130	MMOB0610
MMOB0130	MMOB1690
MMOB0140	MMOB0120
MMOB0140	MMOB0130
MMOB0140	MMOB0150
MMOB0140	MMOB0160
MMOB0140	MMOB0170
MMOB0140	MMOB0380
MMOB0140	MMOB0390
MMOB0140	MMOB3570
MMOB0140	MMOB4500
MMOB0140	MMOB4510
MMOB0140	MMOB5360
MMOB0150	MMOB0120
MMOB0150	MMOB0130
MMOB0150	MMOB0140
MMOB0150	MMOB0160
MMOB0150	MMOB0170
MMOB0150	MMOB0910
MMOB0150	MMOB1020
MMOB0150	MMOB1030
MMOB0150	MMOB1040
MMOB0150	MMOB1710
MMOB0150	MMOB2610
MMOB0150	MMOB3290
MMOB0150	MMOB3300
MMOB0150	MMOB3890
MMOB0160	MMOB0120
MMOB0160	MMOB0130
MMOB0160	MMOB0140
MMOB0160	MMOB0150
MMOB0160	MMOB0170
MMOB0160	MMOB0610
MMOB0160	MMOB0760
MMOB0160	MMOB0920
MMOB0160	MMOB1170
MMOB0160	MMOB1990
MMOB0160	MMOB2550
MMOB0160	MMOB3210
MMOB0160	MMOB4840
MMOB0160	MMOB5570
MMOB0170	MMOB0120
MMOB0170	MMOB0130
MMOB0170	MMOB0140
MMOB0170	MMOB0150
MMOB0170	MMOB0160
MMOB0170	MMOB2290
MMOB0170	MMOB3050
MMOB0170	MMOB3400
MMOB0170	MMOB4510
MMOB0190	MMOB0200
MMOB0200	MMOB0190
MMOB0210	MMOB0220
MMOB0220	MMOB0020
MMOB0220	MMOB0120
MMOB0220	MMOB0210
MMOB0220	MMOB0310
MMOB0220	MMOB0380
MMOB0220	MMOB0700
MMOB0220	MMOB0860
MMOB0220	MMOB0880
MMOB0220	MMOB0900
MMOB0220	MMOB1020
MMOB0220	MMOB1050
MMOB0220	MMOB1100
MMOB0220	MMOB1360
MMOB0220	MMOB1370
MMOB0220	MMOB1570
MMOB0220	MMOB1610
MMOB0220	MMOB1650
MMOB0220	MMOB1850
MMOB0220	MMOB2670
MMOB0220	MMOB2980
MMOB0220	MMOB3000
MMOB0220	MMOB3070
MMOB0220	MMOB3110
MMOB0220	MMOB3160
MMOB0220	MMOB3220
MMOB0220	MMOB3230
MMOB0220	MMOB3240
MMOB0220	MMOB3280
MMOB0220	MMOB3340
MMOB0220	MMOB3380
MMOB0220	MMOB3420
MMOB0220	MMOB3600
MMOB0220	MMOB3610
MMOB0220	MMOB3620
MMOB0220	MMOB3630
MMOB0220	MMOB3730
MMOB0220	MMOB3810
MMOB0220	MMOB3890
MMOB0220	MMOB4240
MMOB0220	MMOB4250
MMOB0220	MMOB4410
MMOB0220	MMOB4440
MMOB0220	MMOB4620
MMOB0220	MMOB4900
MMOB0220	MMOB4970
MMOB0220	MMOB5130
MMOB0220	MMOB5160
MMOB0220	MMOB5220
MMOB0220	MMOB5330
MMOB0220	MMOB5460
MMOB0220	MMOB5730
MMOB0220	MMOB5980
MMOB0220	MMOB6090
MMOB0220	MMOB6100
MMOB0220	MMOB6110
MMOB0220	MMOB6220
MMOB0240	MMOB0020
MMOB0240	MMOB0120
MMOB0240	MMOB0250
MMOB0240	MMOB0260
MMOB0240	MMOB0270
MMOB0240	MMOB0280
MMOB0240	MMOB0290
MMOB0240	MMOB0310
MMOB0240	MMOB0330
MMOB0240	MMOB0380
MMOB0240	MMOB0700
MMOB0240	MMOB0860
MMOB0240	MMOB0880
MMOB0240	MMOB0900
MMOB0240	MMOB0910
MMOB0240	MMOB1020
MMOB0240	MMOB1040
MMOB0240	MMOB1050
MMOB0240	MMOB1100
MMOB0240	MMOB1360
MMOB0240	MMOB1370
MMOB0240	MMOB1570
MMOB0240	MMOB1610
MMOB0240	MMOB1650
MMOB0240	MMOB1850
MMOB0240	MMOB2670
MMOB0240	MMOB2980
MMOB0240	MMOB3000
MMOB0240	MMOB3020
MMOB0240	MMOB3070
MMOB0240	MMOB3100
MMOB0240	MMOB3110
MMOB0240	MMOB3160
MMOB0240	MMOB3220
MMOB0240	MMOB3230
MMOB0240	MMOB3240
MMOB0240	MMOB3280
MMOB0240	MMOB3340
MMOB0240	MMOB3380
MMOB0240	MMOB3420
MMOB0240	MMOB3600
MMOB0240	MMOB3610
MMOB0240	MMOB3620
MMOB0240	MMOB3730
MMOB0240	MMOB3810
MMOB0240	MMOB3890
MMOB0240	MMOB4240
MMOB0240	MMOB4410
MMOB0240	MMOB4440
MMOB0240	MMOB4620
MMOB0240	MMOB4900
MMOB0240	MMOB4970
MMOB0240	MMOB5160
MMOB0240	MMOB5220
MMOB0240	MMOB5330
MMOB0240	MMOB5460
MMOB0240	MMOB5730
MMOB0240	MMOB5980
MMOB0240	MMOB6090
MMOB0240	MMOB6100
MMOB0240	MMOB6110
MMOB0240	MMOB6220
MMOB0250	MMOB0020
MMOB0250	MMOB0120
MMOB0250	MMOB0240
MMOB0250	MMOB0260
MMOB0250	MMOB0270
MMOB0250	MMOB0280
MMOB0250	MMOB0290
MMOB0250	MMOB0310
MMOB0250	MMOB0330
MMOB0250	MMOB0860
MMOB0250	MMOB0880
MMOB0250	MMOB0900
MMOB0250	MMOB0910
MMOB0250	MMOB1020
MMOB0250	MMOB1040
MMOB0250	MMOB1050
MMOB0250	MMOB1100
MMOB0250	MMOB1360
MMOB0250	MMOB1370
MMOB0250	MMOB1570
MMOB0250	MMOB1610
MMOB0250	MMOB1650
MMOB0250	MMOB1850
MMOB0250	MMOB2670
MMOB0250	MMOB2980
MMOB0250	MMOB3000
MMOB0250	MMOB3020
MMOB0250	MMOB3070
MMOB0250	MMOB3100
MMOB0250	MMOB3110
MMOB0250	MMOB3160
MMOB0250	MMOB3220
MMOB0250	MMOB3230
MMOB0250	MMOB3240
MMOB0250	MMOB3280
MMOB0250	MMOB3290
MMOB0250	MMOB3340
MMOB0250	MMOB3380
MMOB0250	MMOB3420
MMOB0250	MMOB3600
MMOB0250	MMOB3610
MMOB0250	MMOB3620
MMOB0250	MMOB3730
MMOB0250	MMOB3810
MMOB0250	MMOB3890
MMOB0250	MMOB4240
MMOB0250	MMOB4250
MMOB0250	MMOB4410
MMOB0250	MMOB4440
MMOB0250	MMOB4620
MMOB0250	MMOB4900
MMOB0250	MMOB4970
MMOB0250	MMOB5130
MMOB0250	MMOB5160
MMOB0250	MMOB5220
MMOB0250	MMOB5330
MMOB0250	MMOB5460
MMOB0250	MMOB5730
MMOB0250	MMOB5980
MMOB0250	MMOB6090
MMOB0250	MMOB6100
MMOB0250	MMOB6110
MMOB0250	MMOB6220
MMOB0260	MMOB0020
MMOB0260	MMOB0120
MMOB0260	MMOB0240
MMOB0260	MMOB0250
MMOB0260	MMOB0270
MMOB0260	MMOB0280
MMOB0260	MMOB0290
MMOB0260	MMOB0310
MMOB0260	MMOB0330
MMOB0260	MMOB0860
MMOB0260	MMOB0880
MMOB0260	MMOB0900
MMOB0260	MMOB1020
MMOB0260	MMOB1040
MMOB0260	MMOB1050
MMOB0260	MMOB1100
MMOB0260	MMOB1360
MMOB0260	MMOB1370
MMOB0260	MMOB1570
MMOB0260	MMOB1610
MMOB0260	MMOB1650
MMOB0260	MMOB1850
MMOB0260	MMOB2260
MMOB0260	MMOB2670
MMOB0260	MMOB2780
MMOB0260	MMOB2910
MMOB0260	MMOB2980
MMOB0260	MMOB3000
MMOB0260	MMOB3020
MMOB0260	MMOB3070
MMOB0260	MMOB3110
MMOB0260	MMOB3160
MMOB0260	MMOB3220
MMOB0260	MMOB3230
MMOB0260	MMOB3240
MMOB0260	MMOB3280
MMOB0260	MMOB3290
MMOB0260	MMOB3340
MMOB0260	MMOB3380
MMOB0260	MMOB3420
MMOB0260	MMOB3600
MMOB0260	MMOB3610
MMOB0260	MMOB3620
MMOB0260	MMOB3630
MMOB0260	MMOB3730
MMOB0260	MMOB3810
MMOB0260	MMOB3890
MMOB0260	MMOB4240
MMOB0260	MMOB4410
MMOB0260	MMOB4440
MMOB0260	MMOB4620
MMOB0260	MMOB4900
MMOB0260	MMOB4970
MMOB0260	MMOB5220
MMOB0260	MMOB5240
MMOB0260	MMOB5330
MMOB0260	MMOB5460
MMOB0260	MMOB5730
MMOB0260	MMOB5980
MMOB0260	MMOB6090
MMOB0260	MMOB6100
MMOB0260	MMOB6110
MMOB0260	MMOB6220
MMOB0270	MMOB0120
MMOB0270	MMOB0240
MMOB0270	MMOB0250
MMOB0270	MMOB0260
MMOB0270	MMOB0280
MMOB0270	MMOB0290
MMOB0270	MMOB0310
MMOB0270	MMOB0330
MMOB0270	MMOB0810
MMOB0270	MMOB0880
MMOB0270	MMOB0900
MMOB0270	MMOB1040
MMOB0270	MMOB1050
MMOB0270	MMOB1100
MMOB0270	MMOB1360
MMOB0270	MMOB1370
MMOB0270	MMOB1610
MMOB0270	MMOB1650
MMOB0270	MMOB1850
MMOB0270	MMOB2000
MMOB0270	MMOB2670
MMOB0270	MMOB2910
MMOB0270	MMOB2980
MMOB0270	MMOB3000
MMOB0270	MMOB3020
MMOB0270	MMOB3060
MMOB0270	MMOB3070
MMOB0270	MMOB3110
MMOB0270	MMOB3160
MMOB0270	MMOB3230
MMOB0270	MMOB3240
MMOB0270	MMOB3280
MMOB0270	MMOB3380
MMOB0270	MMOB3420
MMOB0270	MMOB3600
MMOB0270	MMOB3610
MMOB0270	MMOB3620
MMOB0270	MMOB3730
MMOB0270	MMOB3810
MMOB0270	MMOB4240
MMOB0270	MMOB4440
MMOB0270	MMOB4620
MMOB0270	MMOB4900
MMOB0270	MMOB4970
MMOB0270	MMOB5220
MMOB0270	MMOB5240
MMOB0270	MMOB5330
MMOB0270	MMOB5460
MMOB0270	MMOB5730
MMOB0270	MMOB5980
MMOB0270	MMOB6090
MMOB0270	MMOB6100
MMOB0270	MMOB6110
MMOB0270	MMOB6120
MMOB0270	MMOB6220
MMOB0280	MMOB0240
MMOB0280	MMOB0250
MMOB0280	MMOB0260
MMOB0280	MMOB0270
MMOB0280	MMOB0290
MMOB0290	MMOB0240
MMOB0290	MMOB0250
MMOB0290	MMOB0260
MMOB0290	MMOB0270
MMOB0290	MMOB0280
MMOB0310	MMOB0120
MMOB0310	MMOB0220
MMOB0310	MMOB0240
MMOB0310	MMOB0250
MMOB0310	MMOB0260
MMOB0310	MMOB0270
MMOB0310	MMOB0320
MMOB0310	MMOB0330
MMOB0310	MMOB0340
MMOB0310	MMOB0350
MMOB0310	MMOB0360
MMOB0310	MMOB0370
MMOB0310	MMOB0810
MMOB0310	MMOB0900
MMOB0310	MMOB1100
MMOB0310	MMOB1370
MMOB0310	MMOB1490
MMOB0310	MMOB1650
MMOB0310	MMOB1850
MMOB0310	MMOB2770
MMOB0310	MMOB2980
MMOB0310	MMOB3000
MMOB0310	MMOB3060
MMOB0310	MMOB3070
MMOB0310	MMOB3100
MMOB0310	MMOB3110
MMOB0310	MMOB3160
MMOB0310	MMOB3230
MMOB0310	MMOB3240
MMOB0310	MMOB3280
MMOB0310	MMOB3380
MMOB0310	MMOB3420
MMOB0310	MMOB3610
MMOB0310	MMOB3620
MMOB0310	MMOB3630
MMOB0310	MMOB3730
MMOB0310	MMOB3810
MMOB0310	MMOB4240
MMOB0310	MMOB4410
MMOB0310	MMOB4440
MMOB0310	MMOB4900
MMOB0310	MMOB4970
MMOB0310	MMOB5220
MMOB0310	MMOB5240
MMOB0310	MMOB5460
MMOB0310	MMOB5730
MMOB0310	MMOB5980
MMOB0310	MMOB6100
MMOB0310	MMOB6110
MMOB0310	MMOB6220
MMOB0320	MMOB0310
MMOB0320	MMOB0330
MMOB0320	MMOB0340
MMOB0320	MMOB0350
MMOB0320	MMOB0360
MMOB0320	MMOB0370
MMOB0320	MMOB0380
MMOB0320	MMOB0390
MMOB0320	MMOB0400
MMOB0320	MMOB1850
MMOB0320	MMOB3160
MMOB0320	MMOB5460
MMOB0320	MMOB5660
MMOB0320	MMOB5920
MMOB0330	MMOB0240
MMOB0330	MMOB0250
MMOB0330	MMOB0260
MMOB0330	MMOB0270
MMOB0330	MMOB0310
MMOB0330	MMOB0320
MMOB0330	MMOB0340
MMOB0330	MMOB0350
MMOB0330	MMOB0360
MMOB0330	MMOB0370
MMOB0330	MMOB0380
MMOB0330	MMOB0390
MMOB0330	MMOB0400
MMOB0330	MMOB0700
MMOB0330	MMOB0880
MMOB0330	MMOB0900
MMOB0330	MMOB0910
MMOB0330	MMOB1040
MMOB0330	MMOB1370
MMOB0330	MMOB1610
MMOB0330	MMOB1650
MMOB0330	MMOB1850
MMOB0330	MMOB2120
MMOB0330	MMOB2670
MMOB0330	MMOB2980
MMOB0330	MMOB3110
MMOB0330	MMOB3160
MMOB0330	MMOB3220
MMOB0330	MMOB3230
MMOB0330	MMOB3240
MMOB0330	MMOB3280
MMOB0330	MMOB3380
MMOB0330	MMOB3480
MMOB0330	MMOB3620
MMOB0330	MMOB3730
MMOB0330	MMOB4250
MMOB0330	MMOB4410
MMOB0330	MMOB4540
MMOB0330	MMOB4990
MMOB0330	MMOB5000
MMOB0330	MMOB5130
MMOB0330	MMOB5220
MMOB0330	MMOB5460
MMOB0330	MMOB5730
MMOB0330	MMOB5980
MMOB0330	MMOB6090
MMOB0330	MMOB6220
MMOB0330	MMOB6310
MMOB0340	MMOB0010
MMOB0340	MMOB0310
MMOB0340	MMOB0320
MMOB0340	MMOB0330
MMOB0340	MMOB0350
MMOB0340	MMOB0360
MMOB0340	MMOB0370
MMOB0340	MMOB0380
MMOB0340	MMOB0390
MMOB0340	MMOB0400
MMOB0340	MMOB0410
MMOB0340	MMOB0420
MMOB0340	MMOB0430
MMOB0340	MMOB0440
MMOB0340	MMOB0450
MMOB0340	MMOB0540
MMOB0340	MMOB0550
MMOB0340	MMOB0610
MMOB0340	MMOB0720
MMOB0340	MMOB0760
MMOB0340	MMOB0850
MMOB0340	MMOB0860
MMOB0340	MMOB0990
MMOB0340	MMOB1110
MMOB0340	MMOB1130
MMOB0340	MMOB1170
MMOB0340	MMOB1470
MMOB0340	MMOB1480
MMOB0340	MMOB1600
MMOB0340	MMOB1740
MMOB0340	MMOB1760
MMOB0340	MMOB1770
MMOB0340	MMOB2060
MMOB0340	MMOB2240
MMOB0340	MMOB2320
MMOB0340	MMOB2680
MMOB0340	MMOB2710
MMOB0340	MMOB2730
MMOB0340	MMOB2750
MMOB0340	MMOB3040
MMOB0340	MMOB3190
MMOB0340	MMOB3460
MMOB0340	MMOB3650
MMOB0340	MMOB3690
MMOB0340	MMOB3800
MMOB0340	MMOB4710
MMOB0340	MMOB4850
MMOB0340	MMOB4870
MMOB0340	MMOB5070
MMOB0340	MMOB5300
MMOB0340	MMOB5320
MMOB0340	MMOB5360
MMOB0340	MMOB5470
MMOB0340	MMOB5480
MMOB0340	MMOB5530
MMOB0340	MMOB5810
MMOB0340	MMOB5830
MMOB0340	MMOB5840
MMOB0340	MMOB6150
MMOB0350	MMOB0310
MMOB0350	MMOB0320
MMOB0350	MMOB0330
MMOB0350	MMOB0340
MMOB0350	MMOB0360
MMOB0350	MMOB0370
MMOB0350	MMOB0380
MMOB0350	MMOB0390
MMOB0350	MMOB0400
MMOB0350	MMOB0410
MMOB0350	MMOB0420
MMOB0350	MMOB0430
MMOB0350	MMOB0440
MMOB0350	MMOB0450
MMOB0350	MMOB0460
MMOB0350	MMOB0850
MMOB0350	MMOB1950
MMOB0350	MMOB2060
MMOB0350	MMOB2680
MMOB0350	MMOB3040
MMOB0350	MMOB3800
MMOB0350	MMOB4050
MMOB0350	MMOB4710
MMOB0350	MMOB5480
MMOB0360	MMOB0310
MMOB0360	MMOB0320
MMOB0360	MMOB0330
MMOB0360	MMOB0340
MMOB0360	MMOB0350
MMOB0360	MMOB0370
MMOB0360	MMOB0380
MMOB0360	MMOB0390
MMOB0360	MMOB0400
MMOB0360	MMOB0410
MMOB0360	MMOB0420
MMOB0360	MMOB0430
MMOB0360	MMOB0440
MMOB0360	MMOB0450
MMOB0360	MMOB0460
MMOB0360	MMOB0470
MMOB0360	MMOB2270
MMOB0360	MMOB2930
MMOB0360	MMOB4800
MMOB0360	MMOB5000
MMOB0360	MMOB5190
MMOB0360	MMOB6300
MMOB0370	MMOB0130
MMOB0370	MMOB0310
MMOB0370	MMOB0320
MMOB0370	MMOB0330
MMOB0370	MMOB0340
MMOB0370	MMOB0350
MMOB0370	MMOB0360
MMOB0370	MMOB0380
MMOB0370	MMOB0390
MMOB0370	MMOB0400
MMOB0370	MMOB0410
MMOB0370	MMOB0420
MMOB0370	MMOB0430
MMOB0370	MMOB0440
MMOB0370	MMOB0450
MMOB0370	MMOB0460
MMOB0370	MMOB0470
MMOB0370	MMOB0760
MMOB0370	MMOB0820
MMOB0370	MMOB1210
MMOB0370	MMOB1540
MMOB0370	MMOB1930
MMOB0370	MMOB1950
MMOB0370	MMOB3190
MMOB0370	MMOB3570
MMOB0370	MMOB5070
MMOB0370	MMOB5150
MMOB0370	MMOB5180
MMOB0370	MMOB5350
MMOB0370	MMOB5360
MMOB0370	MMOB5370
MMOB0370	MMOB5540
MMOB0370	MMOB5570
MMOB0370	MMOB5580
MMOB0370	MMOB5590
MMOB0370	MMOB5600
MMOB0370	MMOB5620
MMOB0370	MMOB5630
MMOB0370	MMOB5670
MMOB0370	MMOB6020
MMOB0370	MMOB6170
MMOB0380	MMOB0050
MMOB0380	MMOB0140
MMOB0380	MMOB0220
MMOB0380	MMOB0240
MMOB0380	MMOB0320
MMOB0380	MMOB0330
MMOB0380	MMOB0340
MMOB0380	MMOB0350
MMOB0380	MMOB0360
MMOB0380	MMOB0370
MMOB0380	MMOB0390
MMOB0380	MMOB0400
MMOB0380	MMOB0410
MMOB0380	MMOB0420
MMOB0380	MMOB0430
MMOB0380	MMOB0440
MMOB0380	MMOB0450
MMOB0380	MMOB0460
MMOB0380	MMOB0470
MMOB0380	MMOB0760
MMOB0380	MMOB0820
MMOB0380	MMOB1370
MMOB0380	MMOB1540
MMOB0380	MMOB1930
MMOB0380	MMOB1950
MMOB0380	MMOB3190
MMOB0380	MMOB3380
MMOB0380	MMOB3570
MMOB0380	MMOB4220
MMOB0380	MMOB4410
MMOB0380	MMOB5070
MMOB0380	MMOB5180
MMOB0380	MMOB5350
MMOB0380	MMOB5360
MMOB0380	MMOB5370
MMOB0380	MMOB5540
MMOB0380	MMOB5570
MMOB0380	MMOB5580
MMOB0380	MMOB5590
MMOB0380	MMOB5600
MMOB0380	MMOB5620
MMOB0380	MMOB5630
MMOB0380	MMOB5670
MMOB0380	MMOB6020
MMOB0380	MMOB6170
MMOB0380	MMOB6300
MMOB0390	MMOB0140
MMOB0390	MMOB0320
MMOB0390	MMOB0330
MMOB0390	MMOB0340
MMOB0390	MMOB0350
MMOB0390	MMOB0360
MMOB0390	MMOB0370
MMOB0390	MMOB0380
MMOB0390	MMOB0400
MMOB0390	MMOB0410
MMOB0390	MMOB0420
MMOB0390	MMOB0430
MMOB0390	MMOB0440
MMOB0390	MMOB0450
MMOB0390	MMOB0460
MMOB0390	MMOB0470
MMOB0390	MMOB0760
MMOB0390	MMOB0820
MMOB0390	MMOB1210
MMOB0390	MMOB1540
MMOB0390	MMOB1930
MMOB0390	MMOB1950
MMOB0390	MMOB2760
MMOB0390	MMOB3150
MMOB0390	MMOB3190
MMOB0390	MMOB3570
MMOB0390	MMOB4220
MMOB0390	MMOB4950
MMOB0390	MMOB5070
MMOB0390	MMOB5150
MMOB0390	MMOB5180
MMOB0390	MMOB5350
MMOB0390	MMOB5360
MMOB0390	MMOB5370
MMOB0390	MMOB5540
MMOB0390	MMOB5570
MMOB0390	MMOB5580
MMOB0390	MMOB5590
MMOB0390	MMOB5600
MMOB0390	MMOB5620
MMOB0390	MMOB5630
MMOB0390	MMOB5670
MMOB0390	MMOB6020
MMOB0390	MMOB6170
MMOB0390	MMOB6300
MMOB0400	MMOB0320
MMOB0400	MMOB0330
MMOB0400	MMOB0340
MMOB0400	MMOB0350
MMOB0400	MMOB0360
MMOB0400	MMOB0370
MMOB0400	MMOB0380
MMOB0400	MMOB0390
MMOB0400	MMOB0410
MMOB0400	MMOB0420
MMOB0400	MMOB0430
MMOB0400	MMOB0440
MMOB0400	MMOB0450
MMOB0400	MMOB0460
MMOB0400	MMOB0470
MMOB0400	MMOB0480
MMOB0400	MMOB0490
MMOB0400	MMOB0500
MMOB0400	MMOB0510
MMOB0410	MMOB0340
MMOB0410	MMOB0350
MMOB0410	MMOB0360
MMOB0410	MMOB0370
MMOB0410	MMOB0380
MMOB0410	MMOB0390
MMOB0410	MMOB0400
MMOB0410	MMOB0420
MMOB0410	MMOB0430
MMOB0410	MMOB0440
MMOB0410	MMOB0450
MMOB0410	MMOB0460
MMOB0410	MMOB0470
MMOB0410	MMOB0480
MMOB0410	MMOB0490
MMOB0410	MMOB0500
MMOB0410	MMOB0510
MMOB0410	MMOB0520
MMOB0410	MMOB0530
MMOB0410	MMOB1380
MMOB0410	MMOB1680
MMOB0410	MMOB1690
MMOB0410	MMOB1750
MMOB0410	MMOB1810
MMOB0410	MMOB1870
MMOB0410	MMOB1910
MMOB0410	MMOB2080
MMOB0410	MMOB2090
MMOB0410	MMOB2110
MMOB0410	MMOB2740
MMOB0410	MMOB2810
MMOB0410	MMOB2820
MMOB0410	MMOB3170
MMOB0410	MMOB3200
MMOB0410	MMOB3210
MMOB0410	MMOB3720
MMOB0410	MMOB4030
MMOB0410	MMOB4190
MMOB0410	MMOB4280
MMOB0410	MMOB4290
MMOB0410	MMOB4340
MMOB0410	MMOB4530
MMOB0410	MMOB4710
MMOB0410	MMOB4940
MMOB0410	MMOB5150
MMOB0410	MMOB5270
MMOB0410	MMOB5400
MMOB0410	MMOB5410
MMOB0410	MMOB5800
MMOB0410	MMOB5810
MMOB0410	MMOB5830
MMOB0410	MMOB5840
MMOB0410	MMOB6200
MMOB0420	MMOB0340
MMOB0420	MMOB0350
MMOB0420	MMOB0360
MMOB0420	MMOB0370
MMOB0420	MMOB0380
MMOB0420	MMOB0390
MMOB0420	MMOB0400
MMOB0420	MMOB0410
MMOB0420	MMOB0430
MMOB0420	MMOB0440
MMOB0420	MMOB0450
MMOB0420	MMOB0460
MMOB0420	MMOB0470
MMOB0420	MMOB0480
MMOB0420	MMOB0490
MMOB0420	MMOB0500
MMOB0420	MMOB0510
MMOB0420	MMOB0520
MMOB0420	MMOB0530
MMOB0420	MMOB0880
MMOB0420	MMOB1610
MMOB0420	MMOB2040
MMOB0420	MMOB2060
MMOB0420	MMOB2150
MMOB0420	MMOB2220
MMOB0420	MMOB2900
MMOB0420	MMOB4680
MMOB0420	MMOB5190
MMOB0430	MMOB0340
MMOB0430	MMOB0350
MMOB0430	MMOB0360
MMOB0430	MMOB0370
MMOB0430	MMOB0380
MMOB0430	MMOB0390
MMOB0430	MMOB0400
MMOB0430	MMOB0410
MMOB0430	MMOB0420
MMOB0430	MMOB0440
MMOB0430	MMOB0450
MMOB0430	MMOB0460
MMOB0430	MMOB0470
MMOB0430	MMOB0480
MMOB0430	MMOB0490
MMOB0430	MMOB0500
MMOB0430	MMOB0510
MMOB0430	MMOB0520
MMOB0430	MMOB0530
MMOB0430	MMOB0540
MMOB0430	MMOB0550
MMOB0430	MMOB0560
MMOB0430	MMOB0570
MMOB0430	MMOB0880
MMOB0430	MMOB1610
MMOB0430	MMOB2040
MMOB0430	MMOB2060
MMOB0430	MMOB2220
MMOB0430	MMOB2900
MMOB0430	MMOB5230
MMOB0430	MMOB5680
MMOB0430	MMOB5770
MMOB0430	MMOB6160
MMOB0440	MMOB0050
MMOB0440	MMOB0340
MMOB0440	MMOB0350
MMOB0440	MMOB0360
MMOB0440	MMOB0370
MMOB0440	MMOB0380
MMOB0440	MMOB0390
MMOB0440	MMOB0400
MMOB0440	MMOB0410
MMOB0440	MMOB0420
MMOB0440	MMOB0430
MMOB0440	MMOB0450
MMOB0440	MMOB0460
MMOB0440	MMOB0470
MMOB0440	MMOB0480
MMOB0440	MMOB0490
MMOB0440	MMOB0500
MMOB0440	MMOB0510
MMOB0440	MMOB0520
MMOB0440	MMOB0530
MMOB0440	MMOB0540
MMOB0440	MMOB0550
MMOB0440	MMOB0560
MMOB0440	MMOB0570
MMOB0440	MMOB0720
MMOB0440	MMOB0730
MMOB0440	MMOB0920
MMOB0440	MMOB1010
MMOB0440	MMOB1240
MMOB0440	MMOB1260
MMOB0440	MMOB1440
MMOB0440	MMOB1520
MMOB0440	MMOB1550
MMOB0440	MMOB1580
MMOB0440	MMOB1690
MMOB0440	MMOB1800
MMOB0440	MMOB1900
MMOB0440	MMOB2240
MMOB0440	MMOB2640
MMOB0440	MMOB2650
MMOB0440	MMOB2920
MMOB0440	MMOB3200
MMOB0440	MMOB3520
MMOB0440	MMOB3670
MMOB0440	MMOB3860
MMOB0440	MMOB4030
MMOB0440	MMOB4190
MMOB0440	MMOB4200
MMOB0440	MMOB4290
MMOB0440	MMOB4340
MMOB0440	MMOB4350
MMOB0440	MMOB4390
MMOB0440	MMOB4530
MMOB0440	MMOB4710
MMOB0440	MMOB4820
MMOB0440	MMOB5100
MMOB0440	MMOB5110
MMOB0440	MMOB5210
MMOB0440	MMOB5270
MMOB0440	MMOB5390
MMOB0440	MMOB5400
MMOB0440	MMOB5510
MMOB0440	MMOB5540
MMOB0440	MMOB5570
MMOB0440	MMOB5680
MMOB0440	MMOB6180
MMOB0440	MMOB6290
MMOB0450	MMOB0340
MMOB0450	MMOB0350
MMOB0450	MMOB0360
MMOB0450	MMOB0370
MMOB0450	MMOB0380
MMOB0450	MMOB0390
MMOB0450	MMOB0400
MMOB0450	MMOB0410
MMOB0450	MMOB0420
MMOB0450	MMOB0430
MMOB0450	MMOB0440
MMOB0450	MMOB0460
MMOB0450	MMOB0470
MMOB0450	MMOB0480
MMOB0450	MMOB0490
MMOB0450	MMOB0500
MMOB0450	MMOB0510
MMOB0450	MMOB0520
MMOB0450	MMOB0530
MMOB0450	MMOB0540
MMOB0450	MMOB0550
MMOB0450	MMOB0560
MMOB0450	MMOB0570
MMOB0450	MMOB0960
MMOB0450	MMOB1040
MMOB0450	MMOB1220
MMOB0450	MMOB1410
MMOB0450	MMOB3300
MMOB0450	MMOB6030
MMOB0460	MMOB0350
MMOB0460	MMOB0360
MMOB0460	MMOB0370
MMOB0460	MMOB0380
MMOB0460	MMOB0390
MMOB0460	MMOB0400
MMOB0460	MMOB0410
MMOB0460	MMOB0420
MMOB0460	MMOB0430
MMOB0460	MMOB0440
MMOB0460	MMOB0450
MMOB0460	MMOB0470
MMOB0460	MMOB0480
MMOB0460	MMOB0490
MMOB0460	MMOB0500
MMOB0460	MMOB0510
MMOB0460	MMOB0520
MMOB0460	MMOB0530
MMOB0460	MMOB0540
MMOB0460	MMOB0550
MMOB0460	MMOB0560
MMOB0460	MMOB0570
MMOB0460	MMOB1220
MMOB0460	MMOB1410
MMOB0460	MMOB1580
MMOB0460	MMOB4670
MMOB0470	MMOB0360
MMOB0470	MMOB0370
MMOB0470	MMOB0380
MMOB0470	MMOB0390
MMOB0470	MMOB0400
MMOB0470	MMOB0410
MMOB0470	MMOB0420
MMOB0470	MMOB0430
MMOB0470	MMOB0440
MMOB0470	MMOB0450
MMOB0470	MMOB0460
MMOB0470	MMOB0480
MMOB0470	MMOB0490
MMOB0470	MMOB0500
MMOB0470	MMOB0510
MMOB0470	MMOB0520
MMOB0470	MMOB0530
MMOB0470	MMOB0540
MMOB0470	MMOB0550
MMOB0470	MMOB0560
MMOB0470	MMOB0570
MMOB0470	MMOB0580
MMOB0470	MMOB0810
MMOB0470	MMOB1210
MMOB0470	MMOB1220
MMOB0470	MMOB1410
MMOB0470	MMOB2020
MMOB0470	MMOB4670
MMOB0470	MMOB5390
MMOB0470	MMOB5800
MMOB0470	MMOB5810
MMOB0470	MMOB5830
MMOB0470	MMOB5840
MMOB0470	MMOB6200
MMOB0480	MMOB0400
MMOB0480	MMOB0410
MMOB0480	MMOB0420
MMOB0480	MMOB0430
MMOB0480	MMOB0440
MMOB0480	MMOB0450
MMOB0480	MMOB0460
MMOB0480	MMOB0470
MMOB0480	MMOB0490
MMOB0480	MMOB0500
MMOB0480	MMOB0510
MMOB0480	MMOB0520
MMOB0480	MMOB0530
MMOB0480	MMOB0540
MMOB0480	MMOB0550
MMOB0480	MMOB0560
MMOB0480	MMOB0570
MMOB0480	MMOB0920
MMOB0480	MMOB1300
MMOB0480	MMOB2950
MMOB0480	MMOB3090
MMOB0480	MMOB3870
MMOB0480	MMOB3880
MMOB0490	MMOB0400
MMOB0490	MMOB0410
MMOB0490	MMOB0420
MMOB0490	MMOB0430
MMOB0490	MMOB0440
MMOB0490	MMOB0450
MMOB0490	MMOB0460
MMOB0490	MMOB0470
MMOB0490	MMOB0480
MMOB0490	MMOB0500
MMOB0490	MMOB0510
MMOB0490	MMOB0520
MMOB0490	MMOB0530
MMOB0490	MMOB0540
MMOB0490	MMOB0550
MMOB0490	MMOB0560
MMOB0490	MMOB0570
MMOB0490	MMOB0920
MMOB0490	MMOB1300
MMOB0490	MMOB1960
MMOB0490	MMOB1980
MMOB0490	MMOB2940
MMOB0490	MMOB2950
MMOB0490	MMOB3090
MMOB0490	MMOB3870
MMOB0490	MMOB4990
MMOB0490	MMOB5540
MMOB0500	MMOB0400
MMOB0500	MMOB0410
MMOB0500	MMOB0420
MMOB0500	MMOB0430
MMOB0500	MMOB0440
MMOB0500	MMOB0450
MMOB0500	MMOB0460
MMOB0500	MMOB0470
MMOB0500	MMOB0480
MMOB0500	MMOB0490
MMOB0500	MMOB0510
MMOB0500	MMOB0520
MMOB0500	MMOB0530
MMOB0500	MMOB0540
MMOB0500	MMOB0550
MMOB0500	MMOB0560
MMOB0500	MMOB0570
MMOB0500	MMOB0920
MMOB0500	MMOB1190
MMOB0500	MMOB1300
MMOB0500	MMOB1980
MMOB0500	MMOB2940
MMOB0500	MMOB2950
MMOB0500	MMOB3090
MMOB0500	MMOB3870
MMOB0500	MMOB4990
MMOB0500	MMOB5540
MMOB0510	MMOB0400
MMOB0510	MMOB0410
MMOB0510	MMOB0420
MMOB0510	MMOB0430
MMOB0510	MMOB0440
MMOB0510	MMOB0450
MMOB0510	MMOB0460
MMOB0510	MMOB0470
MMOB0510	MMOB0480
MMOB0510	MMOB0490
MMOB0510	MMOB0500
MMOB0510	MMOB0520
MMOB0510	MMOB0530
MMOB0510	MMOB0540
MMOB0510	MMOB0550
MMOB0510	MMOB0560
MMOB0510	MMOB0570
MMOB0520	MMOB0410
MMOB0520	MMOB0420
MMOB0520	MMOB0430
MMOB0520	MMOB0440
MMOB0520	MMOB0450
MMOB0520	MMOB0460
MMOB0520	MMOB0470
MMOB0520	MMOB0480
MMOB0520	MMOB0490
MMOB0520	MMOB0500
MMOB0520	MMOB0510
MMOB0520	MMOB0530
MMOB0520	MMOB0540
MMOB0520	MMOB0550
MMOB0520	MMOB0560
MMOB0520	MMOB0570
MMOB0530	MMOB0410
MMOB0530	MMOB0420
MMOB0530	MMOB0430
MMOB0530	MMOB0440
MMOB0530	MMOB0450
MMOB0530	MMOB0460
MMOB0530	MMOB0470
MMOB0530	MMOB0480
MMOB0530	MMOB0490
MMOB0530	MMOB0500
MMOB0530	MMOB0510
MMOB0530	MMOB0520
MMOB0530	MMOB0540
MMOB0530	MMOB0550
MMOB0530	MMOB0560
MMOB0530	MMOB0570
MMOB0530	MMOB1850
MMOB0530	MMOB3590
MMOB0540	MMOB0340
MMOB0540	MMOB0430
MMOB0540	MMOB0440
MMOB0540	MMOB0450
MMOB0540	MMOB0460
MMOB0540	MMOB0470
MMOB0540	MMOB0480
MMOB0540	MMOB0490
MMOB0540	MMOB0500
MMOB0540	MMOB0510
MMOB0540	MMOB0520
MMOB0540	MMOB0530
MMOB0540	MMOB0550
MMOB0540	MMOB0560
MMOB0540	MMOB0570
MMOB0540	MMOB0610
MMOB0540	MMOB0670
MMOB0540	MMOB0790
MMOB0540	MMOB0820
MMOB0540	MMOB1190
MMOB0540	MMOB1200
MMOB0540	MMOB1240
MMOB0540	MMOB1500
MMOB0540	MMOB1520
MMOB0540	MMOB1690
MMOB0540	MMOB1760
MMOB0540	MMOB1770
MMOB0540	MMOB1910
MMOB0540	MMOB2290
MMOB0540	MMOB2300
MMOB0540	MMOB2350
MMOB0540	MMOB2390
MMOB0540	MMOB2560
MMOB0540	MMOB2610
MMOB0540	MMOB3260
MMOB0540	MMOB3310
MMOB0540	MMOB3460
MMOB0540	MMOB3570
MMOB0540	MMOB3670
MMOB0540	MMOB3680
MMOB0540	MMOB3690
MMOB0540	MMOB3760
MMOB0540	MMOB4010
MMOB0540	MMOB4020
MMOB0540	MMOB4080
MMOB0540	MMOB4190
MMOB0540	MMOB4280
MMOB0540	MMOB4290
MMOB0540	MMOB4350
MMOB0540	MMOB4525
MMOB0540	MMOB4550
MMOB0540	MMOB4660
MMOB0540	MMOB4770
MMOB0540	MMOB4830
MMOB0540	MMOB4840
MMOB0540	MMOB4870
MMOB0540	MMOB5150
MMOB0540	MMOB5160
MMOB0540	MMOB5470
MMOB0540	MMOB5570
MMOB0540	MMOB5600
MMOB0540	MMOB6180
MMOB0540	MMOB6210
MMOB0540	MMOB6240
MMOB0550	MMOB0340
MMOB0550	MMOB0430
MMOB0550	MMOB0440
MMOB0550	MMOB0450
MMOB0550	MMOB0460
MMOB0550	MMOB0470
MMOB0550	MMOB0480
MMOB0550	MMOB0490
MMOB0550	MMOB0500
MMOB0550	MMOB0510
MMOB0550	MMOB0520
MMOB0550	MMOB0530
MMOB0550	MMOB0540
MMOB0550	MMOB0560
MMOB0550	MMOB0570
MMOB0550	MMOB0610
MMOB0550	MMOB0670
MMOB0550	MMOB0790
MMOB0550	MMOB0820
MMOB0550	MMOB1130
MMOB0550	MMOB1190
MMOB0550	MMOB1200
MMOB0550	MMOB1240
MMOB0550	MMOB1480
MMOB0550	MMOB1500
MMOB0550	MMOB1520
MMOB0550	MMOB1600
MMOB0550	MMOB1760
MMOB0550	MMOB1770
MMOB0550	MMOB1900
MMOB0550	MMOB1910
MMOB0550	MMOB2290
MMOB0550	MMOB2300
MMOB0550	MMOB2350
MMOB0550	MMOB2360
MMOB0550	MMOB2380
MMOB0550	MMOB2510
MMOB0550	MMOB2530
MMOB0550	MMOB2550
MMOB0550	MMOB2560
MMOB0550	MMOB2650
MMOB0550	MMOB3040
MMOB0550	MMOB3050
MMOB0550	MMOB3100
MMOB0550	MMOB3260
MMOB0550	MMOB3310
MMOB0550	MMOB3460
MMOB0550	MMOB3570
MMOB0550	MMOB3670
MMOB0550	MMOB3680
MMOB0550	MMOB3690
MMOB0550	MMOB4010
MMOB0550	MMOB4020
MMOB0550	MMOB4050
MMOB0550	MMOB4190
MMOB0550	MMOB4280
MMOB0550	MMOB4290
MMOB0550	MMOB4350
MMOB0550	MMOB4390
MMOB0550	MMOB4525
MMOB0550	MMOB4550
MMOB0550	MMOB4660
MMOB0550	MMOB4770
MMOB0550	MMOB4870
MMOB0550	MMOB4990
MMOB0550	MMOB5010
MMOB0550	MMOB5150
MMOB0550	MMOB5210
MMOB0550	MMOB5570
MMOB0550	MMOB5600
MMOB0550	MMOB6180
MMOB0550	MMOB6240
MMOB0560	MMOB0430
MMOB0560	MMOB0440
MMOB0560	MMOB0450
MMOB0560	MMOB0460
MMOB0560	MMOB0470
MMOB0560	MMOB0480
MMOB0560	MMOB0490
MMOB0560	MMOB0500
MMOB0560	MMOB0510
MMOB0560	MMOB0520
MMOB0560	MMOB0530
MMOB0560	MMOB0540
MMOB0560	MMOB0550
MMOB0560	MMOB0570
MMOB0560	MMOB1120
MMOB0560	MMOB1130
MMOB0560	MMOB1500
MMOB0560	MMOB1520
MMOB0560	MMOB1540
MMOB0560	MMOB1760
MMOB0560	MMOB1770
MMOB0560	MMOB2000
MMOB0560	MMOB2850
MMOB0560	MMOB2870
MMOB0560	MMOB3570
MMOB0560	MMOB4190
MMOB0560	MMOB4390
MMOB0560	MMOB4560
MMOB0560	MMOB4660
MMOB0560	MMOB4780
MMOB0560	MMOB4820
MMOB0560	MMOB4870
MMOB0560	MMOB5770
MMOB0560	MMOB6180
MMOB0560	MMOB6300
MMOB0570	MMOB0020
MMOB0570	MMOB0430
MMOB0570	MMOB0440
MMOB0570	MMOB0450
MMOB0570	MMOB0460
MMOB0570	MMOB0470
MMOB0570	MMOB0480
MMOB0570	MMOB0490
MMOB0570	MMOB0500
MMOB0570	MMOB0510
MMOB0570	MMOB0520
MMOB0570	MMOB0530
MMOB0570	MMOB0540
MMOB0570	MMOB0550
MMOB0570	MMOB0560
MMOB0570	MMOB0670
MMOB0570	MMOB0730
MMOB0570	MMOB0820
MMOB0570	MMOB1380
MMOB0570	MMOB1500
MMOB0570	MMOB1510
MMOB0570	MMOB1520
MMOB0570	MMOB1700
MMOB0570	MMOB1760
MMOB0570	MMOB1770
MMOB0570	MMOB1780
MMOB0570	MMOB1790
MMOB0570	MMOB2260
MMOB0570	MMOB3210
MMOB0570	MMOB3570
MMOB0570	MMOB3670
MMOB0570	MMOB4130
MMOB0570	MMOB4290
MMOB0570	MMOB4310
MMOB0570	MMOB4330
MMOB0570	MMOB4340
MMOB0570	MMOB4440
MMOB0570	MMOB4660
MMOB0570	MMOB5010
MMOB0570	MMOB5150
MMOB0570	MMOB5320
MMOB0570	MMOB5380
MMOB0570	MMOB5540
MMOB0570	MMOB5640
MMOB0570	MMOB5890
MMOB0570	MMOB6240
MMOB0580	MMOB0470
MMOB0580	MMOB0590
MMOB0580	MMOB0600
MMOB0580	MMOB0790
MMOB0580	MMOB1680
MMOB0580	MMOB1690
MMOB0580	MMOB1980
MMOB0580	MMOB2050
MMOB0580	MMOB2240
MMOB0580	MMOB3150
MMOB0580	MMOB3170
MMOB0580	MMOB5270
MMOB0580	MMOB5390
MMOB0580	MMOB5470
MMOB0580	MMOB5680
MMOB0580	MMOB5800
MMOB0580	MMOB5810
MMOB0580	MMOB5830
MMOB0580	MMOB5840
MMOB0580	MMOB6200
MMOB0580	MMOB6270
MMOB0580	MMOB6290
MMOB0590	MMOB0580
MMOB0590	MMOB0600
MMOB0600	MMOB0580
MMOB0600	MMOB0590
MMOB0610	MMOB0130
MMOB0610	MMOB0160
MMOB0610	MMOB0340
MMOB0610	MMOB0540
MMOB0610	MMOB0550
MMOB0610	MMOB0620
MMOB0610	MMOB0630
MMOB0610	MMOB0640
MMOB0610	MMOB0650
MMOB0610	MMOB0660
MMOB0610	MMOB0750
MMOB0610	MMOB0760
MMOB0610	MMOB0860
MMOB0610	MMOB1170
MMOB0610	MMOB1210
MMOB0610	MMOB1520
MMOB0610	MMOB1690
MMOB0610	MMOB1710
MMOB0610	MMOB1770
MMOB0610	MMOB1820
MMOB0610	MMOB1890
MMOB0610	MMOB1900
MMOB0610	MMOB1920
MMOB0610	MMOB1950
MMOB0610	MMOB2550
MMOB0610	MMOB2890
MMOB0610	MMOB2910
MMOB0610	MMOB2930
MMOB0610	MMOB3090
MMOB0610	MMOB3310
MMOB0610	MMOB3650
MMOB0610	MMOB4060
MMOB0610	MMOB4190
MMOB0610	MMOB4220
MMOB0610	MMOB4530
MMOB0610	MMOB4640
MMOB0610	MMOB5600
MMOB0610	MMOB5920
MMOB0610	MMOB6060
MMOB0610	MMOB6230
MMOB0620	MMOB0610
MMOB0620	MMOB0630
MMOB0620	MMOB0640
MMOB0620	MMOB0650
MMOB0620	MMOB0660
MMOB0620	MMOB3180
MMOB0620	MMOB3310
MMOB0620	MMOB3970
MMOB0620	MMOB4190
MMOB0620	MMOB4640
MMOB0620	MMOB4650
MMOB0630	MMOB0610
MMOB0630	MMOB0620
MMOB0630	MMOB0640
MMOB0630	MMOB0650
MMOB0630	MMOB0660
MMOB0630	MMOB3880
MMOB0630	MMOB3950
MMOB0630	MMOB3970
MMOB0630	MMOB3990
MMOB0630	MMOB4000
MMOB0630	MMOB4010
MMOB0630	MMOB4020
MMOB0630	MMOB4640
MMOB0640	MMOB0610
MMOB0640	MMOB0620
MMOB0640	MMOB0630
MMOB0640	MMOB0650
MMOB0640	MMOB0660
MMOB0650	MMOB0610
MMOB0650	MMOB0620
MMOB0650	MMOB0630
MMOB0650	MMOB0640
MMOB0650	MMOB0660
MMOB0650	MMOB0750
MMOB0650	MMOB1260
MMOB0650	MMOB1450
MMOB0650	MMOB1800
MMOB0650	MMOB1870
MMOB0650	MMOB1950
MMOB0650	MMOB2020
MMOB0650	MMOB2030
MMOB0650	MMOB2080
MMOB0650	MMOB2640
MMOB0650	MMOB4640
MMOB0650	MMOB5150
MMOB0650	MMOB5270
MMOB0650	MMOB5370
MMOB0650	MMOB5530
MMOB0650	MMOB5540
MMOB0650	MMOB5600
MMOB0660	MMOB0610
MMOB0660	MMOB0620
MMOB0660	MMOB0630
MMOB0660	MMOB0640
MMOB0660	MMOB0650
MMOB0660	MMOB2000
MMOB0660	MMOB3600
MMOB0660	MMOB4580
MMOB0670	MMOB0540
MMOB0670	MMOB0550
MMOB0670	MMOB0570
MMOB0670	MMOB0680
MMOB0670	MMOB0690
MMOB0670	MMOB0700
MMOB0670	MMOB0710
MMOB0670	MMOB0720
MMOB0670	MMOB0730
MMOB0670	MMOB0740
MMOB0670	MMOB0750
MMOB0670	MMOB0760
MMOB0670	MMOB0770
MMOB0670	MMOB0880
MMOB0670	MMOB1110
MMOB0670	MMOB1300
MMOB0670	MMOB1380
MMOB0670	MMOB1500
MMOB0670	MMOB1520
MMOB0670	MMOB1760
MMOB0670	MMOB1770
MMOB0670	MMOB2150
MMOB0670	MMOB2750
MMOB0670	MMOB3070
MMOB0670	MMOB3080
MMOB0670	MMOB3720
MMOB0670	MMOB4050
MMOB0670	MMOB4450
MMOB0670	MMOB4480
MMOB0670	MMOB4490
MMOB0670	MMOB4580
MMOB0670	MMOB4660
MMOB0670	MMOB4820
MMOB0670	MMOB4870
MMOB0670	MMOB4880
MMOB0670	MMOB4980
MMOB0670	MMOB5070
MMOB0670	MMOB5390
MMOB0670	MMOB5480
MMOB0670	MMOB5500
MMOB0670	MMOB5610
MMOB0670	MMOB5620
MMOB0670	MMOB5680
MMOB0670	MMOB6150
MMOB0670	MMOB6310
MMOB0680	MMOB0670
MMOB0680	MMOB0690
MMOB0680	MMOB0700
MMOB0680	MMOB0710
MMOB0680	MMOB0720
MMOB0680	MMOB0730
MMOB0680	MMOB0740
MMOB0680	MMOB0750
MMOB0680	MMOB0760
MMOB0680	MMOB0770
MMOB0680	MMOB1930
MMOB0680	MMOB3380
MMOB0680	MMOB4560
MMOB0680	MMOB4710
MMOB0680	MMOB5210
MMOB0680	MMOB5530
MMOB0690	MMOB0670
MMOB0690	MMOB0680
MMOB0690	MMOB0700
MMOB0690	MMOB0710
MMOB0690	MMOB0720
MMOB0690	MMOB0730
MMOB0690	MMOB0740
MMOB0690	MMOB0750
MMOB0690	MMOB0760
MMOB0690	MMOB0770
MMOB0690	MMOB0850
MMOB0690	MMOB1390
MMOB0690	MMOB1400
MMOB0690	MMOB1450
MMOB0690	MMOB1480
MMOB0690	MMOB1760
MMOB0690	MMOB1770
MMOB0690	MMOB1930
MMOB0690	MMOB2240
MMOB0690	MMOB2290
MMOB0690	MMOB2300
MMOB0690	MMOB2340
MMOB0690	MMOB2350
MMOB0690	MMOB2360
MMOB0690	MMOB2380
MMOB0690	MMOB2390
MMOB0690	MMOB2400
MMOB0690	MMOB2410
MMOB0690	MMOB2420
MMOB0690	MMOB2450
MMOB0690	MMOB2470
MMOB0690	MMOB2480
MMOB0690	MMOB2490
MMOB0690	MMOB2500
MMOB0690	MMOB2510
MMOB0690	MMOB2520
MMOB0690	MMOB2530
MMOB0690	MMOB2540
MMOB0690	MMOB2550
MMOB0690	MMOB2560
MMOB0690	MMOB2590
MMOB0690	MMOB2600
MMOB0690	MMOB2610
MMOB0690	MMOB2620
MMOB0690	MMOB2730
MMOB0690	MMOB2810
MMOB0690	MMOB2820
MMOB0690	MMOB2890
MMOB0690	MMOB3050
MMOB0690	MMOB3670
MMOB0690	MMOB3680
MMOB0690	MMOB3690
MMOB0690	MMOB3720
MMOB0690	MMOB4010
MMOB0690	MMOB4050
MMOB0690	MMOB4080
MMOB0690	MMOB4280
MMOB0690	MMOB4290
MMOB0690	MMOB4310
MMOB0690	MMOB4320
MMOB0690	MMOB4330
MMOB0690	MMOB4390
MMOB0690	MMOB4870
MMOB0690	MMOB4880
MMOB0690	MMOB5170
MMOB0690	MMOB5340
MMOB0690	MMOB5530
MMOB0690	MMOB6290
MMOB0700	MMOB0010
MMOB0700	MMOB0220
MMOB0700	MMOB0240
MMOB0700	MMOB0330
MMOB0700	MMOB0670
MMOB0700	MMOB0680
MMOB0700	MMOB0690
MMOB0700	MMOB0710
MMOB0700	MMOB0720
MMOB0700	MMOB0730
MMOB0700	MMOB0740
MMOB0700	MMOB0750
MMOB0700	MMOB0760
MMOB0700	MMOB0770
MMOB0700	MMOB0900
MMOB0700	MMOB1020
MMOB0700	MMOB1360
MMOB0700	MMOB1370
MMOB0700	MMOB1570
MMOB0700	MMOB1650
MMOB0700	MMOB2980
MMOB0700	MMOB3110
MMOB0700	MMOB3160
MMOB0700	MMOB3240
MMOB0700	MMOB3380
MMOB0700	MMOB3420
MMOB0700	MMOB3600
MMOB0700	MMOB3610
MMOB0700	MMOB3620
MMOB0700	MMOB4250
MMOB0700	MMOB4410
MMOB0700	MMOB4540
MMOB0700	MMOB4900
MMOB0700	MMOB5060
MMOB0700	MMOB5130
MMOB0700	MMOB5160
MMOB0700	MMOB5220
MMOB0700	MMOB5290
MMOB0700	MMOB5460
MMOB0700	MMOB5660
MMOB0700	MMOB5730
MMOB0700	MMOB6100
MMOB0700	MMOB6220
MMOB0710	MMOB0670
MMOB0710	MMOB0680
MMOB0710	MMOB0690
MMOB0710	MMOB0700
MMOB0710	MMOB0720
MMOB0710	MMOB0730
MMOB0710	MMOB0740
MMOB0710	MMOB0750
MMOB0710	MMOB0760
MMOB0710	MMOB0770
MMOB0710	MMOB1110
MMOB0710	MMOB1200
MMOB0710	MMOB1240
MMOB0710	MMOB1390
MMOB0710	MMOB1480
MMOB0710	MMOB1540
MMOB0710	MMOB1580
MMOB0710	MMOB1870
MMOB0710	MMOB2790
MMOB0710	MMOB3080
MMOB0710	MMOB3200
MMOB0710	MMOB3720
MMOB0710	MMOB4120
MMOB0710	MMOB4130
MMOB0710	MMOB4320
MMOB0710	MMOB4330
MMOB0710	MMOB4390
MMOB0710	MMOB4870
MMOB0710	MMOB4880
MMOB0710	MMOB4980
MMOB0710	MMOB5210
MMOB0710	MMOB5570
MMOB0710	MMOB5680
MMOB0710	MMOB5920
MMOB0720	MMOB0100
MMOB0720	MMOB0340
MMOB0720	MMOB0440
MMOB0720	MMOB0670
MMOB0720	MMOB0680
MMOB0720	MMOB0690
MMOB0720	MMOB0700
MMOB0720	MMOB0710
MMOB0720	MMOB0730
MMOB0720	MMOB0740
MMOB0720	MMOB0750
MMOB0720	MMOB0760
MMOB0720	MMOB0770
MMOB0720	MMOB1230
MMOB0720	MMOB1380
MMOB0720	MMOB1470
MMOB0720	MMOB1680
MMOB0720	MMOB1710
MMOB0720	MMOB1840
MMOB0720	MMOB1870
MMOB0720	MMOB1910
MMOB0720	MMOB1960
MMOB0720	MMOB1980
MMOB0720	MMOB2650
MMOB0720	MMOB2800
MMOB0720	MMOB2890
MMOB0720	MMOB3090
MMOB0720	MMOB3200
MMOB0720	MMOB3460
MMOB0720	MMOB3550
MMOB0720	MMOB3720
[truncated: 63,536 more rows]

## Sheet: STRING_PPI_mhp.txt
mhp001	mhp002
mhp001	mhp003
mhp001	mhp004
mhp001	mhp005
mhp001	mhp006
mhp001	mhp007
mhp001	mhp008
mhp001	mhp009
mhp001	mhp034
mhp001	mhp035
mhp001	mhp041
mhp001	mhp043
mhp001	mhp062
mhp001	mhp072
mhp001	mhp073
mhp001	mhp083
mhp001	mhp095
mhp001	mhp113
mhp001	mhp123
mhp001	mhp129
mhp001	mhp137
mhp001	mhp172
mhp001	mhp177
mhp001	mhp181
mhp001	mhp241
mhp001	mhp243
mhp001	mhp255
mhp001	mhp270
mhp001	mhp288
mhp001	mhp292
mhp001	mhp304
mhp001	mhp450
mhp001	mhp451
mhp001	mhp471
mhp001	mhp545
mhp001	mhp599
mhp001	mhp601
mhp001	mhp636
mhp001	mhp650
mhp001	mhp664
mhp001	mhp673
mhp002	mhp001
mhp002	mhp003
mhp002	mhp004
mhp002	mhp005
mhp002	mhp006
mhp002	mhp007
mhp002	mhp008
mhp002	mhp009
mhp002	mhp010
mhp002	mhp011
mhp002	mhp012
mhp002	mhp013
mhp002	mhp014
mhp002	mhp021
mhp002	mhp023
mhp002	mhp035
mhp002	mhp101
mhp002	mhp123
mhp002	mhp255
mhp002	mhp270
mhp002	mhp319
mhp002	mhp352
mhp002	mhp545
mhp002	mhp549
mhp002	mhp551
mhp002	mhp605
mhp003	mhp001
mhp003	mhp002
mhp003	mhp004
mhp003	mhp005
mhp003	mhp006
mhp003	mhp007
mhp003	mhp008
mhp003	mhp009
mhp003	mhp010
mhp003	mhp011
mhp003	mhp012
mhp003	mhp013
mhp003	mhp014
mhp003	mhp015
mhp003	mhp053
mhp003	mhp054
mhp003	mhp055
mhp003	mhp058
mhp003	mhp070
mhp003	mhp084
mhp003	mhp085
mhp003	mhp097
mhp003	mhp120
mhp003	mhp121
mhp003	mhp123
mhp003	mhp171
mhp003	mhp172
mhp003	mhp175
mhp003	mhp176
mhp003	mhp215
mhp003	mhp221
mhp003	mhp235
mhp003	mhp264
mhp003	mhp265
mhp003	mhp266
mhp003	mhp270
mhp003	mhp297
mhp003	mhp304
mhp003	mhp409
mhp003	mhp433
mhp003	mhp476
mhp003	mhp477
mhp003	mhp540
mhp003	mhp544
mhp003	mhp545
mhp003	mhp564
mhp003	mhp608
mhp003	mhp625
mhp003	mhp626
mhp003	mhp635
mhp003	mhp639
mhp003	mhp640
mhp003	mhp664
mhp004	mhp001
mhp004	mhp002
mhp004	mhp003
mhp004	mhp005
mhp004	mhp006
mhp004	mhp007
mhp004	mhp008
mhp004	mhp009
mhp004	mhp010
mhp004	mhp011
mhp004	mhp012
mhp004	mhp013
mhp004	mhp014
mhp004	mhp015
mhp004	mhp130
mhp005	mhp001
mhp005	mhp002
mhp005	mhp003
mhp005	mhp004
mhp005	mhp006
mhp005	mhp007
mhp005	mhp008
mhp005	mhp009
mhp005	mhp010
mhp005	mhp011
mhp005	mhp012
mhp005	mhp013
mhp005	mhp014
mhp005	mhp015
mhp005	mhp057
mhp005	mhp065
mhp005	mhp104
mhp005	mhp105
mhp005	mhp112
mhp005	mhp172
mhp005	mhp235
mhp005	mhp381
mhp005	mhp382
mhp005	mhp462
mhp005	mhp549
mhp005	mhp551
mhp005	mhp552
mhp005	mhp595
mhp005	mhp598
mhp005	mhp599
mhp005	mhp601
mhp005	mhp603
mhp005	mhp608
mhp005	mhp613
mhp005	mhp614
mhp005	mhp646
mhp005	mhp666
mhp006	mhp001
mhp006	mhp002
mhp006	mhp003
mhp006	mhp004
mhp006	mhp005
mhp006	mhp007
mhp006	mhp008
mhp006	mhp009
mhp006	mhp010
mhp006	mhp011
mhp006	mhp012
mhp006	mhp013
mhp006	mhp014
mhp006	mhp015
mhp006	mhp065
mhp006	mhp102
mhp006	mhp104
mhp006	mhp112
mhp006	mhp172
mhp006	mhp231
mhp006	mhp235
mhp006	mhp247
mhp006	mhp380
mhp006	mhp381
mhp006	mhp382
mhp006	mhp486
mhp006	mhp599
mhp006	mhp601
mhp006	mhp603
mhp006	mhp614
mhp006	mhp666
mhp006	mhp680
mhp007	mhp001
mhp007	mhp002
mhp007	mhp003
mhp007	mhp004
mhp007	mhp005
mhp007	mhp006
mhp007	mhp008
mhp007	mhp009
mhp007	mhp010
mhp007	mhp011
mhp007	mhp012
mhp007	mhp013
mhp007	mhp014
mhp007	mhp015
mhp008	mhp001
mhp008	mhp002
mhp008	mhp003
mhp008	mhp004
mhp008	mhp005
mhp008	mhp006
mhp008	mhp007
mhp008	mhp009
mhp008	mhp010
mhp008	mhp011
mhp008	mhp012
mhp008	mhp013
mhp008	mhp014
mhp008	mhp015
mhp008	mhp036
mhp008	mhp054
mhp008	mhp060
mhp008	mhp072
mhp008	mhp091
mhp008	mhp094
mhp008	mhp095
mhp008	mhp096
mhp008	mhp097
mhp008	mhp115
mhp008	mhp120
mhp008	mhp137
mhp008	mhp180
mhp008	mhp187
mhp008	mhp188
mhp008	mhp190
mhp008	mhp191
mhp008	mhp194
mhp008	mhp195
mhp008	mhp207
mhp008	mhp228
mhp008	mhp239
mhp008	mhp241
mhp008	mhp243
mhp008	mhp245
mhp008	mhp251
mhp008	mhp288
mhp008	mhp294
mhp008	mhp295
mhp008	mhp316
mhp008	mhp317
mhp008	mhp372
mhp008	mhp433
mhp008	mhp438
mhp008	mhp449
mhp008	mhp450
mhp008	mhp451
mhp008	mhp467
mhp008	mhp488
mhp008	mhp505
mhp008	mhp506
mhp008	mhp540
mhp008	mhp546
mhp008	mhp549
mhp008	mhp595
mhp008	mhp664
mhp008	mhp667
mhp008	mhp678
mhp009	mhp001
mhp009	mhp002
mhp009	mhp003
mhp009	mhp004
mhp009	mhp005
mhp009	mhp006
mhp009	mhp007
mhp009	mhp008
mhp009	mhp010
mhp009	mhp011
mhp009	mhp012
mhp009	mhp013
mhp009	mhp014
mhp009	mhp015
mhp009	mhp064
mhp009	mhp115
mhp009	mhp123
mhp009	mhp197
mhp009	mhp202
mhp009	mhp233
mhp009	mhp287
mhp009	mhp288
mhp009	mhp460
mhp009	mhp462
mhp009	mhp657
mhp009	mhp660
mhp009	mhp661
mhp009	mhp671
mhp009	mhp672
mhp010	mhp002
mhp010	mhp003
mhp010	mhp004
mhp010	mhp005
mhp010	mhp006
mhp010	mhp007
mhp010	mhp008
mhp010	mhp009
mhp010	mhp011
mhp010	mhp012
mhp010	mhp013
mhp010	mhp014
mhp010	mhp015
mhp010	mhp070
mhp010	mhp072
mhp010	mhp073
mhp010	mhp079
mhp010	mhp117
mhp010	mhp128
mhp010	mhp181
mhp010	mhp226
mhp010	mhp235
mhp010	mhp278
mhp010	mhp419
mhp010	mhp422
mhp010	mhp544
mhp010	mhp595
mhp010	mhp598
mhp010	mhp599
mhp011	mhp002
mhp011	mhp003
mhp011	mhp004
mhp011	mhp005
mhp011	mhp006
mhp011	mhp007
mhp011	mhp008
mhp011	mhp009
mhp011	mhp010
mhp011	mhp012
mhp011	mhp013
mhp011	mhp014
mhp011	mhp015
mhp011	mhp072
mhp011	mhp073
mhp011	mhp123
mhp011	mhp137
mhp011	mhp247
mhp011	mhp278
mhp011	mhp318
mhp011	mhp392
mhp011	mhp395
mhp011	mhp422
mhp011	mhp623
mhp011	mhp643
mhp011	mhp648
mhp011	mhp649
mhp011	mhp674
mhp011	mhp685
mhp011	mhp686
mhp011	mhp696
mhp012	mhp002
mhp012	mhp003
mhp012	mhp004
mhp012	mhp005
mhp012	mhp006
mhp012	mhp007
mhp012	mhp008
mhp012	mhp009
mhp012	mhp010
mhp012	mhp011
mhp012	mhp013
mhp012	mhp014
mhp012	mhp015
mhp012	mhp058
mhp012	mhp059
mhp012	mhp060
mhp012	mhp091
mhp012	mhp100
mhp012	mhp128
mhp012	mhp137
mhp012	mhp138
mhp012	mhp180
mhp012	mhp215
mhp012	mhp229
mhp012	mhp235
mhp012	mhp241
mhp012	mhp243
mhp012	mhp252
mhp012	mhp295
mhp012	mhp297
mhp012	mhp408
mhp012	mhp472
mhp012	mhp488
mhp012	mhp551
mhp012	mhp552
mhp012	mhp608
mhp012	mhp609
mhp012	mhp635
mhp012	mhp664
mhp013	mhp002
mhp013	mhp003
mhp013	mhp004
mhp013	mhp005
mhp013	mhp006
mhp013	mhp007
mhp013	mhp008
mhp013	mhp009
mhp013	mhp010
mhp013	mhp011
mhp013	mhp012
mhp013	mhp014
mhp013	mhp015
mhp014	mhp002
mhp014	mhp003
mhp014	mhp004
mhp014	mhp005
mhp014	mhp006
mhp014	mhp007
mhp014	mhp008
mhp014	mhp009
mhp014	mhp010
mhp014	mhp011
mhp014	mhp012
mhp014	mhp013
mhp014	mhp015
mhp014	mhp036
mhp014	mhp059
mhp014	mhp073
mhp014	mhp097
mhp014	mhp100
mhp014	mhp129
mhp014	mhp148
mhp014	mhp149
mhp014	mhp150
mhp014	mhp152
mhp014	mhp181
mhp014	mhp241
mhp014	mhp255
mhp014	mhp269
mhp014	mhp277
mhp014	mhp294
mhp014	mhp304
mhp014	mhp410
mhp014	mhp430
mhp014	mhp431
mhp014	mhp450
mhp014	mhp488
mhp014	mhp490
mhp014	mhp505
mhp014	mhp515
mhp014	mhp544
mhp014	mhp548
mhp014	mhp571
mhp014	mhp589
mhp014	mhp627
mhp014	mhp629
mhp014	mhp673
mhp015	mhp003
mhp015	mhp004
mhp015	mhp005
mhp015	mhp006
mhp015	mhp007
mhp015	mhp008
mhp015	mhp009
mhp015	mhp010
mhp015	mhp011
mhp015	mhp012
mhp015	mhp013
mhp015	mhp014
mhp015	mhp058
mhp015	mhp059
mhp015	mhp104
mhp015	mhp108
mhp015	mhp215
mhp015	mhp418
mhp015	mhp436
mhp015	mhp457
mhp015	mhp598
mhp015	mhp660
mhp016	mhp017
mhp016	mhp018
mhp016	mhp062
mhp016	mhp069
mhp016	mhp070
mhp016	mhp090
mhp016	mhp092
mhp016	mhp107
mhp016	mhp108
mhp016	mhp134
mhp016	mhp143
mhp016	mhp165
mhp016	mhp176
mhp016	mhp182
mhp016	mhp220
mhp016	mhp233
mhp016	mhp268
mhp016	mhp279
mhp016	mhp321
mhp016	mhp331
mhp016	mhp350
mhp016	mhp351
mhp016	mhp353
mhp016	mhp361
mhp016	mhp363
mhp016	mhp367
mhp016	mhp373
mhp016	mhp376
mhp016	mhp377
mhp016	mhp384
mhp016	mhp385
mhp016	mhp419
mhp016	mhp423
mhp016	mhp446
mhp016	mhp447
mhp016	mhp452
mhp016	mhp478
mhp016	mhp480
mhp016	mhp493
mhp016	mhp495
mhp016	mhp516
mhp016	mhp521
mhp016	mhp531
mhp016	mhp534
mhp016	mhp537
mhp016	mhp539
mhp016	mhp561
mhp016	mhp565
mhp016	mhp578
mhp016	mhp598
mhp016	mhp619
mhp016	mhp650
mhp016	mhp677
mhp016	mhp693
mhp016	mhp696
mhp017	mhp016
mhp017	mhp018
mhp018	mhp016
mhp018	mhp017
mhp020	mhp021
mhp020	mhp022
mhp020	mhp023
mhp020	mhp024
mhp020	mhp025
mhp020	mhp026
mhp020	mhp027
mhp021	mhp002
mhp021	mhp020
mhp021	mhp022
mhp021	mhp023
mhp021	mhp024
mhp021	mhp025
mhp021	mhp026
mhp021	mhp027
mhp021	mhp100
mhp021	mhp106
mhp021	mhp115
mhp021	mhp116
mhp021	mhp175
mhp021	mhp205
mhp021	mhp212
mhp021	mhp285
mhp021	mhp304
mhp021	mhp372
mhp021	mhp444
mhp021	mhp482
mhp021	mhp619
mhp021	mhp643
mhp021	mhp644
mhp021	mhp649
mhp021	mhp656
mhp021	mhp685
mhp021	mhp686
mhp022	mhp020
mhp022	mhp021
mhp022	mhp023
mhp022	mhp024
mhp022	mhp025
mhp022	mhp026
mhp022	mhp027
mhp022	mhp100
mhp022	mhp106
mhp022	mhp175
mhp022	mhp205
mhp022	mhp212
mhp022	mhp304
mhp022	mhp321
mhp022	mhp372
mhp022	mhp395
mhp022	mhp451
mhp022	mhp482
mhp022	mhp531
mhp022	mhp619
mhp022	mhp644
mhp022	mhp649
mhp022	mhp673
mhp022	mhp686
mhp023	mhp002
mhp023	mhp020
mhp023	mhp021
mhp023	mhp022
mhp023	mhp024
mhp023	mhp025
mhp023	mhp026
mhp023	mhp027
mhp023	mhp106
mhp023	mhp175
mhp023	mhp182
mhp023	mhp205
mhp023	mhp212
mhp023	mhp304
mhp023	mhp321
mhp023	mhp372
mhp023	mhp391
mhp023	mhp395
mhp023	mhp444
mhp023	mhp451
mhp023	mhp460
mhp023	mhp469
mhp023	mhp482
mhp023	mhp619
mhp023	mhp644
mhp023	mhp649
mhp023	mhp670
mhp023	mhp673
mhp023	mhp685
mhp023	mhp686
mhp024	mhp020
mhp024	mhp021
mhp024	mhp022
mhp024	mhp023
mhp024	mhp025
mhp024	mhp026
mhp024	mhp027
mhp025	mhp020
mhp025	mhp021
mhp025	mhp022
mhp025	mhp023
mhp025	mhp024
mhp025	mhp026
mhp025	mhp027
mhp025	mhp028
mhp025	mhp106
mhp025	mhp123
mhp025	mhp175
mhp025	mhp205
mhp025	mhp212
mhp025	mhp304
mhp025	mhp321
mhp025	mhp372
mhp025	mhp391
mhp025	mhp395
mhp025	mhp444
mhp025	mhp460
mhp025	mhp487
mhp025	mhp619
mhp025	mhp643
mhp025	mhp644
mhp025	mhp649
mhp025	mhp673
mhp025	mhp674
mhp025	mhp681
mhp025	mhp686
mhp026	mhp020
mhp026	mhp021
mhp026	mhp022
mhp026	mhp023
mhp026	mhp024
mhp026	mhp025
mhp026	mhp027
mhp026	mhp028
mhp026	mhp029
mhp026	mhp030
mhp026	mhp100
mhp026	mhp106
mhp026	mhp116
mhp026	mhp134
mhp026	mhp212
mhp026	mhp275
mhp026	mhp321
mhp026	mhp372
mhp026	mhp391
mhp026	mhp395
mhp026	mhp482
mhp026	mhp619
mhp026	mhp643
mhp026	mhp644
mhp026	mhp649
mhp026	mhp685
mhp026	mhp686
mhp027	mhp020
mhp027	mhp021
mhp027	mhp022
mhp027	mhp023
mhp027	mhp024
mhp027	mhp025
mhp027	mhp026
mhp027	mhp028
mhp027	mhp029
mhp027	mhp030
mhp028	mhp025
mhp028	mhp026
mhp028	mhp027
mhp028	mhp029
mhp028	mhp030
mhp028	mhp031
mhp029	mhp026
mhp029	mhp027
mhp029	mhp028
mhp029	mhp030
mhp029	mhp031
mhp029	mhp033
mhp029	mhp038
mhp029	mhp053
mhp029	mhp062
mhp029	mhp063
mhp029	mhp072
mhp029	mhp075
mhp029	mhp097
mhp029	mhp113
mhp029	mhp180
mhp029	mhp215
mhp029	mhp251
mhp029	mhp255
mhp029	mhp256
mhp029	mhp269
mhp029	mhp277
mhp029	mhp281
mhp029	mhp418
mhp029	mhp430
mhp029	mhp433
mhp029	mhp472
mhp029	mhp486
mhp029	mhp599
mhp029	mhp664
mhp029	mhp671
mhp029	mhp672
mhp030	mhp026
mhp030	mhp027
mhp030	mhp028
mhp030	mhp029
mhp030	mhp031
mhp030	mhp038
mhp030	mhp097
mhp030	mhp108
mhp030	mhp113
mhp030	mhp175
mhp030	mhp180
mhp030	mhp182
mhp030	mhp215
mhp030	mhp233
mhp030	mhp251
mhp030	mhp255
mhp030	mhp269
mhp030	mhp277
mhp030	mhp281
mhp030	mhp418
mhp030	mhp430
mhp030	mhp433
mhp030	mhp444
mhp030	mhp486
mhp030	mhp543
mhp030	mhp552
mhp030	mhp664
mhp030	mhp671
mhp030	mhp672
mhp030	mhp678
mhp031	mhp028
mhp031	mhp029
mhp031	mhp030
mhp032	mhp033
mhp032	mhp034
mhp032	mhp035
mhp032	mhp036
mhp032	mhp037
mhp033	mhp029
mhp033	mhp032
mhp033	mhp034
mhp033	mhp035
mhp033	mhp036
mhp033	mhp037
mhp033	mhp043
mhp033	mhp066
mhp033	mhp073
mhp033	mhp106
mhp033	mhp129
mhp033	mhp145
mhp033	mhp180
mhp033	mhp190
mhp033	mhp198
mhp033	mhp200
mhp033	mhp212
mhp033	mhp230
mhp033	mhp239
mhp033	mhp241
mhp033	mhp243
mhp033	mhp248
mhp033	mhp278
mhp033	mhp288
mhp033	mhp304
mhp033	mhp405
mhp033	mhp406
mhp033	mhp407
mhp033	mhp416
mhp033	mhp450
mhp033	mhp451
mhp033	mhp457
mhp033	mhp463
mhp033	mhp548
mhp033	mhp599
mhp033	mhp609
mhp033	mhp635
mhp033	mhp636
mhp033	mhp656
mhp033	mhp661
mhp033	mhp667
mhp033	mhp669
mhp033	mhp680
mhp033	mhp694
mhp034	mhp001
mhp034	mhp032
mhp034	mhp033
mhp034	mhp035
mhp034	mhp036
mhp034	mhp037
mhp034	mhp074
mhp034	mhp097
mhp034	mhp100
mhp034	mhp120
mhp034	mhp128
mhp034	mhp172
mhp034	mhp226
mhp034	mhp270
mhp034	mhp474
mhp034	mhp495
mhp034	mhp545
mhp034	mhp636
mhp035	mhp001
mhp035	mhp002
mhp035	mhp032
mhp035	mhp033
mhp035	mhp034
mhp035	mhp036
mhp035	mhp037
mhp035	mhp063
mhp035	mhp072
mhp035	mhp097
mhp035	mhp120
mhp035	mhp123
mhp035	mhp128
mhp035	mhp172
mhp035	mhp205
mhp035	mhp256
mhp035	mhp270
mhp035	mhp407
mhp035	mhp545
mhp035	mhp673
mhp035	mhp675
mhp036	mhp008
mhp036	mhp014
mhp036	mhp032
mhp036	mhp033
mhp036	mhp034
mhp036	mhp035
mhp036	mhp037
mhp036	mhp038
mhp036	mhp043
mhp036	mhp055
mhp036	mhp062
mhp036	mhp063
mhp036	mhp070
mhp036	mhp072
mhp036	mhp073
mhp036	mhp083
mhp036	mhp110
mhp036	mhp113
mhp036	mhp123
mhp036	mhp129
mhp036	mhp177
mhp036	mhp180
mhp036	mhp181
mhp036	mhp202
mhp036	mhp203
mhp036	mhp205
mhp036	mhp207
mhp036	mhp209
mhp036	mhp211
mhp036	mhp212
mhp036	mhp213
mhp036	mhp229
mhp036	mhp245
mhp036	mhp251
mhp036	mhp255
mhp036	mhp265
mhp036	mhp269
mhp036	mhp277
mhp036	mhp288
mhp036	mhp430
mhp036	mhp431
mhp036	mhp433
mhp036	mhp449
mhp036	mhp450
mhp036	mhp472
mhp036	mhp474
mhp036	mhp487
mhp036	mhp488
mhp036	mhp506
mhp036	mhp515
mhp036	mhp544
mhp036	mhp546
mhp036	mhp548
mhp036	mhp589
mhp036	mhp595
mhp036	mhp598
mhp036	mhp599
mhp036	mhp608
mhp036	mhp615
mhp036	mhp657
mhp036	mhp669
mhp036	mhp678
mhp036	mhp690
mhp037	mhp032
mhp037	mhp033
mhp037	mhp034
mhp037	mhp035
mhp037	mhp036
mhp037	mhp092
mhp037	mhp130
mhp037	mhp220
mhp037	mhp241
mhp037	mhp280
mhp037	mhp327
mhp037	mhp350
mhp037	mhp361
mhp037	mhp384
mhp037	mhp435
mhp037	mhp436
mhp037	mhp440
mhp037	mhp444
mhp037	mhp446
mhp037	mhp447
mhp037	mhp460
mhp037	mhp466
mhp037	mhp478
mhp037	mhp487
mhp037	mhp493
mhp037	mhp516
mhp037	mhp537
mhp037	mhp597
mhp037	mhp638
mhp037	mhp681
mhp038	mhp029
mhp038	mhp030
mhp038	mhp036
mhp038	mhp039
mhp038	mhp040
mhp038	mhp041
mhp038	mhp042
mhp038	mhp043
mhp038	mhp044
mhp038	mhp045
mhp038	mhp046
mhp038	mhp047
mhp038	mhp048
mhp038	mhp049
mhp038	mhp050
mhp038	mhp051
mhp038	mhp052
mhp038	mhp053
mhp038	mhp054
mhp038	mhp055
mhp038	mhp061
mhp038	mhp072
mhp038	mhp097
mhp038	mhp104
mhp038	mhp110
mhp038	mhp128
mhp038	mhp129
mhp038	mhp138
mhp038	mhp154
mhp038	mhp169
mhp038	mhp174
mhp038	mhp226
mhp038	mhp251
mhp038	mhp256
mhp038	mhp277
mhp038	mhp281
mhp038	mhp397
mhp038	mhp477
mhp038	mhp480
mhp038	mhp486
mhp038	mhp488
mhp038	mhp499
mhp038	mhp520
mhp038	mhp543
mhp038	mhp590
mhp038	mhp595
mhp038	mhp608
mhp038	mhp609
mhp038	mhp615
mhp038	mhp622
mhp038	mhp660
mhp038	mhp661
mhp038	mhp664
mhp038	mhp667
mhp038	mhp669
mhp039	mhp038
mhp039	mhp040
mhp039	mhp041
mhp039	mhp042
mhp039	mhp043
mhp039	mhp044
mhp039	mhp045
mhp039	mhp046
mhp039	mhp047
mhp039	mhp048
mhp039	mhp049
mhp039	mhp050
mhp039	mhp051
mhp039	mhp052
mhp040	mhp038
mhp040	mhp039
mhp040	mhp041
mhp040	mhp042
mhp040	mhp043
mhp040	mhp044
mhp040	mhp045
mhp040	mhp046
mhp040	mhp047
mhp040	mhp048
mhp040	mhp049
mhp040	mhp050
mhp040	mhp051
mhp040	mhp052
mhp040	mhp053
mhp040	mhp054
mhp040	mhp083
mhp040	mhp084
mhp040	mhp085
mhp040	mhp097
mhp040	mhp099
mhp040	mhp242
mhp040	mhp243
mhp040	mhp278
mhp040	mhp431
mhp040	mhp490
mhp040	mhp544
mhp040	mhp550
mhp040	mhp627
mhp040	mhp656
mhp040	mhp667
mhp040	mhp669
mhp041	mhp001
mhp041	mhp038
mhp041	mhp039
mhp041	mhp040
mhp041	mhp042
mhp041	mhp043
mhp041	mhp044
mhp041	mhp045
mhp041	mhp046
mhp041	mhp047
mhp041	mhp048
mhp041	mhp049
mhp041	mhp050
mhp041	mhp051
mhp041	mhp052
mhp041	mhp053
mhp041	mhp054
mhp041	mhp055
mhp041	mhp057
mhp041	mhp058
mhp041	mhp059
mhp041	mhp060
mhp041	mhp062
mhp041	mhp063
mhp041	mhp065
mhp041	mhp070
mhp041	mhp072
mhp041	mhp074
mhp041	mhp075
mhp041	mhp085
mhp041	mhp095
mhp041	mhp096
mhp041	mhp097
mhp041	mhp099
mhp041	mhp104
mhp041	mhp110
mhp041	mhp121
mhp041	mhp123
mhp041	mhp129
mhp041	mhp180
mhp041	mhp208
mhp041	mhp213
mhp041	mhp215
mhp041	mhp221
mhp041	mhp245
mhp041	mhp270
mhp041	mhp281
mhp041	mhp287
mhp041	mhp288
mhp041	mhp410
mhp041	mhp418
mhp041	mhp422
mhp041	mhp433
mhp041	mhp449
mhp041	mhp476
mhp041	mhp505
mhp041	mhp506
mhp041	mhp545
mhp041	mhp549
mhp041	mhp551
mhp041	mhp552
mhp041	mhp595
mhp041	mhp598
mhp041	mhp599
mhp041	mhp601
mhp041	mhp603
mhp041	mhp626
mhp041	mhp635
mhp041	mhp636
mhp041	mhp653
mhp041	mhp656
mhp041	mhp657
mhp041	mhp661
mhp041	mhp664
mhp041	mhp669
mhp042	mhp038
mhp042	mhp039
mhp042	mhp040
mhp042	mhp041
mhp042	mhp043
mhp042	mhp044
mhp042	mhp045
mhp042	mhp046
mhp042	mhp047
mhp042	mhp048
mhp042	mhp049
mhp042	mhp050
mhp042	mhp051
mhp042	mhp052
mhp042	mhp053
mhp042	mhp054
mhp042	mhp055
mhp042	mhp066
mhp042	mhp587
mhp043	mhp001
mhp043	mhp033
mhp043	mhp036
mhp043	mhp038
mhp043	mhp039
mhp043	mhp040
mhp043	mhp041
mhp043	mhp042
mhp043	mhp044
mhp043	mhp045
mhp043	mhp046
mhp043	mhp047
mhp043	mhp048
mhp043	mhp049
mhp043	mhp050
mhp043	mhp051
mhp043	mhp052
mhp043	mhp053
mhp043	mhp054
mhp043	mhp055
mhp043	mhp062
mhp043	mhp063
mhp043	mhp075
mhp043	mhp085
mhp043	mhp106
mhp043	mhp113
mhp043	mhp117
mhp043	mhp129
mhp043	mhp137
mhp043	mhp139
mhp043	mhp167
mhp043	mhp172
mhp043	mhp175
mhp043	mhp177
mhp043	mhp179
mhp043	mhp180
mhp043	mhp208
mhp043	mhp226
mhp043	mhp233
mhp043	mhp249
mhp043	mhp250
mhp043	mhp251
mhp043	mhp266
mhp043	mhp288
mhp043	mhp289
mhp043	mhp304
mhp043	mhp313
mhp043	mhp370
mhp043	mhp422
mhp043	mhp433
mhp043	mhp457
mhp043	mhp462
mhp043	mhp470
mhp043	mhp471
mhp043	mhp472
mhp043	mhp474
mhp043	mhp487
mhp043	mhp499
mhp043	mhp500
mhp043	mhp533
mhp043	mhp559
mhp043	mhp615
mhp043	mhp625
mhp043	mhp626
mhp043	mhp637
mhp043	mhp673
mhp043	mhp676
mhp043	mhp690
mhp043	mhp694
mhp044	mhp038
mhp044	mhp039
mhp044	mhp040
mhp044	mhp041
mhp044	mhp042
mhp044	mhp043
mhp044	mhp045
mhp044	mhp046
mhp044	mhp047
mhp044	mhp048
mhp044	mhp049
mhp044	mhp050
mhp044	mhp051
mhp044	mhp052
mhp044	mhp053
mhp044	mhp054
mhp044	mhp055
mhp044	mhp057
mhp045	mhp038
mhp045	mhp039
mhp045	mhp040
mhp045	mhp041
mhp045	mhp042
mhp045	mhp043
mhp045	mhp044
mhp045	mhp046
mhp045	mhp047
mhp045	mhp048
mhp045	mhp049
mhp045	mhp050
mhp045	mhp051
mhp045	mhp052
mhp045	mhp053
mhp045	mhp054
mhp045	mhp055
mhp045	mhp057
mhp046	mhp038
mhp046	mhp039
mhp046	mhp040
mhp046	mhp041
mhp046	mhp042
mhp046	mhp043
mhp046	mhp044
mhp046	mhp045
mhp046	mhp047
mhp046	mhp048
mhp046	mhp049
mhp046	mhp050
mhp046	mhp051
mhp046	mhp052
mhp046	mhp053
mhp046	mhp054
mhp046	mhp055
mhp046	mhp057
mhp047	mhp038
mhp047	mhp039
mhp047	mhp040
mhp047	mhp041
mhp047	mhp042
mhp047	mhp043
mhp047	mhp044
mhp047	mhp045
mhp047	mhp046
mhp047	mhp048
mhp047	mhp049
mhp047	mhp050
mhp047	mhp051
mhp047	mhp052
mhp047	mhp053
mhp047	mhp054
mhp047	mhp055
mhp047	mhp057
mhp047	mhp058
mhp047	mhp059
mhp047	mhp063
mhp047	mhp065
mhp047	mhp218
mhp047	mhp222
mhp047	mhp239
mhp047	mhp256
mhp047	mhp285
mhp047	mhp452
mhp047	mhp460
mhp047	mhp595
mhp047	mhp637
mhp048	mhp038
mhp048	mhp039
mhp048	mhp040
mhp048	mhp041
mhp048	mhp042
mhp048	mhp043
mhp048	mhp044
mhp048	mhp045
mhp048	mhp046
mhp048	mhp047
mhp048	mhp049
mhp048	mhp050
mhp048	mhp051
mhp048	mhp052
mhp048	mhp053
mhp048	mhp054
mhp048	mhp055
mhp048	mhp057
mhp048	mhp058
mhp048	mhp059
mhp049	mhp038
mhp049	mhp039
mhp049	mhp040
mhp049	mhp041
mhp049	mhp042
mhp049	mhp043
mhp049	mhp044
mhp049	mhp045
mhp049	mhp046
mhp049	mhp047
mhp049	mhp048
mhp049	mhp050
mhp049	mhp051
mhp049	mhp052
mhp049	mhp053
mhp049	mhp054
mhp049	mhp055
mhp049	mhp057
mhp049	mhp058
mhp049	mhp059
mhp049	mhp129
mhp049	mhp154
mhp049	mhp476
mhp049	mhp477
mhp049	mhp543
mhp049	mhp594
mhp049	mhp622
mhp049	mhp678
mhp049	mhp692
mhp050	mhp038
mhp050	mhp039
mhp050	mhp040
mhp050	mhp041
mhp050	mhp042
mhp050	mhp043
mhp050	mhp044
mhp050	mhp045
mhp050	mhp046
mhp050	mhp047
mhp050	mhp048
mhp050	mhp049
mhp050	mhp051
mhp050	mhp052
mhp050	mhp053
mhp050	mhp054
mhp050	mhp055
mhp050	mhp057
mhp050	mhp058
mhp050	mhp059
mhp050	mhp129
mhp050	mhp154
mhp050	mhp476
mhp050	mhp477
mhp050	mhp594
mhp050	mhp622
mhp051	mhp038
mhp051	mhp039
mhp051	mhp040
mhp051	mhp041
mhp051	mhp042
mhp051	mhp043
mhp051	mhp044
mhp051	mhp045
mhp051	mhp046
mhp051	mhp047
mhp051	mhp048
mhp051	mhp049
mhp051	mhp050
mhp051	mhp052
mhp051	mhp053
mhp051	mhp054
mhp051	mhp055
mhp051	mhp057
mhp051	mhp058
mhp051	mhp059
mhp051	mhp060
mhp051	mhp061
mhp051	mhp062
mhp051	mhp476
mhp051	mhp477
mhp051	mhp622
mhp052	mhp038
mhp052	mhp039
mhp052	mhp040
mhp052	mhp041
mhp052	mhp042
mhp052	mhp043
mhp052	mhp044
mhp052	mhp045
mhp052	mhp046
mhp052	mhp047
mhp052	mhp048
mhp052	mhp049
mhp052	mhp050
mhp052	mhp051
mhp052	mhp053
mhp052	mhp054
mhp052	mhp055
mhp052	mhp057
mhp052	mhp058
mhp052	mhp059
mhp052	mhp060
mhp052	mhp061
mhp052	mhp062
mhp052	mhp256
mhp052	mhp476
mhp052	mhp477
mhp052	mhp622
mhp053	mhp003
mhp053	mhp029
mhp053	mhp038
mhp053	mhp040
mhp053	mhp041
mhp053	mhp042
mhp053	mhp043
mhp053	mhp044
mhp053	mhp045
mhp053	mhp046
mhp053	mhp047
mhp053	mhp048
mhp053	mhp049
mhp053	mhp050
mhp053	mhp051
mhp053	mhp052
mhp053	mhp054
mhp053	mhp055
mhp053	mhp057
mhp053	mhp058
mhp053	mhp059
mhp053	mhp060
mhp053	mhp061
mhp053	mhp062
mhp053	mhp063
mhp053	mhp079
mhp053	mhp097
mhp053	mhp110
mhp053	mhp129
mhp053	mhp145
mhp053	mhp154
mhp053	mhp175
mhp053	mhp180
mhp053	mhp190
mhp053	mhp191
mhp053	mhp202
mhp053	mhp203
mhp053	mhp233
mhp053	mhp241
mhp053	mhp243
mhp053	mhp245
mhp053	mhp304
mhp053	mhp422
mhp053	mhp476
mhp053	mhp477
mhp053	mhp488
mhp053	mhp503
mhp053	mhp504
mhp053	mhp540
mhp053	mhp543
mhp053	mhp545
mhp053	mhp548
mhp053	mhp552
mhp053	mhp587
mhp053	mhp594
mhp053	mhp615
mhp053	mhp622
mhp053	mhp636
mhp053	mhp637
mhp053	mhp661
mhp053	mhp690
mhp054	mhp003
mhp054	mhp008
mhp054	mhp038
mhp054	mhp040
mhp054	mhp041
mhp054	mhp042
mhp054	mhp043
mhp054	mhp044
mhp054	mhp045
mhp054	mhp046
mhp054	mhp047
mhp054	mhp048
mhp054	mhp049
mhp054	mhp050
mhp054	mhp051
mhp054	mhp052
mhp054	mhp053
mhp054	mhp055
mhp054	mhp057
mhp054	mhp058
mhp054	mhp059
mhp054	mhp060
mhp054	mhp061
mhp054	mhp062
mhp054	mhp063
mhp054	mhp064
mhp054	mhp065
mhp054	mhp066
mhp054	mhp079
mhp054	mhp129
mhp054	mhp134
mhp054	mhp154
mhp054	mhp171
mhp054	mhp191
mhp054	mhp214
mhp054	mhp229
mhp054	mhp243
mhp054	mhp245
mhp054	mhp375
mhp054	mhp422
mhp054	mhp476
mhp054	mhp477
mhp054	mhp504
mhp054	mhp543
mhp054	mhp550
mhp054	mhp561
mhp054	mhp587
mhp054	mhp594
mhp054	mhp622
mhp055	mhp003
mhp055	mhp036
mhp055	mhp038
mhp055	mhp041
mhp055	mhp042
mhp055	mhp043
mhp055	mhp044
mhp055	mhp045
mhp055	mhp046
mhp055	mhp047
mhp055	mhp048
mhp055	mhp049
mhp055	mhp050
mhp055	mhp051
mhp055	mhp052
mhp055	mhp053
mhp055	mhp054
mhp055	mhp057
mhp055	mhp058
mhp055	mhp059
mhp055	mhp060
mhp055	mhp061
mhp055	mhp062
mhp055	mhp063
mhp055	mhp064
mhp055	mhp065
mhp055	mhp066
mhp055	mhp072
mhp055	mhp073
mhp055	mhp079
mhp055	mhp083
mhp055	mhp129
mhp055	mhp154
mhp055	mhp174
mhp055	mhp243
mhp055	mhp245
mhp055	mhp277
mhp055	mhp278
mhp055	mhp304
mhp055	mhp397
mhp055	mhp407
mhp055	mhp436
mhp055	mhp450
mhp055	mhp470
mhp055	mhp476
mhp055	mhp477
mhp055	mhp488
mhp055	mhp503
mhp055	mhp504
mhp055	mhp543
mhp055	mhp545
mhp055	mhp587
mhp055	mhp594
mhp055	mhp601
mhp055	mhp608
mhp055	mhp622
mhp055	mhp636
mhp055	mhp657
mhp055	mhp690
mhp057	mhp005
mhp057	mhp041
mhp057	mhp044
mhp057	mhp045
mhp057	mhp046
mhp057	mhp047
mhp057	mhp048
mhp057	mhp049
mhp057	mhp050
mhp057	mhp051
mhp057	mhp052
mhp057	mhp053
mhp057	mhp054
mhp057	mhp055
mhp057	mhp058
mhp057	mhp059
mhp057	mhp060
mhp057	mhp061
mhp057	mhp062
mhp057	mhp063
mhp057	mhp064
mhp057	mhp065
mhp057	mhp066
mhp057	mhp067
mhp057	mhp068
mhp057	mhp121
mhp057	mhp207
mhp057	mhp411
mhp057	mhp430
mhp057	mhp463
mhp057	mhp475
mhp057	mhp549
mhp057	mhp614
mhp057	mhp622
mhp058	mhp003
mhp058	mhp012
mhp058	mhp015
mhp058	mhp041
mhp058	mhp047
mhp058	mhp048
mhp058	mhp049
mhp058	mhp050
mhp058	mhp051
mhp058	mhp052
mhp058	mhp053
mhp058	mhp054
mhp058	mhp055
mhp058	mhp057
mhp058	mhp059
mhp058	mhp060
mhp058	mhp061
mhp058	mhp062
mhp058	mhp063
mhp058	mhp064
mhp058	mhp065
mhp058	mhp066
mhp058	mhp067
mhp058	mhp068
mhp058	mhp069
mhp058	mhp072
mhp058	mhp074
mhp058	mhp075
mhp058	mhp083
mhp058	mhp084
mhp058	mhp085
mhp058	mhp095
mhp058	mhp096
mhp058	mhp097
mhp058	mhp104
mhp058	mhp106
mhp058	mhp111
mhp058	mhp120
mhp058	mhp121
mhp058	mhp129
mhp058	mhp172
mhp058	mhp187
mhp058	mhp188
mhp058	mhp190
mhp058	mhp191
mhp058	mhp193
mhp058	mhp194
mhp058	mhp195
mhp058	mhp198
mhp058	mhp200
mhp058	mhp202
mhp058	mhp203
mhp058	mhp205
mhp058	mhp207
mhp058	mhp209
mhp058	mhp211
mhp058	mhp212
mhp058	mhp213
mhp058	mhp214
mhp058	mhp215
mhp058	mhp217
mhp058	mhp229
mhp058	mhp233
mhp058	mhp234
mhp058	mhp238
mhp058	mhp278
mhp058	mhp287
mhp058	mhp294
mhp058	mhp295
mhp058	mhp372
mhp058	mhp416
mhp058	mhp418
mhp058	mhp458
mhp058	mhp459
mhp058	mhp486
mhp058	mhp504
mhp058	mhp541
mhp058	mhp549
mhp058	mhp551
mhp058	mhp552
mhp058	mhp593
mhp058	mhp599
mhp058	mhp601
mhp058	mhp603
mhp058	mhp636
mhp058	mhp637
mhp058	mhp638
mhp058	mhp664
mhp058	mhp667
mhp058	mhp669
mhp058	mhp671
mhp058	mhp672
mhp059	mhp012
mhp059	mhp014
mhp059	mhp015
mhp059	mhp041
mhp059	mhp047
mhp059	mhp048
mhp059	mhp049
mhp059	mhp050
mhp059	mhp051
mhp059	mhp052
mhp059	mhp053
mhp059	mhp054
mhp059	mhp055
mhp059	mhp057
mhp059	mhp058
mhp059	mhp060
mhp059	mhp061
mhp059	mhp062
mhp059	mhp063
mhp059	mhp064
mhp059	mhp065
mhp059	mhp066
mhp059	mhp067
mhp059	mhp068
mhp059	mhp069
mhp059	mhp072
mhp059	mhp074
mhp059	mhp075
mhp059	mhp083
mhp059	mhp084
mhp059	mhp085
mhp059	mhp095
mhp059	mhp096
mhp059	mhp097
mhp059	mhp104
mhp059	mhp111
mhp059	mhp129
mhp059	mhp154
mhp059	mhp187
mhp059	mhp188
mhp059	mhp190
mhp059	mhp191
mhp059	mhp193
mhp059	mhp194
mhp059	mhp195
mhp059	mhp198
mhp059	mhp200
mhp059	mhp202
mhp059	mhp203
mhp059	mhp205
mhp059	mhp207
mhp059	mhp209
mhp059	mhp211
mhp059	mhp212
mhp059	mhp213
mhp059	mhp215
mhp059	mhp217
mhp059	mhp229
mhp059	mhp233
mhp059	mhp238
mhp059	mhp243
mhp059	mhp277
mhp059	mhp287
mhp059	mhp294
mhp059	mhp304
mhp059	mhp416
mhp059	mhp430
mhp059	mhp457
mhp059	mhp459
mhp059	mhp470
mhp059	mhp472
mhp059	mhp540
mhp059	mhp541
mhp059	mhp549
mhp059	mhp551
mhp059	mhp552
mhp059	mhp593
mhp059	mhp599
mhp059	mhp601
mhp059	mhp603
mhp059	mhp615
mhp059	mhp667
mhp059	mhp669
mhp059	mhp671
mhp059	mhp672
mhp059	mhp694
mhp060	mhp008
mhp060	mhp012
mhp060	mhp041
mhp060	mhp051
mhp060	mhp052
mhp060	mhp053
mhp060	mhp054
mhp060	mhp055
mhp060	mhp057
mhp060	mhp058
mhp060	mhp059
mhp060	mhp061
mhp060	mhp062
mhp060	mhp063
mhp060	mhp064
mhp060	mhp065
mhp060	mhp066
mhp060	mhp067
mhp060	mhp068
mhp060	mhp069
mhp060	mhp072
mhp060	mhp079
mhp060	mhp083
mhp060	mhp094
mhp060	mhp095
mhp060	mhp096
mhp060	mhp097
mhp060	mhp118
mhp060	mhp120
mhp060	mhp125
mhp060	mhp129
mhp060	mhp137
mhp060	mhp174
mhp060	mhp207
mhp060	mhp208
mhp060	mhp225
mhp060	mhp226
mhp060	mhp229
mhp060	mhp233
mhp060	mhp242
mhp060	mhp243
mhp060	mhp245
mhp060	mhp265
mhp060	mhp294
mhp060	mhp295
mhp060	mhp297
mhp060	mhp298
mhp060	mhp397
mhp060	mhp410
mhp060	mhp416
mhp060	mhp451
mhp060	mhp467
mhp060	mhp504
mhp060	mhp534
mhp060	mhp544
mhp060	mhp545
mhp060	mhp587
mhp060	mhp598
mhp060	mhp609
mhp060	mhp656
mhp060	mhp657
mhp060	mhp671
mhp060	mhp672
mhp060	mhp678
mhp060	mhp694
mhp061	mhp038
mhp061	mhp051
mhp061	mhp052
mhp061	mhp053
mhp061	mhp054
mhp061	mhp055
mhp061	mhp057
mhp061	mhp058
mhp061	mhp059
mhp061	mhp060
mhp061	mhp062
mhp061	mhp063
mhp061	mhp064
mhp061	mhp065
mhp061	mhp066
mhp061	mhp067
mhp061	mhp068
mhp061	mhp069
mhp061	mhp113
mhp061	mhp128
mhp061	mhp154
mhp061	mhp174
mhp061	mhp180
mhp061	mhp215
mhp061	mhp224
mhp061	mhp226
mhp061	mhp241
mhp061	mhp243
mhp061	mhp266
mhp061	mhp278
mhp061	mhp397
mhp061	mhp416
mhp061	mhp450
mhp061	mhp544
mhp061	mhp599
mhp061	mhp608
mhp061	mhp660
mhp061	mhp661
mhp061	mhp694
mhp062	mhp001
mhp062	mhp016
mhp062	mhp029
mhp062	mhp036
mhp062	mhp041
mhp062	mhp043
mhp062	mhp051
mhp062	mhp052
mhp062	mhp053
mhp062	mhp054
mhp062	mhp055
mhp062	mhp057
mhp062	mhp058
mhp062	mhp059
mhp062	mhp060
mhp062	mhp061
mhp062	mhp063
mhp062	mhp064
mhp062	mhp065
mhp062	mhp066
mhp062	mhp067
mhp062	mhp068
mhp062	mhp069
mhp062	mhp070
mhp062	mhp073
mhp062	mhp095
mhp062	mhp110
mhp062	mhp113
mhp062	mhp123
mhp062	mhp129
mhp062	mhp134
mhp062	mhp154
mhp062	mhp226
mhp062	mhp231
mhp062	mhp243
mhp062	mhp249
mhp062	mhp255
mhp062	mhp266
mhp062	mhp277
mhp062	mhp295
mhp062	mhp351
mhp062	mhp376
mhp062	mhp431
mhp062	mhp488
mhp062	mhp594
mhp062	mhp599
mhp062	mhp656
mhp062	mhp660
mhp062	mhp661
mhp062	mhp664
mhp062	mhp669
mhp062	mhp671
mhp062	mhp672
mhp062	mhp690
mhp062	mhp693
mhp062	mhp696
mhp063	mhp029
mhp063	mhp035
mhp063	mhp036
mhp063	mhp041
mhp063	mhp043
mhp063	mhp047
mhp063	mhp053
mhp063	mhp054
mhp063	mhp055
mhp063	mhp057
mhp063	mhp058
mhp063	mhp059
mhp063	mhp060
mhp063	mhp061
mhp063	mhp062
mhp063	mhp064
mhp063	mhp065
mhp063	mhp066
mhp063	mhp067
mhp063	mhp068
mhp063	mhp069
mhp063	mhp072
mhp063	mhp073
[truncated: 16,038 more rows]

## Sheet: STRING_PPI_MCAP.txt
MCAP_0001	MCAP_0002
MCAP_0001	MCAP_0003
MCAP_0001	MCAP_0004
MCAP_0001	MCAP_0005
MCAP_0001	MCAP_0007
MCAP_0001	MCAP_0008
MCAP_0001	MCAP_0009
MCAP_0001	MCAP_0010
MCAP_0001	MCAP_0011
MCAP_0001	MCAP_0012
MCAP_0001	MCAP_0013
MCAP_0001	MCAP_0014
MCAP_0001	MCAP_0021
MCAP_0001	MCAP_0040
MCAP_0001	MCAP_0041
MCAP_0001	MCAP_0042
MCAP_0001	MCAP_0045
MCAP_0001	MCAP_0057
MCAP_0001	MCAP_0070
MCAP_0001	MCAP_0105
MCAP_0001	MCAP_0107
MCAP_0001	MCAP_0123
MCAP_0001	MCAP_0130
MCAP_0001	MCAP_0144
MCAP_0001	MCAP_0213
MCAP_0001	MCAP_0221
MCAP_0001	MCAP_0323
MCAP_0001	MCAP_0369
MCAP_0001	MCAP_0370
MCAP_0001	MCAP_0375
MCAP_0001	MCAP_0390
MCAP_0001	MCAP_0456
MCAP_0001	MCAP_0457
MCAP_0001	MCAP_0478
MCAP_0001	MCAP_0504
MCAP_0001	MCAP_0531
MCAP_0001	MCAP_0532
MCAP_0001	MCAP_0545
MCAP_0001	MCAP_0551
MCAP_0001	MCAP_0598
MCAP_0001	MCAP_0633
MCAP_0001	MCAP_0637
MCAP_0001	MCAP_0727
MCAP_0001	MCAP_0778
MCAP_0001	MCAP_0791
MCAP_0001	MCAP_0805
MCAP_0001	MCAP_0807
MCAP_0001	MCAP_0819
MCAP_0001	MCAP_0856
MCAP_0001	MCAP_0868
MCAP_0002	MCAP_0001
MCAP_0002	MCAP_0003
MCAP_0002	MCAP_0004
MCAP_0002	MCAP_0005
MCAP_0002	MCAP_0007
MCAP_0002	MCAP_0008
MCAP_0002	MCAP_0009
MCAP_0002	MCAP_0010
MCAP_0002	MCAP_0011
MCAP_0002	MCAP_0012
MCAP_0002	MCAP_0013
MCAP_0002	MCAP_0014
MCAP_0002	MCAP_0040
MCAP_0002	MCAP_0041
MCAP_0002	MCAP_0096
MCAP_0002	MCAP_0105
MCAP_0002	MCAP_0107
MCAP_0002	MCAP_0156
MCAP_0002	MCAP_0221
MCAP_0002	MCAP_0252
MCAP_0002	MCAP_0264
MCAP_0002	MCAP_0296
MCAP_0002	MCAP_0336
MCAP_0002	MCAP_0339
MCAP_0002	MCAP_0383
MCAP_0002	MCAP_0384
MCAP_0002	MCAP_0403
MCAP_0002	MCAP_0423
MCAP_0002	MCAP_0456
MCAP_0002	MCAP_0457
MCAP_0002	MCAP_0460
MCAP_0002	MCAP_0508
MCAP_0002	MCAP_0545
MCAP_0002	MCAP_0551
MCAP_0002	MCAP_0576
MCAP_0002	MCAP_0600
MCAP_0002	MCAP_0604
MCAP_0002	MCAP_0637
MCAP_0002	MCAP_0659
MCAP_0002	MCAP_0712
MCAP_0002	MCAP_0717
MCAP_0002	MCAP_0768
MCAP_0002	MCAP_0777
MCAP_0002	MCAP_0792
MCAP_0002	MCAP_0805
MCAP_0002	MCAP_0807
MCAP_0002	MCAP_0819
MCAP_0002	MCAP_0839
MCAP_0002	MCAP_0856
MCAP_0002	MCAP_0869
MCAP_0002	MCAP_0870
MCAP_0003	MCAP_0001
MCAP_0003	MCAP_0002
MCAP_0003	MCAP_0004
MCAP_0003	MCAP_0005
MCAP_0003	MCAP_0007
MCAP_0003	MCAP_0008
MCAP_0003	MCAP_0009
MCAP_0003	MCAP_0010
MCAP_0003	MCAP_0011
MCAP_0003	MCAP_0012
MCAP_0003	MCAP_0013
MCAP_0003	MCAP_0014
MCAP_0003	MCAP_0035
MCAP_0003	MCAP_0040
MCAP_0003	MCAP_0069
MCAP_0003	MCAP_0096
MCAP_0003	MCAP_0098
MCAP_0003	MCAP_0104
MCAP_0003	MCAP_0109
MCAP_0003	MCAP_0116
MCAP_0003	MCAP_0138
MCAP_0003	MCAP_0142
MCAP_0003	MCAP_0150
MCAP_0003	MCAP_0206
MCAP_0003	MCAP_0257
MCAP_0003	MCAP_0259
MCAP_0003	MCAP_0267
MCAP_0003	MCAP_0270
MCAP_0003	MCAP_0296
MCAP_0003	MCAP_0337
MCAP_0003	MCAP_0348
MCAP_0003	MCAP_0381
MCAP_0003	MCAP_0402
MCAP_0003	MCAP_0410
MCAP_0003	MCAP_0480
MCAP_0003	MCAP_0483
MCAP_0003	MCAP_0484
MCAP_0003	MCAP_0485
MCAP_0003	MCAP_0499
MCAP_0003	MCAP_0515
MCAP_0003	MCAP_0527
MCAP_0003	MCAP_0573
MCAP_0003	MCAP_0609
MCAP_0003	MCAP_0641
MCAP_0003	MCAP_0643
MCAP_0003	MCAP_0664
MCAP_0003	MCAP_0677
MCAP_0003	MCAP_0761
MCAP_0003	MCAP_0811
MCAP_0004	MCAP_0001
MCAP_0004	MCAP_0002
MCAP_0004	MCAP_0003
MCAP_0004	MCAP_0005
MCAP_0004	MCAP_0007
MCAP_0004	MCAP_0008
MCAP_0004	MCAP_0009
MCAP_0004	MCAP_0010
MCAP_0004	MCAP_0011
MCAP_0004	MCAP_0012
MCAP_0004	MCAP_0013
MCAP_0004	MCAP_0014
MCAP_0004	MCAP_0021
MCAP_0004	MCAP_0035
MCAP_0004	MCAP_0040
MCAP_0004	MCAP_0041
MCAP_0004	MCAP_0048
MCAP_0004	MCAP_0096
MCAP_0004	MCAP_0104
MCAP_0004	MCAP_0105
MCAP_0004	MCAP_0124
MCAP_0004	MCAP_0130
MCAP_0004	MCAP_0136
MCAP_0004	MCAP_0143
MCAP_0004	MCAP_0157
MCAP_0004	MCAP_0195
MCAP_0004	MCAP_0209
MCAP_0004	MCAP_0213
MCAP_0004	MCAP_0216
MCAP_0004	MCAP_0226
MCAP_0004	MCAP_0245
MCAP_0004	MCAP_0260
MCAP_0004	MCAP_0261
MCAP_0004	MCAP_0339
MCAP_0004	MCAP_0341
MCAP_0004	MCAP_0395
MCAP_0004	MCAP_0410
MCAP_0004	MCAP_0420
MCAP_0004	MCAP_0429
MCAP_0004	MCAP_0457
MCAP_0004	MCAP_0469
MCAP_0004	MCAP_0473
MCAP_0004	MCAP_0519
MCAP_0004	MCAP_0543
MCAP_0004	MCAP_0545
MCAP_0004	MCAP_0549
MCAP_0004	MCAP_0623
MCAP_0004	MCAP_0674
MCAP_0004	MCAP_0676
MCAP_0004	MCAP_0686
MCAP_0004	MCAP_0687
MCAP_0004	MCAP_0689
MCAP_0004	MCAP_0690
MCAP_0004	MCAP_0692
MCAP_0004	MCAP_0693
MCAP_0004	MCAP_0695
MCAP_0004	MCAP_0697
MCAP_0004	MCAP_0721
MCAP_0004	MCAP_0734
MCAP_0004	MCAP_0750
MCAP_0004	MCAP_0760
MCAP_0004	MCAP_0765
MCAP_0004	MCAP_0768
MCAP_0004	MCAP_0805
MCAP_0004	MCAP_0821
MCAP_0004	MCAP_0837
MCAP_0004	MCAP_0868
MCAP_0005	MCAP_0001
MCAP_0005	MCAP_0002
MCAP_0005	MCAP_0003
MCAP_0005	MCAP_0004
MCAP_0005	MCAP_0007
MCAP_0005	MCAP_0008
MCAP_0005	MCAP_0009
MCAP_0005	MCAP_0010
MCAP_0005	MCAP_0011
MCAP_0005	MCAP_0012
MCAP_0005	MCAP_0013
MCAP_0005	MCAP_0014
MCAP_0005	MCAP_0020
MCAP_0005	MCAP_0242
MCAP_0005	MCAP_0338
MCAP_0005	MCAP_0433
MCAP_0005	MCAP_0524
MCAP_0005	MCAP_0525
MCAP_0005	MCAP_0593
MCAP_0005	MCAP_0608
MCAP_0005	MCAP_0727
MCAP_0005	MCAP_0730
MCAP_0005	MCAP_0797
MCAP_0005	MCAP_0862
MCAP_0007	MCAP_0001
MCAP_0007	MCAP_0002
MCAP_0007	MCAP_0003
MCAP_0007	MCAP_0004
MCAP_0007	MCAP_0005
MCAP_0007	MCAP_0008
MCAP_0007	MCAP_0009
MCAP_0007	MCAP_0010
MCAP_0007	MCAP_0011
MCAP_0007	MCAP_0012
MCAP_0007	MCAP_0013
MCAP_0007	MCAP_0014
MCAP_0007	MCAP_0017
MCAP_0007	MCAP_0045
MCAP_0007	MCAP_0383
MCAP_0007	MCAP_0867
MCAP_0007	MCAP_0868
MCAP_0007	MCAP_0869
MCAP_0008	MCAP_0001
MCAP_0008	MCAP_0002
MCAP_0008	MCAP_0003
MCAP_0008	MCAP_0004
MCAP_0008	MCAP_0005
MCAP_0008	MCAP_0007
MCAP_0008	MCAP_0009
MCAP_0008	MCAP_0010
MCAP_0008	MCAP_0011
MCAP_0008	MCAP_0012
MCAP_0008	MCAP_0013
MCAP_0008	MCAP_0014
MCAP_0008	MCAP_0017
MCAP_0008	MCAP_0022
MCAP_0008	MCAP_0032
MCAP_0008	MCAP_0041
MCAP_0008	MCAP_0047
MCAP_0008	MCAP_0057
MCAP_0008	MCAP_0065
MCAP_0008	MCAP_0066
MCAP_0008	MCAP_0076
MCAP_0008	MCAP_0098
MCAP_0008	MCAP_0101
MCAP_0008	MCAP_0105
MCAP_0008	MCAP_0106
MCAP_0008	MCAP_0107
MCAP_0008	MCAP_0130
MCAP_0008	MCAP_0221
MCAP_0008	MCAP_0222
MCAP_0008	MCAP_0255
MCAP_0008	MCAP_0272
MCAP_0008	MCAP_0323
MCAP_0008	MCAP_0339
MCAP_0008	MCAP_0367
MCAP_0008	MCAP_0383
MCAP_0008	MCAP_0410
MCAP_0008	MCAP_0425
MCAP_0008	MCAP_0429
MCAP_0008	MCAP_0457
MCAP_0008	MCAP_0469
MCAP_0008	MCAP_0480
MCAP_0008	MCAP_0497
MCAP_0008	MCAP_0504
MCAP_0008	MCAP_0516
MCAP_0008	MCAP_0517
MCAP_0008	MCAP_0536
MCAP_0008	MCAP_0538
MCAP_0008	MCAP_0551
MCAP_0008	MCAP_0600
MCAP_0008	MCAP_0623
MCAP_0008	MCAP_0631
MCAP_0008	MCAP_0632
MCAP_0008	MCAP_0633
MCAP_0008	MCAP_0637
MCAP_0008	MCAP_0641
MCAP_0008	MCAP_0662
MCAP_0008	MCAP_0663
MCAP_0008	MCAP_0675
MCAP_0008	MCAP_0676
MCAP_0008	MCAP_0717
MCAP_0008	MCAP_0750
MCAP_0008	MCAP_0767
MCAP_0008	MCAP_0773
MCAP_0008	MCAP_0774
MCAP_0008	MCAP_0792
MCAP_0008	MCAP_0797
MCAP_0008	MCAP_0811
MCAP_0008	MCAP_0836
MCAP_0008	MCAP_0856
MCAP_0008	MCAP_0867
MCAP_0009	MCAP_0001
MCAP_0009	MCAP_0002
MCAP_0009	MCAP_0003
MCAP_0009	MCAP_0004
MCAP_0009	MCAP_0005
MCAP_0009	MCAP_0007
MCAP_0009	MCAP_0008
MCAP_0009	MCAP_0010
MCAP_0009	MCAP_0011
MCAP_0009	MCAP_0012
MCAP_0009	MCAP_0013
MCAP_0009	MCAP_0014
MCAP_0009	MCAP_0017
MCAP_0009	MCAP_0041
MCAP_0009	MCAP_0065
MCAP_0009	MCAP_0066
MCAP_0009	MCAP_0096
MCAP_0009	MCAP_0130
MCAP_0009	MCAP_0202
MCAP_0009	MCAP_0220
MCAP_0009	MCAP_0229
MCAP_0009	MCAP_0230
MCAP_0009	MCAP_0233
MCAP_0009	MCAP_0234
MCAP_0009	MCAP_0245
MCAP_0009	MCAP_0333
MCAP_0009	MCAP_0367
MCAP_0009	MCAP_0370
MCAP_0009	MCAP_0410
MCAP_0009	MCAP_0423
MCAP_0009	MCAP_0497
MCAP_0009	MCAP_0506
MCAP_0009	MCAP_0520
MCAP_0009	MCAP_0545
MCAP_0009	MCAP_0551
MCAP_0009	MCAP_0637
MCAP_0009	MCAP_0674
MCAP_0009	MCAP_0675
MCAP_0009	MCAP_0676
MCAP_0009	MCAP_0706
MCAP_0009	MCAP_0712
MCAP_0009	MCAP_0717
MCAP_0009	MCAP_0767
MCAP_0009	MCAP_0774
MCAP_0009	MCAP_0792
MCAP_0009	MCAP_0856
MCAP_0009	MCAP_0867
MCAP_0010	MCAP_0001
MCAP_0010	MCAP_0002
MCAP_0010	MCAP_0003
MCAP_0010	MCAP_0004
MCAP_0010	MCAP_0005
MCAP_0010	MCAP_0007
MCAP_0010	MCAP_0008
MCAP_0010	MCAP_0009
MCAP_0010	MCAP_0011
MCAP_0010	MCAP_0012
MCAP_0010	MCAP_0013
MCAP_0010	MCAP_0014
MCAP_0010	MCAP_0017
MCAP_0010	MCAP_0029
MCAP_0010	MCAP_0035
MCAP_0010	MCAP_0037
MCAP_0010	MCAP_0038
MCAP_0010	MCAP_0039
MCAP_0010	MCAP_0040
MCAP_0010	MCAP_0041
MCAP_0010	MCAP_0094
MCAP_0010	MCAP_0099
MCAP_0010	MCAP_0101
MCAP_0010	MCAP_0124
MCAP_0010	MCAP_0129
MCAP_0010	MCAP_0143
MCAP_0010	MCAP_0203
MCAP_0010	MCAP_0227
MCAP_0010	MCAP_0233
MCAP_0010	MCAP_0260
MCAP_0010	MCAP_0363
MCAP_0010	MCAP_0371
MCAP_0010	MCAP_0395
MCAP_0010	MCAP_0397
MCAP_0010	MCAP_0410
MCAP_0010	MCAP_0422
MCAP_0010	MCAP_0445
MCAP_0010	MCAP_0456
MCAP_0010	MCAP_0457
MCAP_0010	MCAP_0473
MCAP_0010	MCAP_0481
MCAP_0010	MCAP_0491
MCAP_0010	MCAP_0492
MCAP_0010	MCAP_0507
MCAP_0010	MCAP_0523
MCAP_0010	MCAP_0538
MCAP_0010	MCAP_0542
MCAP_0010	MCAP_0549
MCAP_0010	MCAP_0577
MCAP_0010	MCAP_0636
MCAP_0010	MCAP_0637
MCAP_0010	MCAP_0665
MCAP_0010	MCAP_0669
MCAP_0010	MCAP_0755
MCAP_0010	MCAP_0768
MCAP_0010	MCAP_0772
MCAP_0010	MCAP_0783
MCAP_0010	MCAP_0787
MCAP_0010	MCAP_0792
MCAP_0010	MCAP_0807
MCAP_0010	MCAP_0819
MCAP_0010	MCAP_0839
MCAP_0010	MCAP_0844
MCAP_0010	MCAP_0856
MCAP_0010	MCAP_0867
MCAP_0011	MCAP_0001
MCAP_0011	MCAP_0002
MCAP_0011	MCAP_0003
MCAP_0011	MCAP_0004
MCAP_0011	MCAP_0005
MCAP_0011	MCAP_0007
MCAP_0011	MCAP_0008
MCAP_0011	MCAP_0009
MCAP_0011	MCAP_0010
MCAP_0011	MCAP_0012
MCAP_0011	MCAP_0013
MCAP_0011	MCAP_0014
MCAP_0011	MCAP_0017
MCAP_0011	MCAP_0072
MCAP_0011	MCAP_0128
MCAP_0011	MCAP_0221
MCAP_0011	MCAP_0325
MCAP_0011	MCAP_0389
MCAP_0011	MCAP_0396
MCAP_0011	MCAP_0425
MCAP_0011	MCAP_0534
MCAP_0011	MCAP_0536
MCAP_0011	MCAP_0567
MCAP_0011	MCAP_0586
MCAP_0011	MCAP_0717
MCAP_0011	MCAP_0850
MCAP_0011	MCAP_0856
MCAP_0011	MCAP_0867
MCAP_0012	MCAP_0001
MCAP_0012	MCAP_0002
MCAP_0012	MCAP_0003
MCAP_0012	MCAP_0004
MCAP_0012	MCAP_0005
MCAP_0012	MCAP_0007
MCAP_0012	MCAP_0008
MCAP_0012	MCAP_0009
MCAP_0012	MCAP_0010
MCAP_0012	MCAP_0011
MCAP_0012	MCAP_0013
MCAP_0012	MCAP_0014
MCAP_0012	MCAP_0017
MCAP_0012	MCAP_0026
MCAP_0012	MCAP_0035
MCAP_0012	MCAP_0060
MCAP_0012	MCAP_0061
MCAP_0012	MCAP_0089
MCAP_0012	MCAP_0321
MCAP_0012	MCAP_0410
MCAP_0012	MCAP_0501
MCAP_0012	MCAP_0546
MCAP_0012	MCAP_0548
MCAP_0012	MCAP_0636
MCAP_0012	MCAP_0641
MCAP_0012	MCAP_0667
MCAP_0012	MCAP_0856
MCAP_0012	MCAP_0867
MCAP_0013	MCAP_0001
MCAP_0013	MCAP_0002
MCAP_0013	MCAP_0003
MCAP_0013	MCAP_0004
MCAP_0013	MCAP_0005
MCAP_0013	MCAP_0007
MCAP_0013	MCAP_0008
MCAP_0013	MCAP_0009
MCAP_0013	MCAP_0010
MCAP_0013	MCAP_0011
MCAP_0013	MCAP_0012
MCAP_0013	MCAP_0014
MCAP_0013	MCAP_0149
MCAP_0013	MCAP_0426
MCAP_0013	MCAP_0509
MCAP_0013	MCAP_0564
MCAP_0013	MCAP_0570
MCAP_0013	MCAP_0646
MCAP_0013	MCAP_0751
MCAP_0013	MCAP_0756
MCAP_0013	MCAP_0791
MCAP_0014	MCAP_0001
MCAP_0014	MCAP_0002
MCAP_0014	MCAP_0003
MCAP_0014	MCAP_0004
MCAP_0014	MCAP_0005
MCAP_0014	MCAP_0007
MCAP_0014	MCAP_0008
MCAP_0014	MCAP_0009
MCAP_0014	MCAP_0010
MCAP_0014	MCAP_0011
MCAP_0014	MCAP_0012
MCAP_0014	MCAP_0013
MCAP_0014	MCAP_0017
MCAP_0014	MCAP_0018
MCAP_0014	MCAP_0065
MCAP_0014	MCAP_0066
MCAP_0014	MCAP_0068
MCAP_0014	MCAP_0105
MCAP_0014	MCAP_0107
MCAP_0014	MCAP_0117
MCAP_0014	MCAP_0118
MCAP_0014	MCAP_0119
MCAP_0014	MCAP_0147
MCAP_0014	MCAP_0151
MCAP_0014	MCAP_0152
MCAP_0014	MCAP_0153
MCAP_0014	MCAP_0163
MCAP_0014	MCAP_0216
MCAP_0014	MCAP_0238
MCAP_0014	MCAP_0265
MCAP_0014	MCAP_0270
MCAP_0014	MCAP_0271
MCAP_0014	MCAP_0323
MCAP_0014	MCAP_0324
MCAP_0014	MCAP_0328
MCAP_0014	MCAP_0330
MCAP_0014	MCAP_0362
MCAP_0014	MCAP_0381
MCAP_0014	MCAP_0384
MCAP_0014	MCAP_0389
MCAP_0014	MCAP_0420
MCAP_0014	MCAP_0425
MCAP_0014	MCAP_0500
MCAP_0014	MCAP_0511
MCAP_0014	MCAP_0523
MCAP_0014	MCAP_0524
MCAP_0014	MCAP_0534
MCAP_0014	MCAP_0567
MCAP_0014	MCAP_0577
MCAP_0014	MCAP_0622
MCAP_0014	MCAP_0638
MCAP_0014	MCAP_0661
MCAP_0014	MCAP_0664
MCAP_0014	MCAP_0714
MCAP_0014	MCAP_0734
MCAP_0014	MCAP_0765
MCAP_0014	MCAP_0771
MCAP_0014	MCAP_0772
MCAP_0014	MCAP_0777
MCAP_0014	MCAP_0779
MCAP_0014	MCAP_0781
MCAP_0014	MCAP_0802
MCAP_0014	MCAP_0828
MCAP_0014	MCAP_0856
MCAP_0014	MCAP_0864
MCAP_0014	MCAP_0867
MCAP_0015	MCAP_0017
MCAP_0015	MCAP_0069
MCAP_0015	MCAP_0072
MCAP_0015	MCAP_0149
MCAP_0015	MCAP_0172
MCAP_0015	MCAP_0211
MCAP_0015	MCAP_0212
MCAP_0015	MCAP_0248
MCAP_0015	MCAP_0253
MCAP_0015	MCAP_0265
MCAP_0015	MCAP_0270
MCAP_0015	MCAP_0272
MCAP_0015	MCAP_0320
MCAP_0015	MCAP_0381
MCAP_0015	MCAP_0389
MCAP_0015	MCAP_0396
MCAP_0015	MCAP_0401
MCAP_0015	MCAP_0403
MCAP_0015	MCAP_0435
MCAP_0015	MCAP_0436
MCAP_0015	MCAP_0485
MCAP_0015	MCAP_0513
MCAP_0015	MCAP_0527
MCAP_0015	MCAP_0529
MCAP_0015	MCAP_0536
MCAP_0015	MCAP_0561
MCAP_0015	MCAP_0567
MCAP_0015	MCAP_0571
MCAP_0015	MCAP_0634
MCAP_0015	MCAP_0637
MCAP_0015	MCAP_0638
MCAP_0015	MCAP_0649
MCAP_0015	MCAP_0696
MCAP_0015	MCAP_0723
MCAP_0015	MCAP_0738
MCAP_0015	MCAP_0772
MCAP_0015	MCAP_0843
MCAP_0015	MCAP_0846
MCAP_0015	MCAP_0850
MCAP_0017	MCAP_0007
MCAP_0017	MCAP_0008
MCAP_0017	MCAP_0009
MCAP_0017	MCAP_0010
MCAP_0017	MCAP_0011
MCAP_0017	MCAP_0012
MCAP_0017	MCAP_0014
MCAP_0017	MCAP_0015
MCAP_0017	MCAP_0020
MCAP_0017	MCAP_0045
MCAP_0017	MCAP_0064
MCAP_0017	MCAP_0086
MCAP_0017	MCAP_0104
MCAP_0017	MCAP_0105
MCAP_0017	MCAP_0125
MCAP_0017	MCAP_0130
MCAP_0017	MCAP_0133
MCAP_0017	MCAP_0144
MCAP_0017	MCAP_0152
MCAP_0017	MCAP_0153
MCAP_0017	MCAP_0154
MCAP_0017	MCAP_0193
MCAP_0017	MCAP_0216
MCAP_0017	MCAP_0221
MCAP_0017	MCAP_0222
MCAP_0017	MCAP_0228
MCAP_0017	MCAP_0251
MCAP_0017	MCAP_0321
MCAP_0017	MCAP_0323
MCAP_0017	MCAP_0324
MCAP_0017	MCAP_0330
MCAP_0017	MCAP_0333
MCAP_0017	MCAP_0336
MCAP_0017	MCAP_0340
MCAP_0017	MCAP_0358
MCAP_0017	MCAP_0366
MCAP_0017	MCAP_0369
MCAP_0017	MCAP_0370
MCAP_0017	MCAP_0388
MCAP_0017	MCAP_0390
MCAP_0017	MCAP_0433
MCAP_0017	MCAP_0439
MCAP_0017	MCAP_0469
MCAP_0017	MCAP_0474
MCAP_0017	MCAP_0483
MCAP_0017	MCAP_0484
MCAP_0017	MCAP_0500
MCAP_0017	MCAP_0516
MCAP_0017	MCAP_0523
MCAP_0017	MCAP_0532
MCAP_0017	MCAP_0537
MCAP_0017	MCAP_0581
MCAP_0017	MCAP_0662
MCAP_0017	MCAP_0667
MCAP_0017	MCAP_0668
MCAP_0017	MCAP_0671
MCAP_0017	MCAP_0675
MCAP_0017	MCAP_0677
MCAP_0017	MCAP_0679
MCAP_0017	MCAP_0706
MCAP_0017	MCAP_0709
MCAP_0017	MCAP_0710
MCAP_0017	MCAP_0730
MCAP_0017	MCAP_0734
MCAP_0017	MCAP_0750
MCAP_0017	MCAP_0765
MCAP_0017	MCAP_0767
MCAP_0017	MCAP_0774
MCAP_0017	MCAP_0797
MCAP_0017	MCAP_0805
MCAP_0017	MCAP_0808
MCAP_0017	MCAP_0836
MCAP_0017	MCAP_0837
MCAP_0017	MCAP_0839
MCAP_0017	MCAP_0856
MCAP_0018	MCAP_0014
MCAP_0018	MCAP_0019
MCAP_0018	MCAP_0020
MCAP_0018	MCAP_0021
MCAP_0018	MCAP_0069
MCAP_0018	MCAP_0109
MCAP_0018	MCAP_0141
MCAP_0018	MCAP_0149
MCAP_0018	MCAP_0200
MCAP_0018	MCAP_0252
MCAP_0018	MCAP_0319
MCAP_0018	MCAP_0381
MCAP_0018	MCAP_0384
MCAP_0018	MCAP_0392
MCAP_0018	MCAP_0396
MCAP_0018	MCAP_0399
MCAP_0018	MCAP_0402
MCAP_0018	MCAP_0409
MCAP_0018	MCAP_0425
MCAP_0018	MCAP_0436
MCAP_0018	MCAP_0455
MCAP_0018	MCAP_0471
MCAP_0018	MCAP_0484
MCAP_0018	MCAP_0485
MCAP_0018	MCAP_0498
MCAP_0018	MCAP_0499
MCAP_0018	MCAP_0511
MCAP_0018	MCAP_0521
MCAP_0018	MCAP_0534
MCAP_0018	MCAP_0536
MCAP_0018	MCAP_0537
MCAP_0018	MCAP_0560
MCAP_0018	MCAP_0561
MCAP_0018	MCAP_0579
MCAP_0018	MCAP_0586
MCAP_0018	MCAP_0587
MCAP_0018	MCAP_0643
MCAP_0018	MCAP_0664
MCAP_0018	MCAP_0713
MCAP_0018	MCAP_0723
MCAP_0018	MCAP_0724
MCAP_0018	MCAP_0739
MCAP_0018	MCAP_0762
MCAP_0018	MCAP_0771
MCAP_0018	MCAP_0778
MCAP_0018	MCAP_0802
MCAP_0018	MCAP_0822
MCAP_0018	MCAP_0825
MCAP_0018	MCAP_0827
MCAP_0018	MCAP_0850
MCAP_0018	MCAP_0857
MCAP_0018	MCAP_0868
MCAP_0019	MCAP_0018
MCAP_0019	MCAP_0020
MCAP_0019	MCAP_0021
MCAP_0019	MCAP_0034
MCAP_0019	MCAP_0059
MCAP_0019	MCAP_0069
MCAP_0019	MCAP_0108
MCAP_0019	MCAP_0115
MCAP_0019	MCAP_0141
MCAP_0019	MCAP_0149
MCAP_0019	MCAP_0167
MCAP_0019	MCAP_0168
MCAP_0019	MCAP_0179
MCAP_0019	MCAP_0186
MCAP_0019	MCAP_0231
MCAP_0019	MCAP_0238
MCAP_0019	MCAP_0248
MCAP_0019	MCAP_0265
MCAP_0019	MCAP_0272
MCAP_0019	MCAP_0279
MCAP_0019	MCAP_0299
MCAP_0019	MCAP_0301
MCAP_0019	MCAP_0305
MCAP_0019	MCAP_0320
MCAP_0019	MCAP_0329
MCAP_0019	MCAP_0346
MCAP_0019	MCAP_0353
MCAP_0019	MCAP_0357
MCAP_0019	MCAP_0360
MCAP_0019	MCAP_0361
MCAP_0019	MCAP_0362
MCAP_0019	MCAP_0381
MCAP_0019	MCAP_0398
MCAP_0019	MCAP_0399
MCAP_0019	MCAP_0403
MCAP_0019	MCAP_0409
MCAP_0019	MCAP_0431
MCAP_0019	MCAP_0434
MCAP_0019	MCAP_0435
MCAP_0019	MCAP_0444
MCAP_0019	MCAP_0448
MCAP_0019	MCAP_0451
MCAP_0019	MCAP_0471
MCAP_0019	MCAP_0509
MCAP_0019	MCAP_0514
MCAP_0019	MCAP_0526
MCAP_0019	MCAP_0527
MCAP_0019	MCAP_0534
MCAP_0019	MCAP_0560
MCAP_0019	MCAP_0561
MCAP_0019	MCAP_0567
MCAP_0019	MCAP_0571
MCAP_0019	MCAP_0579
MCAP_0019	MCAP_0582
MCAP_0019	MCAP_0583
MCAP_0019	MCAP_0604
MCAP_0019	MCAP_0606
MCAP_0019	MCAP_0607
MCAP_0019	MCAP_0622
MCAP_0019	MCAP_0634
MCAP_0019	MCAP_0638
MCAP_0019	MCAP_0649
MCAP_0019	MCAP_0661
MCAP_0019	MCAP_0719
MCAP_0019	MCAP_0721
MCAP_0019	MCAP_0723
MCAP_0019	MCAP_0727
MCAP_0019	MCAP_0758
MCAP_0019	MCAP_0762
MCAP_0019	MCAP_0770
MCAP_0019	MCAP_0772
MCAP_0019	MCAP_0789
MCAP_0019	MCAP_0790
MCAP_0019	MCAP_0796
MCAP_0019	MCAP_0798
MCAP_0019	MCAP_0801
MCAP_0019	MCAP_0843
MCAP_0019	MCAP_0846
MCAP_0020	MCAP_0005
MCAP_0020	MCAP_0017
MCAP_0020	MCAP_0018
MCAP_0020	MCAP_0019
MCAP_0020	MCAP_0021
MCAP_0020	MCAP_0105
MCAP_0020	MCAP_0107
MCAP_0020	MCAP_0216
MCAP_0020	MCAP_0218
MCAP_0020	MCAP_0240
MCAP_0020	MCAP_0260
MCAP_0020	MCAP_0261
MCAP_0020	MCAP_0262
MCAP_0020	MCAP_0479
MCAP_0020	MCAP_0490
MCAP_0020	MCAP_0495
MCAP_0020	MCAP_0543
MCAP_0020	MCAP_0548
MCAP_0020	MCAP_0578
MCAP_0020	MCAP_0642
MCAP_0020	MCAP_0643
MCAP_0020	MCAP_0765
MCAP_0020	MCAP_0767
MCAP_0020	MCAP_0778
MCAP_0020	MCAP_0836
MCAP_0020	MCAP_0837
MCAP_0020	MCAP_0839
MCAP_0021	MCAP_0001
MCAP_0021	MCAP_0004
MCAP_0021	MCAP_0018
MCAP_0021	MCAP_0019
MCAP_0021	MCAP_0020
MCAP_0021	MCAP_0045
MCAP_0021	MCAP_0096
MCAP_0021	MCAP_0117
MCAP_0021	MCAP_0118
MCAP_0021	MCAP_0119
MCAP_0021	MCAP_0120
MCAP_0021	MCAP_0130
MCAP_0021	MCAP_0144
MCAP_0021	MCAP_0201
MCAP_0021	MCAP_0237
MCAP_0021	MCAP_0321
MCAP_0021	MCAP_0371
MCAP_0021	MCAP_0383
MCAP_0021	MCAP_0481
MCAP_0021	MCAP_0484
MCAP_0021	MCAP_0511
MCAP_0021	MCAP_0610
MCAP_0021	MCAP_0623
MCAP_0021	MCAP_0637
MCAP_0021	MCAP_0639
MCAP_0021	MCAP_0664
MCAP_0021	MCAP_0679
MCAP_0021	MCAP_0710
MCAP_0021	MCAP_0712
MCAP_0021	MCAP_0730
MCAP_0021	MCAP_0773
MCAP_0021	MCAP_0797
MCAP_0021	MCAP_0811
MCAP_0021	MCAP_0836
MCAP_0021	MCAP_0839
MCAP_0021	MCAP_0864
MCAP_0021	MCAP_0868
MCAP_0022	MCAP_0008
MCAP_0022	MCAP_0023
MCAP_0022	MCAP_0024
MCAP_0022	MCAP_0025
MCAP_0022	MCAP_0026
MCAP_0022	MCAP_0078
MCAP_0022	MCAP_0098
MCAP_0022	MCAP_0245
MCAP_0022	MCAP_0258
MCAP_0022	MCAP_0341
MCAP_0022	MCAP_0480
MCAP_0022	MCAP_0577
MCAP_0022	MCAP_0578
MCAP_0022	MCAP_0642
MCAP_0022	MCAP_0727
MCAP_0022	MCAP_0768
MCAP_0022	MCAP_0811
MCAP_0023	MCAP_0022
MCAP_0023	MCAP_0024
MCAP_0023	MCAP_0025
MCAP_0023	MCAP_0026
MCAP_0024	MCAP_0022
MCAP_0024	MCAP_0023
MCAP_0024	MCAP_0025
MCAP_0024	MCAP_0026
MCAP_0024	MCAP_0057
MCAP_0024	MCAP_0106
MCAP_0024	MCAP_0107
MCAP_0024	MCAP_0215
MCAP_0025	MCAP_0022
MCAP_0025	MCAP_0023
MCAP_0025	MCAP_0024
MCAP_0025	MCAP_0026
MCAP_0025	MCAP_0106
MCAP_0025	MCAP_0107
MCAP_0025	MCAP_0324
MCAP_0025	MCAP_0551
MCAP_0025	MCAP_0636
MCAP_0025	MCAP_0771
MCAP_0025	MCAP_0835
MCAP_0026	MCAP_0012
MCAP_0026	MCAP_0022
MCAP_0026	MCAP_0023
MCAP_0026	MCAP_0024
MCAP_0026	MCAP_0025
MCAP_0026	MCAP_0034
MCAP_0026	MCAP_0059
MCAP_0026	MCAP_0089
MCAP_0026	MCAP_0105
MCAP_0026	MCAP_0106
MCAP_0026	MCAP_0107
MCAP_0026	MCAP_0109
MCAP_0026	MCAP_0110
MCAP_0026	MCAP_0503
MCAP_0026	MCAP_0561
MCAP_0026	MCAP_0678
MCAP_0026	MCAP_0723
MCAP_0026	MCAP_0726
MCAP_0026	MCAP_0767
MCAP_0026	MCAP_0801
MCAP_0026	MCAP_0805
MCAP_0026	MCAP_0824
MCAP_0027	MCAP_0028
MCAP_0027	MCAP_0029
MCAP_0027	MCAP_0030
MCAP_0027	MCAP_0031
MCAP_0027	MCAP_0032
MCAP_0027	MCAP_0196
MCAP_0027	MCAP_0221
MCAP_0027	MCAP_0273
MCAP_0027	MCAP_0301
MCAP_0027	MCAP_0347
MCAP_0027	MCAP_0357
MCAP_0027	MCAP_0509
MCAP_0027	MCAP_0604
MCAP_0027	MCAP_0713
MCAP_0027	MCAP_0797
MCAP_0027	MCAP_0807
MCAP_0027	MCAP_0856
MCAP_0028	MCAP_0027
MCAP_0028	MCAP_0029
MCAP_0028	MCAP_0030
MCAP_0028	MCAP_0031
MCAP_0028	MCAP_0032
MCAP_0028	MCAP_0045
MCAP_0028	MCAP_0233
MCAP_0028	MCAP_0251
MCAP_0028	MCAP_0419
MCAP_0028	MCAP_0459
MCAP_0028	MCAP_0591
MCAP_0029	MCAP_0010
MCAP_0029	MCAP_0027
MCAP_0029	MCAP_0028
MCAP_0029	MCAP_0030
MCAP_0029	MCAP_0031
MCAP_0029	MCAP_0032
MCAP_0029	MCAP_0033
MCAP_0029	MCAP_0074
MCAP_0029	MCAP_0075
MCAP_0029	MCAP_0124
MCAP_0029	MCAP_0205
MCAP_0029	MCAP_0208
MCAP_0029	MCAP_0220
MCAP_0029	MCAP_0415
MCAP_0029	MCAP_0461
MCAP_0029	MCAP_0475
MCAP_0029	MCAP_0481
MCAP_0029	MCAP_0490
MCAP_0029	MCAP_0491
MCAP_0029	MCAP_0492
MCAP_0029	MCAP_0495
MCAP_0029	MCAP_0549
MCAP_0029	MCAP_0551
MCAP_0029	MCAP_0617
MCAP_0029	MCAP_0752
MCAP_0029	MCAP_0768
MCAP_0029	MCAP_0851
MCAP_0030	MCAP_0027
MCAP_0030	MCAP_0028
MCAP_0030	MCAP_0029
MCAP_0030	MCAP_0031
MCAP_0030	MCAP_0032
MCAP_0030	MCAP_0304
MCAP_0030	MCAP_0334
MCAP_0030	MCAP_0848
MCAP_0031	MCAP_0027
MCAP_0031	MCAP_0028
MCAP_0031	MCAP_0029
MCAP_0031	MCAP_0030
MCAP_0031	MCAP_0032
MCAP_0031	MCAP_0239
MCAP_0031	MCAP_0715
MCAP_0031	MCAP_0729
MCAP_0031	MCAP_0791
MCAP_0031	MCAP_0826
MCAP_0032	MCAP_0008
MCAP_0032	MCAP_0027
MCAP_0032	MCAP_0028
MCAP_0032	MCAP_0029
MCAP_0032	MCAP_0030
MCAP_0032	MCAP_0031
MCAP_0032	MCAP_0063
MCAP_0032	MCAP_0220
MCAP_0032	MCAP_0233
MCAP_0032	MCAP_0267
MCAP_0032	MCAP_0272
MCAP_0032	MCAP_0458
MCAP_0032	MCAP_0459
MCAP_0032	MCAP_0475
MCAP_0032	MCAP_0480
MCAP_0032	MCAP_0567
MCAP_0032	MCAP_0724
MCAP_0032	MCAP_0727
MCAP_0032	MCAP_0797
MCAP_0032	MCAP_0798
MCAP_0032	MCAP_0837
MCAP_0033	MCAP_0029
MCAP_0033	MCAP_0034
MCAP_0033	MCAP_0035
MCAP_0033	MCAP_0059
MCAP_0033	MCAP_0098
MCAP_0033	MCAP_0211
MCAP_0033	MCAP_0272
MCAP_0033	MCAP_0273
MCAP_0033	MCAP_0279
MCAP_0033	MCAP_0329
MCAP_0033	MCAP_0337
MCAP_0033	MCAP_0426
MCAP_0033	MCAP_0431
MCAP_0033	MCAP_0432
MCAP_0033	MCAP_0471
MCAP_0033	MCAP_0513
MCAP_0033	MCAP_0541
MCAP_0033	MCAP_0567
MCAP_0033	MCAP_0661
MCAP_0033	MCAP_0713
MCAP_0033	MCAP_0723
MCAP_0033	MCAP_0737
MCAP_0033	MCAP_0738
MCAP_0033	MCAP_0771
MCAP_0034	MCAP_0019
MCAP_0034	MCAP_0026
MCAP_0034	MCAP_0033
MCAP_0034	MCAP_0035
MCAP_0034	MCAP_0048
MCAP_0034	MCAP_0050
MCAP_0034	MCAP_0059
MCAP_0034	MCAP_0086
MCAP_0034	MCAP_0105
MCAP_0034	MCAP_0141
MCAP_0034	MCAP_0168
MCAP_0034	MCAP_0186
MCAP_0034	MCAP_0231
MCAP_0034	MCAP_0238
MCAP_0034	MCAP_0248
MCAP_0034	MCAP_0265
MCAP_0034	MCAP_0273
MCAP_0034	MCAP_0279
MCAP_0034	MCAP_0299
MCAP_0034	MCAP_0305
MCAP_0034	MCAP_0329
MCAP_0034	MCAP_0348
MCAP_0034	MCAP_0357
MCAP_0034	MCAP_0360
MCAP_0034	MCAP_0361
MCAP_0034	MCAP_0362
MCAP_0034	MCAP_0398
MCAP_0034	MCAP_0399
MCAP_0034	MCAP_0426
MCAP_0034	MCAP_0431
MCAP_0034	MCAP_0432
MCAP_0034	MCAP_0434
MCAP_0034	MCAP_0451
MCAP_0034	MCAP_0470
MCAP_0034	MCAP_0471
MCAP_0034	MCAP_0509
MCAP_0034	MCAP_0513
MCAP_0034	MCAP_0514
MCAP_0034	MCAP_0560
MCAP_0034	MCAP_0561
MCAP_0034	MCAP_0567
MCAP_0034	MCAP_0571
MCAP_0034	MCAP_0579
MCAP_0034	MCAP_0582
MCAP_0034	MCAP_0583
MCAP_0034	MCAP_0620
MCAP_0034	MCAP_0634
MCAP_0034	MCAP_0638
MCAP_0034	MCAP_0649
MCAP_0034	MCAP_0661
MCAP_0034	MCAP_0721
MCAP_0034	MCAP_0723
MCAP_0034	MCAP_0727
MCAP_0034	MCAP_0737
MCAP_0034	MCAP_0738
MCAP_0034	MCAP_0771
MCAP_0034	MCAP_0772
MCAP_0034	MCAP_0796
MCAP_0034	MCAP_0801
MCAP_0034	MCAP_0846
MCAP_0035	MCAP_0003
MCAP_0035	MCAP_0004
MCAP_0035	MCAP_0010
MCAP_0035	MCAP_0012
MCAP_0035	MCAP_0033
MCAP_0035	MCAP_0034
MCAP_0035	MCAP_0037
MCAP_0035	MCAP_0039
MCAP_0035	MCAP_0040
MCAP_0035	MCAP_0064
MCAP_0035	MCAP_0074
MCAP_0035	MCAP_0104
MCAP_0035	MCAP_0105
MCAP_0035	MCAP_0124
MCAP_0035	MCAP_0130
MCAP_0035	MCAP_0136
MCAP_0035	MCAP_0144
MCAP_0035	MCAP_0159
MCAP_0035	MCAP_0206
MCAP_0035	MCAP_0208
MCAP_0035	MCAP_0221
MCAP_0035	MCAP_0222
MCAP_0035	MCAP_0223
MCAP_0035	MCAP_0224
MCAP_0035	MCAP_0225
MCAP_0035	MCAP_0226
MCAP_0035	MCAP_0227
MCAP_0035	MCAP_0228
MCAP_0035	MCAP_0229
MCAP_0035	MCAP_0230
MCAP_0035	MCAP_0233
MCAP_0035	MCAP_0239
MCAP_0035	MCAP_0258
MCAP_0035	MCAP_0307
MCAP_0035	MCAP_0327
MCAP_0035	MCAP_0342
MCAP_0035	MCAP_0370
MCAP_0035	MCAP_0410
MCAP_0035	MCAP_0422
MCAP_0035	MCAP_0460
MCAP_0035	MCAP_0473
MCAP_0035	MCAP_0478
MCAP_0035	MCAP_0483
MCAP_0035	MCAP_0484
MCAP_0035	MCAP_0492
MCAP_0035	MCAP_0507
MCAP_0035	MCAP_0515
MCAP_0035	MCAP_0519
MCAP_0035	MCAP_0520
MCAP_0035	MCAP_0538
MCAP_0035	MCAP_0542
MCAP_0035	MCAP_0544
MCAP_0035	MCAP_0545
MCAP_0035	MCAP_0549
MCAP_0035	MCAP_0551
MCAP_0035	MCAP_0576
MCAP_0035	MCAP_0577
MCAP_0035	MCAP_0616
MCAP_0035	MCAP_0639
MCAP_0035	MCAP_0641
MCAP_0035	MCAP_0665
MCAP_0035	MCAP_0734
MCAP_0035	MCAP_0768
MCAP_0035	MCAP_0774
MCAP_0035	MCAP_0805
MCAP_0035	MCAP_0824
MCAP_0035	MCAP_0839
MCAP_0035	MCAP_0859
MCAP_0035	MCAP_0863
MCAP_0037	MCAP_0010
MCAP_0037	MCAP_0035
MCAP_0037	MCAP_0038
MCAP_0037	MCAP_0039
MCAP_0037	MCAP_0206
MCAP_0037	MCAP_0208
MCAP_0037	MCAP_0261
MCAP_0037	MCAP_0262
MCAP_0037	MCAP_0264
MCAP_0037	MCAP_0364
MCAP_0037	MCAP_0445
MCAP_0037	MCAP_0465
MCAP_0037	MCAP_0532
MCAP_0037	MCAP_0551
MCAP_0037	MCAP_0698
MCAP_0037	MCAP_0706
MCAP_0037	MCAP_0712
MCAP_0037	MCAP_0750
MCAP_0037	MCAP_0755
MCAP_0037	MCAP_0757
MCAP_0037	MCAP_0768
MCAP_0037	MCAP_0792
MCAP_0037	MCAP_0804
MCAP_0037	MCAP_0805
MCAP_0037	MCAP_0807
MCAP_0037	MCAP_0808
MCAP_0037	MCAP_0811
MCAP_0037	MCAP_0819
MCAP_0037	MCAP_0824
MCAP_0037	MCAP_0837
MCAP_0037	MCAP_0849
MCAP_0037	MCAP_0856
MCAP_0038	MCAP_0010
MCAP_0038	MCAP_0037
MCAP_0038	MCAP_0039
MCAP_0038	MCAP_0261
MCAP_0038	MCAP_0465
MCAP_0038	MCAP_0792
MCAP_0038	MCAP_0804
MCAP_0038	MCAP_0805
MCAP_0038	MCAP_0807
MCAP_0038	MCAP_0808
MCAP_0038	MCAP_0824
MCAP_0038	MCAP_0849
MCAP_0039	MCAP_0010
MCAP_0039	MCAP_0035
MCAP_0039	MCAP_0037
MCAP_0039	MCAP_0038
MCAP_0039	MCAP_0206
MCAP_0039	MCAP_0208
MCAP_0039	MCAP_0261
MCAP_0039	MCAP_0262
MCAP_0039	MCAP_0264
MCAP_0039	MCAP_0364
MCAP_0039	MCAP_0445
MCAP_0039	MCAP_0465
MCAP_0039	MCAP_0532
MCAP_0039	MCAP_0551
MCAP_0039	MCAP_0712
MCAP_0039	MCAP_0722
MCAP_0039	MCAP_0755
MCAP_0039	MCAP_0757
MCAP_0039	MCAP_0768
MCAP_0039	MCAP_0792
MCAP_0039	MCAP_0804
MCAP_0039	MCAP_0805
MCAP_0039	MCAP_0807
MCAP_0039	MCAP_0808
MCAP_0039	MCAP_0811
MCAP_0039	MCAP_0819
MCAP_0039	MCAP_0824
MCAP_0039	MCAP_0837
MCAP_0039	MCAP_0849
MCAP_0039	MCAP_0856
MCAP_0040	MCAP_0001
MCAP_0040	MCAP_0002
MCAP_0040	MCAP_0003
MCAP_0040	MCAP_0004
MCAP_0040	MCAP_0010
MCAP_0040	MCAP_0035
MCAP_0040	MCAP_0041
MCAP_0040	MCAP_0042
MCAP_0040	MCAP_0043
MCAP_0040	MCAP_0044
MCAP_0040	MCAP_0045
MCAP_0040	MCAP_0070
MCAP_0040	MCAP_0074
MCAP_0040	MCAP_0082
MCAP_0040	MCAP_0084
MCAP_0040	MCAP_0096
MCAP_0040	MCAP_0101
MCAP_0040	MCAP_0104
MCAP_0040	MCAP_0122
MCAP_0040	MCAP_0133
MCAP_0040	MCAP_0151
MCAP_0040	MCAP_0153
MCAP_0040	MCAP_0205
MCAP_0040	MCAP_0232
MCAP_0040	MCAP_0251
MCAP_0040	MCAP_0321
MCAP_0040	MCAP_0333
MCAP_0040	MCAP_0383
MCAP_0040	MCAP_0384
MCAP_0040	MCAP_0390
MCAP_0040	MCAP_0439
MCAP_0040	MCAP_0456
MCAP_0040	MCAP_0457
MCAP_0040	MCAP_0460
MCAP_0040	MCAP_0476
MCAP_0040	MCAP_0497
MCAP_0040	MCAP_0507
MCAP_0040	MCAP_0549
MCAP_0040	MCAP_0551
MCAP_0040	MCAP_0552
MCAP_0040	MCAP_0576
MCAP_0040	MCAP_0578
MCAP_0040	MCAP_0679
MCAP_0040	MCAP_0768
MCAP_0040	MCAP_0774
MCAP_0040	MCAP_0792
MCAP_0040	MCAP_0819
MCAP_0040	MCAP_0835
MCAP_0040	MCAP_0837
MCAP_0040	MCAP_0839
MCAP_0040	MCAP_0856
MCAP_0041	MCAP_0001
MCAP_0041	MCAP_0002
MCAP_0041	MCAP_0004
MCAP_0041	MCAP_0008
MCAP_0041	MCAP_0009
MCAP_0041	MCAP_0010
MCAP_0041	MCAP_0040
MCAP_0041	MCAP_0042
MCAP_0041	MCAP_0043
MCAP_0041	MCAP_0044
MCAP_0041	MCAP_0045
MCAP_0041	MCAP_0046
MCAP_0041	MCAP_0070
MCAP_0041	MCAP_0075
MCAP_0041	MCAP_0101
MCAP_0041	MCAP_0104
MCAP_0041	MCAP_0122
MCAP_0041	MCAP_0153
MCAP_0041	MCAP_0205
MCAP_0041	MCAP_0220
MCAP_0041	MCAP_0383
MCAP_0041	MCAP_0390
MCAP_0041	MCAP_0424
MCAP_0041	MCAP_0456
MCAP_0041	MCAP_0457
MCAP_0041	MCAP_0460
MCAP_0041	MCAP_0496
MCAP_0041	MCAP_0503
MCAP_0041	MCAP_0510
MCAP_0041	MCAP_0542
MCAP_0041	MCAP_0551
MCAP_0041	MCAP_0576
MCAP_0041	MCAP_0679
MCAP_0041	MCAP_0768
MCAP_0041	MCAP_0774
MCAP_0041	MCAP_0775
MCAP_0041	MCAP_0792
MCAP_0041	MCAP_0819
MCAP_0041	MCAP_0836
MCAP_0041	MCAP_0837
MCAP_0041	MCAP_0839
MCAP_0041	MCAP_0856
MCAP_0042	MCAP_0001
MCAP_0042	MCAP_0040
MCAP_0042	MCAP_0041
MCAP_0042	MCAP_0043
MCAP_0042	MCAP_0044
MCAP_0042	MCAP_0045
MCAP_0042	MCAP_0046
MCAP_0042	MCAP_0047
MCAP_0042	MCAP_0048
MCAP_0042	MCAP_0049
MCAP_0042	MCAP_0050
MCAP_0042	MCAP_0130
MCAP_0042	MCAP_0238
MCAP_0042	MCAP_0241
MCAP_0042	MCAP_0242
MCAP_0042	MCAP_0279
MCAP_0042	MCAP_0362
MCAP_0042	MCAP_0420
MCAP_0042	MCAP_0434
MCAP_0042	MCAP_0513
MCAP_0042	MCAP_0524
MCAP_0042	MCAP_0570
MCAP_0042	MCAP_0710
MCAP_0042	MCAP_0730
MCAP_0042	MCAP_0790
MCAP_0042	MCAP_0828
MCAP_0042	MCAP_0860
MCAP_0042	MCAP_0861
MCAP_0042	MCAP_0862
MCAP_0042	MCAP_0863
MCAP_0042	MCAP_0864
MCAP_0043	MCAP_0040
MCAP_0043	MCAP_0041
MCAP_0043	MCAP_0042
MCAP_0043	MCAP_0044
MCAP_0043	MCAP_0045
MCAP_0043	MCAP_0046
MCAP_0043	MCAP_0047
MCAP_0043	MCAP_0048
MCAP_0043	MCAP_0049
MCAP_0043	MCAP_0050
MCAP_0044	MCAP_0040
MCAP_0044	MCAP_0041
MCAP_0044	MCAP_0042
MCAP_0044	MCAP_0043
MCAP_0044	MCAP_0045
MCAP_0044	MCAP_0046
MCAP_0044	MCAP_0047
MCAP_0044	MCAP_0048
MCAP_0044	MCAP_0049
MCAP_0044	MCAP_0050
MCAP_0045	MCAP_0001
MCAP_0045	MCAP_0007
MCAP_0045	MCAP_0017
MCAP_0045	MCAP_0021
MCAP_0045	MCAP_0028
MCAP_0045	MCAP_0040
MCAP_0045	MCAP_0041
MCAP_0045	MCAP_0042
MCAP_0045	MCAP_0043
MCAP_0045	MCAP_0044
MCAP_0045	MCAP_0046
MCAP_0045	MCAP_0047
MCAP_0045	MCAP_0048
MCAP_0045	MCAP_0049
MCAP_0045	MCAP_0050
MCAP_0045	MCAP_0055
MCAP_0045	MCAP_0070
MCAP_0045	MCAP_0075
MCAP_0045	MCAP_0076
MCAP_0045	MCAP_0094
MCAP_0045	MCAP_0096
MCAP_0045	MCAP_0104
MCAP_0045	MCAP_0110
MCAP_0045	MCAP_0144
MCAP_0045	MCAP_0145
MCAP_0045	MCAP_0205
MCAP_0045	MCAP_0207
MCAP_0045	MCAP_0208
MCAP_0045	MCAP_0233
MCAP_0045	MCAP_0244
MCAP_0045	MCAP_0252
MCAP_0045	MCAP_0330
MCAP_0045	MCAP_0364
MCAP_0045	MCAP_0371
MCAP_0045	MCAP_0372
MCAP_0045	MCAP_0376
MCAP_0045	MCAP_0388
MCAP_0045	MCAP_0390
MCAP_0045	MCAP_0410
MCAP_0045	MCAP_0455
MCAP_0045	MCAP_0458
MCAP_0045	MCAP_0481
MCAP_0045	MCAP_0503
MCAP_0045	MCAP_0504
MCAP_0045	MCAP_0523
MCAP_0045	MCAP_0537
MCAP_0045	MCAP_0538
MCAP_0045	MCAP_0549
MCAP_0045	MCAP_0576
MCAP_0045	MCAP_0598
MCAP_0045	MCAP_0610
MCAP_0045	MCAP_0623
MCAP_0045	MCAP_0639
MCAP_0045	MCAP_0677
MCAP_0045	MCAP_0684
MCAP_0045	MCAP_0712
MCAP_0045	MCAP_0755
MCAP_0045	MCAP_0773
MCAP_0045	MCAP_0774
MCAP_0045	MCAP_0775
MCAP_0045	MCAP_0777
MCAP_0045	MCAP_0778
MCAP_0045	MCAP_0779
MCAP_0045	MCAP_0808
MCAP_0045	MCAP_0821
MCAP_0046	MCAP_0041
MCAP_0046	MCAP_0042
MCAP_0046	MCAP_0043
MCAP_0046	MCAP_0044
MCAP_0046	MCAP_0045
MCAP_0046	MCAP_0047
MCAP_0046	MCAP_0048
MCAP_0046	MCAP_0049
MCAP_0046	MCAP_0050
MCAP_0046	MCAP_0157
MCAP_0046	MCAP_0195
MCAP_0046	MCAP_0210
MCAP_0046	MCAP_0260
MCAP_0046	MCAP_0261
MCAP_0046	MCAP_0669
MCAP_0046	MCAP_0670
MCAP_0046	MCAP_0773
MCAP_0046	MCAP_0774
MCAP_0046	MCAP_0775
MCAP_0047	MCAP_0008
MCAP_0047	MCAP_0042
MCAP_0047	MCAP_0043
MCAP_0047	MCAP_0044
MCAP_0047	MCAP_0045
MCAP_0047	MCAP_0046
MCAP_0047	MCAP_0048
MCAP_0047	MCAP_0049
MCAP_0047	MCAP_0050
MCAP_0047	MCAP_0086
MCAP_0047	MCAP_0124
MCAP_0047	MCAP_0142
MCAP_0047	MCAP_0149
MCAP_0047	MCAP_0203
MCAP_0047	MCAP_0221
MCAP_0047	MCAP_0239
MCAP_0047	MCAP_0240
MCAP_0047	MCAP_0252
MCAP_0047	MCAP_0328
MCAP_0047	MCAP_0329
MCAP_0047	MCAP_0365
MCAP_0047	MCAP_0367
MCAP_0047	MCAP_0375
MCAP_0047	MCAP_0398
MCAP_0047	MCAP_0425
MCAP_0047	MCAP_0436
MCAP_0047	MCAP_0519
MCAP_0047	MCAP_0534
MCAP_0047	MCAP_0549
MCAP_0047	MCAP_0561
MCAP_0047	MCAP_0564
MCAP_0047	MCAP_0577
MCAP_0047	MCAP_0579
MCAP_0047	MCAP_0582
MCAP_0047	MCAP_0635
MCAP_0047	MCAP_0637
MCAP_0047	MCAP_0649
MCAP_0047	MCAP_0677
MCAP_0047	MCAP_0739
MCAP_0047	MCAP_0762
MCAP_0047	MCAP_0773
MCAP_0047	MCAP_0774
MCAP_0047	MCAP_0798
MCAP_0047	MCAP_0822
MCAP_0047	MCAP_0846
MCAP_0048	MCAP_0004
MCAP_0048	MCAP_0034
MCAP_0048	MCAP_0042
MCAP_0048	MCAP_0043
MCAP_0048	MCAP_0044
MCAP_0048	MCAP_0045
MCAP_0048	MCAP_0046
MCAP_0048	MCAP_0047
MCAP_0048	MCAP_0049
MCAP_0048	MCAP_0050
MCAP_0048	MCAP_0059
MCAP_0048	MCAP_0182
MCAP_0048	MCAP_0193
MCAP_0048	MCAP_0198
MCAP_0048	MCAP_0205
MCAP_0048	MCAP_0212
MCAP_0048	MCAP_0222
MCAP_0048	MCAP_0268
MCAP_0048	MCAP_0329
MCAP_0048	MCAP_0399
MCAP_0048	MCAP_0401
MCAP_0048	MCAP_0403
MCAP_0048	MCAP_0431
MCAP_0048	MCAP_0435
MCAP_0048	MCAP_0465
MCAP_0048	MCAP_0546
MCAP_0048	MCAP_0567
MCAP_0048	MCAP_0571
MCAP_0048	MCAP_0626
MCAP_0048	MCAP_0723
MCAP_0048	MCAP_0725
MCAP_0048	MCAP_0726
MCAP_0048	MCAP_0736
MCAP_0048	MCAP_0737
MCAP_0048	MCAP_0770
MCAP_0048	MCAP_0782
MCAP_0049	MCAP_0042
MCAP_0049	MCAP_0043
MCAP_0049	MCAP_0044
MCAP_0049	MCAP_0045
MCAP_0049	MCAP_0046
MCAP_0049	MCAP_0047
MCAP_0049	MCAP_0048
MCAP_0049	MCAP_0050
MCAP_0049	MCAP_0182
MCAP_0049	MCAP_0215
MCAP_0049	MCAP_0297
MCAP_0049	MCAP_0687
MCAP_0049	MCAP_0723
MCAP_0050	MCAP_0034
MCAP_0050	MCAP_0042
MCAP_0050	MCAP_0043
MCAP_0050	MCAP_0044
MCAP_0050	MCAP_0045
MCAP_0050	MCAP_0046
MCAP_0050	MCAP_0047
MCAP_0050	MCAP_0048
MCAP_0050	MCAP_0049
MCAP_0050	MCAP_0059
MCAP_0050	MCAP_0157
MCAP_0050	MCAP_0168
MCAP_0050	MCAP_0182
MCAP_0050	MCAP_0195
MCAP_0050	MCAP_0212
MCAP_0050	MCAP_0231
MCAP_0050	MCAP_0265
MCAP_0050	MCAP_0329
MCAP_0050	MCAP_0360
MCAP_0050	MCAP_0391
MCAP_0050	MCAP_0399
MCAP_0050	MCAP_0403
MCAP_0050	MCAP_0435
MCAP_0050	MCAP_0501
MCAP_0050	MCAP_0546
MCAP_0050	MCAP_0561
MCAP_0050	MCAP_0571
MCAP_0050	MCAP_0579
MCAP_0050	MCAP_0631
MCAP_0050	MCAP_0683
MCAP_0050	MCAP_0704
MCAP_0050	MCAP_0724
MCAP_0050	MCAP_0726
MCAP_0050	MCAP_0727
MCAP_0050	MCAP_0735
MCAP_0050	MCAP_0736
MCAP_0050	MCAP_0738
MCAP_0050	MCAP_0801
MCAP_0050	MCAP_0846
MCAP_0053	MCAP_0054
MCAP_0053	MCAP_0326
MCAP_0053	MCAP_0327
MCAP_0053	MCAP_0330
MCAP_0053	MCAP_0496
MCAP_0053	MCAP_0497
MCAP_0053	MCAP_0498
MCAP_0053	MCAP_0855
MCAP_0054	MCAP_0053
MCAP_0054	MCAP_0186
MCAP_0054	MCAP_0232
MCAP_0054	MCAP_0326
MCAP_0054	MCAP_0327
MCAP_0054	MCAP_0330
MCAP_0054	MCAP_0400
MCAP_0054	MCAP_0496
MCAP_0054	MCAP_0497
MCAP_0054	MCAP_0498
MCAP_0054	MCAP_0564
MCAP_0054	MCAP_0665
MCAP_0054	MCAP_0855
MCAP_0054	MCAP_0863
MCAP_0055	MCAP_0045
MCAP_0055	MCAP_0056
MCAP_0055	MCAP_0057
MCAP_0055	MCAP_0058
MCAP_0055	MCAP_0059
MCAP_0055	MCAP_0060
MCAP_0055	MCAP_0061
MCAP_0055	MCAP_0090
MCAP_0055	MCAP_0133
MCAP_0055	MCAP_0144
MCAP_0055	MCAP_0197
MCAP_0055	MCAP_0321
MCAP_0055	MCAP_0333
MCAP_0055	MCAP_0336
MCAP_0055	MCAP_0341
MCAP_0055	MCAP_0410
MCAP_0055	MCAP_0422
MCAP_0055	MCAP_0423
MCAP_0055	MCAP_0478
MCAP_0055	MCAP_0479
MCAP_0055	MCAP_0519
MCAP_0055	MCAP_0531
MCAP_0055	MCAP_0543
MCAP_0055	MCAP_0550
MCAP_0055	MCAP_0600
MCAP_0055	MCAP_0610
MCAP_0055	MCAP_0623
MCAP_0055	MCAP_0639
MCAP_0055	MCAP_0670
MCAP_0055	MCAP_0671
MCAP_0055	MCAP_0672
MCAP_0055	MCAP_0677
MCAP_0055	MCAP_0678
MCAP_0055	MCAP_0706
MCAP_0055	MCAP_0712
MCAP_0055	MCAP_0766
MCAP_0056	MCAP_0055
MCAP_0056	MCAP_0057
MCAP_0056	MCAP_0058
MCAP_0056	MCAP_0059
MCAP_0056	MCAP_0060
MCAP_0056	MCAP_0061
MCAP_0056	MCAP_0423
MCAP_0057	MCAP_0001
MCAP_0057	MCAP_0008
MCAP_0057	MCAP_0024
MCAP_0057	MCAP_0055
MCAP_0057	MCAP_0056
MCAP_0057	MCAP_0058
MCAP_0057	MCAP_0059
MCAP_0057	MCAP_0060
MCAP_0057	MCAP_0061
MCAP_0057	MCAP_0082
MCAP_0057	MCAP_0083
MCAP_0057	MCAP_0084
MCAP_0057	MCAP_0105
MCAP_0057	MCAP_0117
MCAP_0057	MCAP_0118
MCAP_0057	MCAP_0207
MCAP_0057	MCAP_0221
MCAP_0057	MCAP_0321
MCAP_0057	MCAP_0341
MCAP_0057	MCAP_0422
MCAP_0057	MCAP_0423
MCAP_0057	MCAP_0424
MCAP_0057	MCAP_0469
MCAP_0057	MCAP_0490
MCAP_0057	MCAP_0519
MCAP_0057	MCAP_0531
MCAP_0057	MCAP_0570
MCAP_0057	MCAP_0676
MCAP_0057	MCAP_0706
MCAP_0057	MCAP_0730
MCAP_0057	MCAP_0750
MCAP_0057	MCAP_0767
MCAP_0057	MCAP_0773
MCAP_0057	MCAP_0774
MCAP_0057	MCAP_0792
MCAP_0057	MCAP_0805
MCAP_0057	MCAP_0819
MCAP_0057	MCAP_0821
MCAP_0057	MCAP_0851
MCAP_0058	MCAP_0055
MCAP_0058	MCAP_0056
MCAP_0058	MCAP_0057
MCAP_0058	MCAP_0059
MCAP_0058	MCAP_0060
MCAP_0058	MCAP_0061
MCAP_0058	MCAP_0394
MCAP_0058	MCAP_0423
MCAP_0059	MCAP_0019
MCAP_0059	MCAP_0026
MCAP_0059	MCAP_0033
MCAP_0059	MCAP_0034
MCAP_0059	MCAP_0048
MCAP_0059	MCAP_0050
MCAP_0059	MCAP_0055
MCAP_0059	MCAP_0056
MCAP_0059	MCAP_0057
MCAP_0059	MCAP_0058
MCAP_0059	MCAP_0060
MCAP_0059	MCAP_0061
MCAP_0059	MCAP_0069
MCAP_0059	MCAP_0105
MCAP_0059	MCAP_0108
MCAP_0059	MCAP_0141
MCAP_0059	MCAP_0167
MCAP_0059	MCAP_0168
MCAP_0059	MCAP_0182
MCAP_0059	MCAP_0186
MCAP_0059	MCAP_0194
MCAP_0059	MCAP_0231
MCAP_0059	MCAP_0238
MCAP_0059	MCAP_0248
MCAP_0059	MCAP_0265
MCAP_0059	MCAP_0271
MCAP_0059	MCAP_0299
MCAP_0059	MCAP_0305
MCAP_0059	MCAP_0329
MCAP_0059	MCAP_0348
MCAP_0059	MCAP_0357
MCAP_0059	MCAP_0360
MCAP_0059	MCAP_0361
MCAP_0059	MCAP_0362
MCAP_0059	MCAP_0381
MCAP_0059	MCAP_0398
MCAP_0059	MCAP_0399
MCAP_0059	MCAP_0403
MCAP_0059	MCAP_0409
MCAP_0059	MCAP_0425
MCAP_0059	MCAP_0426
MCAP_0059	MCAP_0434
MCAP_0059	MCAP_0451
MCAP_0059	MCAP_0471
MCAP_0059	MCAP_0509
MCAP_0059	MCAP_0536
MCAP_0059	MCAP_0560
MCAP_0059	MCAP_0561
MCAP_0059	MCAP_0571
MCAP_0059	MCAP_0582
MCAP_0059	MCAP_0583
MCAP_0059	MCAP_0606
MCAP_0059	MCAP_0614
MCAP_0059	MCAP_0620
MCAP_0059	MCAP_0622
MCAP_0059	MCAP_0638
MCAP_0059	MCAP_0649
MCAP_0059	MCAP_0661
MCAP_0059	MCAP_0704
MCAP_0059	MCAP_0713
MCAP_0059	MCAP_0720
MCAP_0059	MCAP_0723
MCAP_0059	MCAP_0726
MCAP_0059	MCAP_0727
MCAP_0059	MCAP_0737
MCAP_0059	MCAP_0738
MCAP_0059	MCAP_0758
MCAP_0059	MCAP_0771
MCAP_0059	MCAP_0772
MCAP_0059	MCAP_0796
MCAP_0059	MCAP_0801
MCAP_0059	MCAP_0850
MCAP_0060	MCAP_0012
MCAP_0060	MCAP_0055
MCAP_0060	MCAP_0056
MCAP_0060	MCAP_0057
MCAP_0060	MCAP_0058
MCAP_0060	MCAP_0059
MCAP_0060	MCAP_0061
MCAP_0060	MCAP_0090
MCAP_0060	MCAP_0099
MCAP_0060	MCAP_0100
MCAP_0060	MCAP_0101
MCAP_0060	MCAP_0142
MCAP_0060	MCAP_0191
MCAP_0060	MCAP_0326
MCAP_0060	MCAP_0330
MCAP_0060	MCAP_0333
MCAP_0060	MCAP_0336
MCAP_0060	MCAP_0412
MCAP_0060	MCAP_0414
MCAP_0060	MCAP_0423
MCAP_0060	MCAP_0474
MCAP_0060	MCAP_0500
MCAP_0060	MCAP_0502
MCAP_0060	MCAP_0503
MCAP_0060	MCAP_0504
MCAP_0060	MCAP_0516
MCAP_0060	MCAP_0517
MCAP_0060	MCAP_0635
MCAP_0060	MCAP_0706
MCAP_0060	MCAP_0774
MCAP_0060	MCAP_0797
MCAP_0060	MCAP_0824
MCAP_0061	MCAP_0012
MCAP_0061	MCAP_0055
MCAP_0061	MCAP_0056
MCAP_0061	MCAP_0057
MCAP_0061	MCAP_0058
MCAP_0061	MCAP_0059
MCAP_0061	MCAP_0060
MCAP_0061	MCAP_0080
MCAP_0061	MCAP_0122
MCAP_0061	MCAP_0240
MCAP_0061	MCAP_0321
MCAP_0061	MCAP_0327
MCAP_0061	MCAP_0423
MCAP_0061	MCAP_0520
MCAP_0061	MCAP_0545
MCAP_0061	MCAP_0677
MCAP_0061	MCAP_0767
MCAP_0061	MCAP_0780
MCAP_0063	MCAP_0032
MCAP_0063	MCAP_0064
MCAP_0063	MCAP_0065
MCAP_0063	MCAP_0066
MCAP_0063	MCAP_0067
MCAP_0063	MCAP_0068
MCAP_0063	MCAP_0069
MCAP_0063	MCAP_0070
MCAP_0063	MCAP_0071
MCAP_0063	MCAP_0272
MCAP_0063	MCAP_0296
MCAP_0063	MCAP_0329
MCAP_0063	MCAP_0392
MCAP_0063	MCAP_0471
MCAP_0063	MCAP_0638
MCAP_0063	MCAP_0684
MCAP_0063	MCAP_0736
MCAP_0063	MCAP_0739
MCAP_0063	MCAP_0766
MCAP_0063	MCAP_0822
MCAP_0064	MCAP_0017
MCAP_0064	MCAP_0035
MCAP_0064	MCAP_0063
MCAP_0064	MCAP_0065
MCAP_0064	MCAP_0066
MCAP_0064	MCAP_0067
MCAP_0064	MCAP_0068
MCAP_0064	MCAP_0069
MCAP_0064	MCAP_0070
MCAP_0064	MCAP_0071
MCAP_0064	MCAP_0090
MCAP_0064	MCAP_0106
MCAP_0064	MCAP_0130
MCAP_0064	MCAP_0133
MCAP_0064	MCAP_0154
MCAP_0064	MCAP_0159
MCAP_0064	MCAP_0213
MCAP_0064	MCAP_0220
MCAP_0064	MCAP_0233
MCAP_0064	MCAP_0257
MCAP_0064	MCAP_0258
MCAP_0064	MCAP_0460
MCAP_0064	MCAP_0465
MCAP_0064	MCAP_0495
MCAP_0064	MCAP_0576
MCAP_0064	MCAP_0578
MCAP_0064	MCAP_0581
MCAP_0064	MCAP_0641
MCAP_0064	MCAP_0706
MCAP_0064	MCAP_0712
MCAP_0064	MCAP_0722
MCAP_0064	MCAP_0756
MCAP_0064	MCAP_0774
MCAP_0064	MCAP_0777
MCAP_0064	MCAP_0779
MCAP_0064	MCAP_0807
MCAP_0065	MCAP_0008
MCAP_0065	MCAP_0009
MCAP_0065	MCAP_0014
MCAP_0065	MCAP_0063
MCAP_0065	MCAP_0064
MCAP_0065	MCAP_0066
MCAP_0065	MCAP_0067
MCAP_0065	MCAP_0068
MCAP_0065	MCAP_0069
MCAP_0065	MCAP_0070
MCAP_0065	MCAP_0071
MCAP_0065	MCAP_0072
MCAP_0065	MCAP_0105
MCAP_0065	MCAP_0106
MCAP_0065	MCAP_0107
MCAP_0065	MCAP_0109
MCAP_0065	MCAP_0110
MCAP_0065	MCAP_0111
MCAP_0065	MCAP_0114
MCAP_0065	MCAP_0117
MCAP_0065	MCAP_0118
MCAP_0065	MCAP_0119
MCAP_0065	MCAP_0130
MCAP_0065	MCAP_0144
MCAP_0065	MCAP_0151
MCAP_0065	MCAP_0152
MCAP_0065	MCAP_0153
MCAP_0065	MCAP_0154
MCAP_0065	MCAP_0163
MCAP_0065	MCAP_0164
MCAP_0065	MCAP_0213
MCAP_0065	MCAP_0237
MCAP_0065	MCAP_0330
MCAP_0065	MCAP_0366
MCAP_0065	MCAP_0371
MCAP_0065	MCAP_0372
MCAP_0065	MCAP_0496
MCAP_0065	MCAP_0517
MCAP_0065	MCAP_0544
MCAP_0065	MCAP_0545
MCAP_0065	MCAP_0662
MCAP_0065	MCAP_0663
MCAP_0065	MCAP_0665
MCAP_0065	MCAP_0666
MCAP_0065	MCAP_0667
MCAP_0065	MCAP_0668
MCAP_0065	MCAP_0669
MCAP_0065	MCAP_0670
MCAP_0065	MCAP_0671
MCAP_0065	MCAP_0672
MCAP_0065	MCAP_0674
MCAP_0065	MCAP_0675
MCAP_0065	MCAP_0676
MCAP_0065	MCAP_0677
MCAP_0065	MCAP_0678
MCAP_0065	MCAP_0679
MCAP_0065	MCAP_0680
MCAP_0065	MCAP_0681
MCAP_0065	MCAP_0682
MCAP_0065	MCAP_0683
MCAP_0065	MCAP_0684
MCAP_0065	MCAP_0686
MCAP_0065	MCAP_0687
MCAP_0065	MCAP_0689
MCAP_0065	MCAP_0690
MCAP_0065	MCAP_0691
MCAP_0065	MCAP_0692
MCAP_0065	MCAP_0693
MCAP_0065	MCAP_0695
MCAP_0065	MCAP_0696
MCAP_0065	MCAP_0697
MCAP_0065	MCAP_0757
MCAP_0065	MCAP_0777
MCAP_0065	MCAP_0819
[truncated: 26,610 more rows]

## Sheet: STRING_PPI_M.Genitalium.txt
MG001	MG002
MG001	MG003
MG001	MG004
MG001	MG005
MG001	MG006
MG001	MG007
MG001	MG008
MG001	MG009
MG001	MG010
MG001	MG019
MG001	MG024
MG001	MG031
MG001	MG057
MG001	MG203
MG001	MG204
MG001	MG216
MG001	MG250
MG001	MG463
MG001	MG469
MG002	MG001
MG002	MG003
MG002	MG004
MG002	MG005
MG002	MG006
MG002	MG007
MG002	MG008
MG002	MG009
MG002	MG010
MG002	MG045
MG002	MG084
MG002	MG185
MG002	MG200
MG002	MG218
MG002	MG244
MG002	MG263
MG002	MG305
MG002	MG326
MG002	MG386
MG002	MG411
MG002	MG447
MG003	MG001
MG003	MG002
MG003	MG004
MG003	MG005
MG003	MG006
MG003	MG007
MG003	MG008
MG003	MG009
MG003	MG010
MG003	MG023
MG003	MG035
MG003	MG046
MG003	MG048
MG003	MG057
MG003	MG058
MG003	MG089
MG003	MG094
MG003	MG122
MG003	MG136
MG003	MG142
MG003	MG168
MG003	MG177
MG003	MG194
MG003	MG196
MG003	MG203
MG003	MG204
MG003	MG212
MG003	MG215
MG003	MG224
MG003	MG231
MG003	MG240
MG003	MG247
MG003	MG249
MG003	MG258
MG003	MG276
MG003	MG278
MG003	MG282
MG003	MG339
MG003	MG340
MG003	MG341
MG003	MG345
MG003	MG379
MG003	MG394
MG003	MG397
MG003	MG421
MG003	MG431
MG003	MG463
MG003	MG469
MG004	MG001
MG004	MG002
MG004	MG003
MG004	MG005
MG004	MG006
MG004	MG007
MG004	MG008
MG004	MG009
MG004	MG010
MG004	MG021
MG004	MG023
MG004	MG048
MG004	MG057
MG004	MG058
MG004	MG087
MG004	MG089
MG004	MG094
MG004	MG115
MG004	MG118
MG004	MG122
MG004	MG136
MG004	MG138
MG004	MG142
MG004	MG168
MG004	MG177
MG004	MG194
MG004	MG195
MG004	MG203
MG004	MG204
MG004	MG224
MG004	MG231
MG004	MG240
MG004	MG244
MG004	MG247
MG004	MG254
MG004	MG276
MG004	MG282
MG004	MG330
MG004	MG339
MG004	MG341
MG004	MG378
MG004	MG379
MG004	MG392
MG004	MG396
MG004	MG399
MG004	MG400
MG004	MG401
MG004	MG408
MG004	MG421
MG004	MG451
MG004	MG460
MG004	MG463
MG004	MG469
MG005	MG001
MG005	MG002
MG005	MG003
MG005	MG004
MG005	MG006
MG005	MG007
MG005	MG008
MG005	MG009
MG005	MG010
MG005	MG013
MG005	MG019
MG005	MG021
MG005	MG024
MG005	MG033
MG005	MG035
MG005	MG036
MG005	MG038
MG005	MG043
MG005	MG044
MG005	MG048
MG005	MG065
MG005	MG066
MG005	MG089
MG005	MG102
MG005	MG104
MG005	MG107
MG005	MG111
MG005	MG113
MG005	MG114
MG005	MG126
MG005	MG136
MG005	MG137
MG005	MG146
MG005	MG177
MG005	MG187
MG005	MG188
MG005	MG189
MG005	MG194
MG005	MG203
MG005	MG205
MG005	MG209
MG005	MG216
MG005	MG234
MG005	MG244
MG005	MG251
MG005	MG253
MG005	MG261
MG005	MG266
MG005	MG270
MG005	MG272
MG005	MG276
MG005	MG292
MG005	MG298
MG005	MG300
MG005	MG301
MG005	MG305
MG005	MG310
MG005	MG327
MG005	MG329
MG005	MG330
MG005	MG334
MG005	MG346
MG005	MG375
MG005	MG378
MG005	MG384
MG005	MG394
MG005	MG407
MG005	MG421
MG005	MG430
MG005	MG431
MG005	MG457
MG005	MG458
MG005	MG462
MG006	MG001
MG006	MG002
MG006	MG003
MG006	MG004
MG006	MG005
MG006	MG007
MG006	MG008
MG006	MG009
MG006	MG010
MG006	MG015
MG006	MG021
MG006	MG023
MG006	MG034
MG006	MG046
MG006	MG048
MG006	MG050
MG006	MG056
MG006	MG057
MG006	MG069
MG006	MG070
MG006	MG083
MG006	MG084
MG006	MG087
MG006	MG088
MG006	MG089
MG006	MG097
MG006	MG119
MG006	MG120
MG006	MG121
MG006	MG122
MG006	MG146
MG006	MG170
MG006	MG171
MG006	MG172
MG006	MG175
MG006	MG176
MG006	MG177
MG006	MG179
MG006	MG180
MG006	MG181
MG006	MG182
MG006	MG203
MG006	MG204
MG006	MG209
MG006	MG227
MG006	MG229
MG006	MG231
MG006	MG244
MG006	MG254
MG006	MG261
MG006	MG270
MG006	MG272
MG006	MG295
MG006	MG297
MG006	MG300
MG006	MG301
MG006	MG329
MG006	MG365
MG006	MG368
MG006	MG372
MG006	MG379
MG006	MG382
MG006	MG429
MG006	MG431
MG006	MG457
MG006	MG458
MG006	MG463
MG006	MG467
MG007	MG001
MG007	MG002
MG007	MG003
MG007	MG004
MG007	MG005
MG007	MG006
MG007	MG008
MG007	MG009
MG007	MG010
MG007	MG032
MG007	MG203
MG007	MG216
MG007	MG307
MG008	MG001
MG008	MG002
MG008	MG003
MG008	MG004
MG008	MG005
MG008	MG006
MG008	MG007
MG008	MG009
MG008	MG010
MG008	MG023
MG008	MG024
MG008	MG046
MG008	MG058
MG008	MG069
MG008	MG070
MG008	MG072
MG008	MG079
MG008	MG107
MG008	MG108
MG008	MG109
MG008	MG110
MG008	MG111
MG008	MG113
MG008	MG119
MG008	MG120
MG008	MG121
MG008	MG141
MG008	MG182
MG008	MG188
MG008	MG189
MG008	MG190
MG008	MG196
MG008	MG203
MG008	MG204
MG008	MG252
MG008	MG253
MG008	MG258
MG008	MG273
MG008	MG274
MG008	MG277
MG008	MG295
MG008	MG329
MG008	MG335
MG008	MG336
MG008	MG355
MG008	MG357
MG008	MG371
MG008	MG375
MG008	MG379
MG008	MG384
MG008	MG386
MG008	MG392
MG008	MG408
MG008	MG410
MG008	MG430
MG008	MG445
MG008	MG463
MG008	MG469
MG008	MG470
MG009	MG001
MG009	MG002
MG009	MG003
MG009	MG004
MG009	MG005
MG009	MG006
MG009	MG007
MG009	MG008
MG009	MG010
MG009	MG015
MG009	MG021
MG009	MG030
MG009	MG036
MG009	MG056
MG009	MG057
MG009	MG058
MG009	MG062
MG009	MG069
MG009	MG070
MG009	MG083
MG009	MG087
MG009	MG088
MG009	MG097
MG009	MG107
MG009	MG108
MG009	MG109
MG009	MG110
MG009	MG119
MG009	MG120
MG009	MG121
MG009	MG126
MG009	MG138
MG009	MG157
MG009	MG203
MG009	MG206
MG009	MG244
MG009	MG252
MG009	MG253
MG009	MG258
MG009	MG261
MG009	MG266
MG009	MG278
MG009	MG282
MG009	MG300
MG009	MG301
MG009	MG324
MG009	MG330
MG009	MG335
MG009	MG340
MG009	MG341
MG009	MG351
MG009	MG368
MG009	MG382
MG009	MG408
MG009	MG417
MG009	MG418
MG009	MG455
MG009	MG457
MG009	MG458
MG009	MG462
MG009	MG463
MG009	MG467
MG010	MG001
MG010	MG002
MG010	MG003
MG010	MG004
MG010	MG005
MG010	MG006
MG010	MG007
MG010	MG008
MG010	MG009
MG011	MG012
MG011	MG013
MG011	MG014
MG011	MG015
MG012	MG011
MG012	MG013
MG012	MG014
MG012	MG015
MG013	MG005
MG013	MG011
MG013	MG012
MG013	MG014
MG013	MG015
MG013	MG021
MG013	MG024
MG013	MG026
MG013	MG036
MG013	MG046
MG013	MG048
MG013	MG053
MG013	MG069
MG013	MG073
MG013	MG085
MG013	MG086
MG013	MG107
MG013	MG108
MG013	MG110
MG013	MG113
MG013	MG126
MG013	MG142
MG013	MG146
MG013	MG171
MG013	MG196
MG013	MG198
MG013	MG215
MG013	MG216
MG013	MG227
MG013	MG228
MG013	MG232
MG013	MG234
MG013	MG235
MG013	MG238
MG013	MG239
MG013	MG252
MG013	MG253
MG013	MG254
MG013	MG271
MG013	MG272
MG013	MG275
MG013	MG276
MG013	MG305
MG013	MG322
MG013	MG323
MG013	MG324
MG013	MG332
MG013	MG334
MG013	MG339
MG013	MG359
MG013	MG365
MG013	MG369
MG013	MG375
MG013	MG379
MG013	MG383
MG013	MG391
MG013	MG392
MG013	MG394
MG013	MG396
MG013	MG407
MG013	MG435
MG013	MG453
MG013	MG457
MG013	MG461
MG013	MG462
MG014	MG011
MG014	MG012
MG014	MG013
MG014	MG015
MG014	MG018
MG014	MG019
MG014	MG020
MG014	MG021
MG014	MG022
MG014	MG023
MG014	MG024
MG014	MG059
MG014	MG104
MG014	MG118
MG014	MG136
MG014	MG194
MG014	MG206
MG014	MG250
MG014	MG253
MG014	MG258
MG014	MG261
MG014	MG330
MG014	MG379
MG014	MG390
MG014	MG394
MG014	MG414
MG014	MG432
MG014	MG450
MG015	MG006
MG015	MG009
MG015	MG011
MG015	MG012
MG015	MG013
MG015	MG014
MG015	MG018
MG015	MG019
MG015	MG020
MG015	MG021
MG015	MG022
MG015	MG023
MG015	MG024
MG015	MG050
MG015	MG058
MG015	MG059
MG015	MG066
MG015	MG073
MG015	MG102
MG015	MG104
MG015	MG107
MG015	MG118
MG015	MG136
MG015	MG206
MG015	MG227
MG015	MG240
MG015	MG253
MG015	MG258
MG015	MG261
MG015	MG324
MG015	MG330
MG015	MG359
MG015	MG368
MG015	MG378
MG015	MG379
MG015	MG383
MG015	MG384
MG015	MG394
MG015	MG399
MG015	MG425
MG015	MG463
MG015	MG464
MG015	MG470
MG018	MG014
MG018	MG015
MG018	MG019
MG018	MG020
MG018	MG021
MG018	MG022
MG018	MG023
MG018	MG024
MG018	MG025
MG018	MG026
MG018	MG027
MG018	MG028
MG018	MG047
MG018	MG109
MG018	MG110
MG018	MG182
MG018	MG254
MG018	MG278
MG018	MG282
MG018	MG292
MG018	MG329
MG018	MG373
MG018	MG378
MG018	MG408
MG018	MG445
MG018	MG451
MG019	MG001
MG019	MG005
MG019	MG014
MG019	MG015
MG019	MG018
MG019	MG020
MG019	MG021
MG019	MG022
MG019	MG023
MG019	MG024
MG019	MG025
MG019	MG026
MG019	MG027
MG019	MG028
MG019	MG031
MG019	MG046
MG019	MG047
MG019	MG050
MG019	MG058
MG019	MG066
MG019	MG070
MG019	MG073
MG019	MG086
MG019	MG094
MG019	MG102
MG019	MG110
MG019	MG138
MG019	MG139
MG019	MG142
MG019	MG146
MG019	MG182
MG019	MG194
MG019	MG196
MG019	MG198
MG019	MG200
MG019	MG201
MG019	MG203
MG019	MG205
MG019	MG206
MG019	MG209
MG019	MG224
MG019	MG227
MG019	MG238
MG019	MG239
MG019	MG249
MG019	MG250
MG019	MG252
MG019	MG261
MG019	MG262
MG019	MG273
MG019	MG276
MG019	MG282
MG019	MG283
MG019	MG295
MG019	MG300
MG019	MG301
MG019	MG305
MG019	MG312
MG019	MG329
MG019	MG330
MG019	MG345
MG019	MG346
MG019	MG355
MG019	MG359
MG019	MG360
MG019	MG365
MG019	MG384
MG019	MG387
MG019	MG391
MG019	MG392
MG019	MG393
MG019	MG399
MG019	MG433
MG019	MG434
MG019	MG435
MG019	MG437
MG019	MG457
MG019	MG458
MG019	MG469
MG020	MG014
MG020	MG015
MG020	MG018
MG020	MG019
MG020	MG021
MG020	MG022
MG020	MG023
MG020	MG024
MG020	MG025
MG020	MG026
MG020	MG027
MG020	MG028
MG020	MG094
MG020	MG099
MG020	MG100
MG020	MG126
MG020	MG141
MG020	MG142
MG020	MG224
MG020	MG249
MG020	MG253
MG020	MG283
MG020	MG305
MG020	MG431
MG021	MG004
MG021	MG005
MG021	MG006
MG021	MG009
MG021	MG013
MG021	MG014
MG021	MG015
MG021	MG018
MG021	MG019
MG021	MG020
MG021	MG022
MG021	MG023
MG021	MG024
MG021	MG025
MG021	MG026
MG021	MG027
MG021	MG028
MG021	MG047
MG021	MG048
MG021	MG051
MG021	MG056
MG021	MG057
MG021	MG058
MG021	MG083
MG021	MG102
MG021	MG104
MG021	MG107
MG021	MG119
MG021	MG121
MG021	MG126
MG021	MG154
MG021	MG175
MG021	MG176
MG021	MG177
MG021	MG182
MG021	MG188
MG021	MG194
MG021	MG195
MG021	MG215
MG021	MG216
MG021	MG221
MG021	MG222
MG021	MG224
MG021	MG229
MG021	MG230
MG021	MG258
MG021	MG266
MG021	MG270
MG021	MG271
MG021	MG272
MG021	MG273
MG021	MG274
MG021	MG275
MG021	MG292
MG021	MG299
MG021	MG324
MG021	MG329
MG021	MG330
MG021	MG334
MG021	MG339
MG021	MG357
MG021	MG365
MG021	MG382
MG021	MG396
MG021	MG410
MG021	MG411
MG021	MG412
MG021	MG421
MG021	MG444
MG021	MG445
MG021	MG453
MG021	MG462
MG021	MG463
MG022	MG014
MG022	MG015
MG022	MG018
MG022	MG019
MG022	MG020
MG022	MG021
MG022	MG023
MG022	MG024
MG022	MG025
MG022	MG026
MG022	MG027
MG022	MG028
MG022	MG032
MG022	MG034
MG022	MG057
MG022	MG081
MG022	MG082
MG022	MG083
MG022	MG084
MG022	MG127
MG022	MG216
MG022	MG390
MG023	MG003
MG023	MG004
MG023	MG006
MG023	MG008
MG023	MG014
MG023	MG015
MG023	MG018
MG023	MG019
MG023	MG020
MG023	MG021
MG023	MG022
MG023	MG024
MG023	MG025
MG023	MG026
MG023	MG027
MG023	MG028
MG023	MG030
MG023	MG034
MG023	MG047
MG023	MG050
MG023	MG062
MG023	MG063
MG023	MG066
MG023	MG069
MG023	MG081
MG023	MG082
MG023	MG083
MG023	MG084
MG023	MG089
MG023	MG111
MG023	MG122
MG023	MG136
MG023	MG138
MG023	MG142
MG023	MG182
MG023	MG183
MG023	MG205
MG023	MG212
MG023	MG214
MG023	MG215
MG023	MG216
MG023	MG224
MG023	MG234
MG023	MG252
MG023	MG253
MG023	MG258
MG023	MG278
MG023	MG300
MG023	MG301
MG023	MG305
MG023	MG346
MG023	MG351
MG023	MG357
MG023	MG359
MG023	MG378
MG023	MG384
MG023	MG392
MG023	MG394
MG023	MG396
MG023	MG399
MG023	MG401
MG023	MG407
MG023	MG410
MG023	MG423
MG023	MG431
MG023	MG433
MG023	MG434
MG023	MG442
MG023	MG461
MG023	MG462
MG023	MG463
MG023	MG464
MG023	MG469
MG024	MG001
MG024	MG005
MG024	MG008
MG024	MG013
MG024	MG014
MG024	MG015
MG024	MG018
MG024	MG019
MG024	MG020
MG024	MG021
MG024	MG022
MG024	MG023
MG024	MG025
MG024	MG026
MG024	MG027
MG024	MG028
MG024	MG034
MG024	MG047
MG024	MG049
MG024	MG050
MG024	MG058
MG024	MG062
MG024	MG066
MG024	MG071
MG024	MG081
MG024	MG082
MG024	MG083
MG024	MG084
MG024	MG094
MG024	MG107
MG024	MG110
MG024	MG114
MG024	MG118
MG024	MG119
MG024	MG121
MG024	MG122
MG024	MG139
MG024	MG154
MG024	MG209
MG024	MG221
MG024	MG222
MG024	MG244
MG024	MG253
MG024	MG258
MG024	MG276
MG024	MG292
MG024	MG329
MG024	MG330
MG024	MG335
MG024	MG336
MG024	MG345
MG024	MG347
MG024	MG379
MG024	MG384
MG024	MG390
MG024	MG391
MG024	MG396
MG024	MG399
MG024	MG401
MG024	MG410
MG024	MG431
MG024	MG442
MG024	MG455
MG024	MG457
MG024	MG458
MG024	MG461
MG024	MG462
MG024	MG463
MG024	MG464
MG024	MG469
MG024	MG470
MG025	MG018
MG025	MG019
MG025	MG020
MG025	MG021
MG025	MG022
MG025	MG023
MG025	MG024
MG025	MG026
MG025	MG027
MG025	MG028
MG026	MG013
MG026	MG018
MG026	MG019
MG026	MG020
MG026	MG021
MG026	MG022
MG026	MG023
MG026	MG024
MG026	MG025
MG026	MG027
MG026	MG028
MG026	MG047
MG026	MG051
MG026	MG066
MG026	MG073
MG026	MG089
MG026	MG094
MG026	MG099
MG026	MG100
MG026	MG107
MG026	MG122
MG026	MG139
MG026	MG141
MG026	MG146
MG026	MG206
MG026	MG232
MG026	MG234
MG026	MG235
MG026	MG238
MG026	MG239
MG026	MG246
MG026	MG261
MG026	MG276
MG026	MG292
MG026	MG295
MG026	MG300
MG026	MG301
MG026	MG311
MG026	MG324
MG026	MG332
MG026	MG352
MG026	MG359
MG026	MG360
MG026	MG365
MG026	MG369
MG026	MG407
MG026	MG421
MG026	MG442
MG026	MG455
MG026	MG463
MG027	MG018
MG027	MG019
MG027	MG020
MG027	MG021
MG027	MG022
MG027	MG023
MG027	MG024
MG027	MG025
MG027	MG026
MG027	MG028
MG028	MG018
MG028	MG019
MG028	MG020
MG028	MG021
MG028	MG022
MG028	MG023
MG028	MG024
MG028	MG025
MG028	MG026
MG028	MG027
MG029	MG030
MG029	MG031
MG029	MG032
MG029	MG033
MG030	MG009
MG030	MG023
MG030	MG029
MG030	MG031
MG030	MG032
MG030	MG033
MG030	MG034
MG030	MG049
MG030	MG050
MG030	MG051
MG030	MG056
MG030	MG064
MG030	MG065
MG030	MG072
MG030	MG073
MG030	MG078
MG030	MG079
MG030	MG097
MG030	MG100
MG030	MG104
MG030	MG138
MG030	MG171
MG030	MG194
MG030	MG209
MG030	MG216
MG030	MG239
MG030	MG253
MG030	MG258
MG030	MG261
MG030	MG266
MG030	MG271
MG030	MG276
MG030	MG300
MG030	MG330
MG030	MG334
MG030	MG346
MG030	MG362
MG030	MG382
MG030	MG392
MG030	MG394
MG030	MG396
MG030	MG399
MG030	MG400
MG030	MG401
MG030	MG403
MG030	MG405
MG030	MG417
MG030	MG418
MG030	MG430
MG030	MG448
MG030	MG451
MG030	MG455
MG030	MG458
MG030	MG462
MG031	MG001
MG031	MG019
MG031	MG029
MG031	MG030
MG031	MG032
MG031	MG033
MG031	MG043
MG031	MG044
MG031	MG048
MG031	MG057
MG031	MG070
MG031	MG089
MG031	MG111
MG031	MG114
MG031	MG122
MG031	MG126
MG031	MG140
MG031	MG141
MG031	MG142
MG031	MG145
MG031	MG190
MG031	MG196
MG031	MG216
MG031	MG246
MG031	MG297
MG031	MG298
MG031	MG305
MG031	MG324
MG031	MG339
MG031	MG352
MG031	MG367
MG031	MG368
MG031	MG369
MG031	MG371
MG031	MG421
MG031	MG423
MG031	MG424
MG031	MG433
MG031	MG434
MG031	MG435
MG031	MG437
MG031	MG442
MG031	MG444
MG031	MG445
MG031	MG448
MG031	MG458
MG031	MG463
MG032	MG007
MG032	MG022
MG032	MG029
MG032	MG030
MG032	MG031
MG032	MG033
MG032	MG075
MG032	MG123
MG032	MG302
MG032	MG310
MG032	MG312
MG032	MG326
MG032	MG345
MG032	MG348
MG032	MG349
MG032	MG468
MG033	MG005
MG033	MG029
MG033	MG030
MG033	MG031
MG033	MG032
MG033	MG038
MG033	MG039
MG033	MG053
MG033	MG066
MG033	MG085
MG033	MG107
MG033	MG115
MG033	MG215
MG033	MG216
MG033	MG234
MG033	MG250
MG033	MG251
MG033	MG305
MG033	MG339
MG033	MG357
MG033	MG375
MG033	MG384
MG033	MG429
MG033	MG431
MG034	MG006
MG034	MG022
MG034	MG023
MG034	MG024
MG034	MG030
MG034	MG035
MG034	MG036
MG034	MG037
MG034	MG049
MG034	MG050
MG034	MG051
MG034	MG052
MG034	MG056
MG034	MG062
MG034	MG066
MG034	MG081
MG034	MG082
MG034	MG083
MG034	MG084
MG034	MG087
MG034	MG088
MG034	MG089
MG034	MG106
MG034	MG119
MG034	MG120
MG034	MG121
MG034	MG122
MG034	MG126
MG034	MG139
MG034	MG190
MG034	MG198
MG034	MG227
MG034	MG258
MG034	MG275
MG034	MG293
MG034	MG322
MG034	MG371
MG034	MG394
MG034	MG396
MG034	MG399
MG034	MG400
MG034	MG401
MG034	MG417
MG034	MG418
MG034	MG429
MG034	MG442
MG034	MG451
MG034	MG461
MG034	MG462
MG034	MG463
MG034	MG464
MG035	MG003
MG035	MG005
MG035	MG034
MG035	MG036
MG035	MG037
MG035	MG047
MG035	MG049
MG035	MG079
MG035	MG104
MG035	MG113
MG035	MG118
MG035	MG126
MG035	MG141
MG035	MG142
MG035	MG170
MG035	MG175
MG035	MG176
MG035	MG177
MG035	MG183
MG035	MG194
MG035	MG209
MG035	MG227
MG035	MG232
MG035	MG234
MG035	MG235
MG035	MG240
MG035	MG258
MG035	MG261
MG035	MG276
MG035	MG277
MG035	MG278
MG035	MG282
MG035	MG292
MG035	MG295
MG035	MG300
MG035	MG305
MG035	MG311
MG035	MG329
MG035	MG334
MG035	MG346
MG035	MG347
MG035	MG351
MG035	MG359
MG035	MG360
MG035	MG365
MG035	MG375
MG035	MG378
MG035	MG392
MG035	MG394
MG035	MG407
MG035	MG408
MG035	MG448
MG035	MG455
MG035	MG457
MG035	MG462
MG036	MG005
MG036	MG009
MG036	MG013
MG036	MG034
MG036	MG035
MG036	MG037
MG036	MG048
MG036	MG049
MG036	MG088
MG036	MG094
MG036	MG099
MG036	MG100
MG036	MG102
MG036	MG107
MG036	MG113
MG036	MG141
MG036	MG177
MG036	MG189
MG036	MG209
MG036	MG232
MG036	MG234
MG036	MG235
MG036	MG238
MG036	MG240
MG036	MG249
MG036	MG251
MG036	MG254
MG036	MG261
MG036	MG276
MG036	MG277
MG036	MG278
MG036	MG282
MG036	MG292
MG036	MG295
MG036	MG297
MG036	MG300
MG036	MG330
MG036	MG332
MG036	MG334
MG036	MG335
MG036	MG341
MG036	MG346
MG036	MG347
MG036	MG351
MG036	MG355
MG036	MG359
MG036	MG360
MG036	MG365
MG036	MG375
MG036	MG378
MG036	MG391
MG036	MG408
MG036	MG431
MG036	MG448
MG036	MG457
MG036	MG460
MG036	MG462
MG036	MG469
MG037	MG034
MG037	MG035
MG037	MG036
MG038	MG005
MG038	MG033
MG038	MG039
MG038	MG040
MG038	MG041
MG038	MG042
MG038	MG043
MG038	MG044
MG038	MG045
MG038	MG046
MG038	MG047
MG038	MG050
MG038	MG053
MG038	MG066
MG038	MG071
MG038	MG085
MG038	MG089
MG038	MG111
MG038	MG187
MG038	MG189
MG038	MG209
MG038	MG215
MG038	MG216
MG038	MG222
MG038	MG234
MG038	MG250
MG038	MG251
MG038	MG272
MG038	MG305
MG038	MG332
MG038	MG339
MG038	MG359
MG038	MG375
MG038	MG384
MG038	MG431
MG038	MG448
MG038	MG453
MG038	MG460
MG039	MG033
MG039	MG038
MG039	MG040
MG039	MG041
MG039	MG042
MG039	MG043
MG039	MG044
MG039	MG045
MG039	MG046
MG039	MG047
MG039	MG089
MG039	MG115
MG039	MG126
MG039	MG215
MG039	MG216
MG039	MG250
MG039	MG251
MG039	MG293
MG039	MG294
MG039	MG339
MG039	MG375
MG040	MG038
MG040	MG039
MG040	MG041
MG040	MG042
MG040	MG043
MG040	MG044
MG040	MG045
MG040	MG046
MG040	MG047
MG040	MG119
MG040	MG120
MG040	MG121
MG040	MG142
MG040	MG191
MG040	MG192
MG040	MG242
MG040	MG268
MG040	MG312
MG040	MG329
MG040	MG356
MG040	MG358
MG040	MG359
MG040	MG364
MG040	MG371
MG040	MG372
MG040	MG468
MG041	MG038
MG041	MG039
MG041	MG040
MG041	MG042
MG041	MG043
MG041	MG044
MG041	MG045
MG041	MG046
MG041	MG047
MG041	MG085
MG041	MG215
MG041	MG429
MG042	MG038
MG042	MG039
MG042	MG040
MG042	MG041
MG042	MG043
MG042	MG044
MG042	MG045
MG042	MG046
MG042	MG047
MG042	MG105
MG042	MG106
MG042	MG136
MG042	MG187
MG042	MG188
MG042	MG189
MG042	MG198
MG042	MG265
MG042	MG339
MG042	MG411
MG042	MG434
MG042	MG435
MG042	MG442
MG043	MG005
MG043	MG031
MG043	MG038
MG043	MG039
MG043	MG040
MG043	MG041
MG043	MG042
MG043	MG044
MG043	MG045
MG043	MG046
MG043	MG047
MG043	MG065
MG043	MG105
MG043	MG106
MG043	MG107
MG043	MG111
MG043	MG136
MG043	MG179
MG043	MG180
MG043	MG187
MG043	MG196
MG043	MG198
MG043	MG265
MG043	MG271
MG043	MG272
MG043	MG273
MG043	MG274
MG043	MG276
MG043	MG283
MG043	MG304
MG043	MG339
MG043	MG370
MG043	MG410
MG043	MG434
MG043	MG435
MG043	MG467
MG044	MG005
MG044	MG031
MG044	MG038
MG044	MG039
MG044	MG040
MG044	MG041
MG044	MG042
MG044	MG043
MG044	MG045
MG044	MG046
MG044	MG047
MG044	MG065
MG044	MG069
MG044	MG105
MG044	MG106
MG044	MG111
MG044	MG136
MG044	MG179
MG044	MG180
MG044	MG187
MG044	MG265
MG044	MG271
MG044	MG272
MG044	MG273
MG044	MG274
MG044	MG276
MG044	MG290
MG044	MG292
MG044	MG304
MG044	MG339
MG044	MG370
MG044	MG410
MG044	MG434
MG044	MG435
MG044	MG442
MG044	MG467
MG045	MG002
MG045	MG038
MG045	MG039
MG045	MG040
MG045	MG041
MG045	MG042
MG045	MG043
MG045	MG044
MG045	MG046
MG045	MG047
MG045	MG075
MG045	MG194
MG045	MG263
MG045	MG339
MG045	MG349
MG045	MG364
MG045	MG405
MG045	MG423
MG045	MG443
MG046	MG003
MG046	MG006
MG046	MG008
MG046	MG013
MG046	MG019
MG046	MG038
MG046	MG039
MG046	MG040
MG046	MG041
MG046	MG042
MG046	MG043
MG046	MG044
MG046	MG045
MG046	MG047
MG046	MG048
MG046	MG050
MG046	MG056
MG046	MG059
MG046	MG070
MG046	MG072
MG046	MG079
MG046	MG099
MG046	MG102
MG046	MG113
MG046	MG114
MG046	MG115
MG046	MG139
MG046	MG142
MG046	MG179
MG046	MG180
MG046	MG203
MG046	MG244
MG046	MG249
MG046	MG250
MG046	MG258
MG046	MG266
MG046	MG295
MG046	MG335
MG046	MG336
MG046	MG339
MG046	MG340
MG046	MG341
MG046	MG345
MG046	MG368
MG046	MG384
MG046	MG392
MG046	MG407
MG046	MG431
MG046	MG444
MG046	MG445
MG046	MG463
MG047	MG018
MG047	MG019
MG047	MG021
MG047	MG023
MG047	MG024
MG047	MG026
MG047	MG035
MG047	MG038
MG047	MG039
MG047	MG040
MG047	MG041
MG047	MG042
MG047	MG043
MG047	MG044
MG047	MG045
MG047	MG046
MG047	MG051
MG047	MG053
MG047	MG058
MG047	MG059
MG047	MG065
MG047	MG066
MG047	MG071
MG047	MG085
MG047	MG097
MG047	MG107
MG047	MG126
MG047	MG136
MG047	MG138
MG047	MG141
MG047	MG142
MG047	MG183
MG047	MG196
MG047	MG206
MG047	MG239
MG047	MG244
MG047	MG246
MG047	MG251
MG047	MG258
MG047	MG266
MG047	MG272
MG047	MG283
MG047	MG292
MG047	MG297
MG047	MG298
MG047	MG300
MG047	MG301
MG047	MG304
MG047	MG335
MG047	MG339
MG047	MG345
MG047	MG351
MG047	MG355
MG047	MG365
MG047	MG366
MG047	MG368
MG047	MG369
MG047	MG373
MG047	MG392
MG047	MG394
MG047	MG399
MG047	MG401
MG047	MG410
MG047	MG411
MG047	MG429
MG047	MG431
MG047	MG455
MG047	MG457
MG047	MG462
MG047	MG467
MG047	MG469
MG048	MG003
MG048	MG004
MG048	MG005
MG048	MG006
MG048	MG013
MG048	MG021
MG048	MG031
MG048	MG036
MG048	MG046
MG048	MG049
MG048	MG050
MG048	MG051
MG048	MG052
MG048	MG053
MG048	MG056
MG048	MG059
MG048	MG070
MG048	MG072
MG048	MG089
MG048	MG106
MG048	MG107
MG048	MG113
MG048	MG119
MG048	MG122
MG048	MG126
MG048	MG130
MG048	MG136
MG048	MG138
MG048	MG141
MG048	MG142
MG048	MG145
MG048	MG146
MG048	MG170
MG048	MG171
MG048	MG203
MG048	MG224
MG048	MG235
MG048	MG238
MG048	MG242
MG048	MG247
MG048	MG249
MG048	MG250
MG048	MG251
MG048	MG258
MG048	MG262
MG048	MG271
MG048	MG274
MG048	MG278
MG048	MG283
MG048	MG297
MG048	MG298
MG048	MG301
MG048	MG305
MG048	MG334
MG048	MG339
MG048	MG346
MG048	MG352
MG048	MG367
MG048	MG368
MG048	MG369
MG048	MG378
MG048	MG383
MG048	MG394
MG048	MG399
MG048	MG400
MG048	MG401
MG048	MG407
MG048	MG417
MG048	MG418
MG048	MG433
MG048	MG434
MG048	MG435
MG048	MG442
MG048	MG444
MG048	MG445
MG048	MG446
MG048	MG454
MG048	MG455
MG048	MG460
MG048	MG461
MG049	MG024
MG049	MG030
MG049	MG034
MG049	MG035
MG049	MG036
MG049	MG048
MG049	MG050
MG049	MG051
MG049	MG052
MG049	MG053
MG049	MG057
MG049	MG058
MG049	MG062
MG049	MG072
MG049	MG081
MG049	MG082
MG049	MG114
MG049	MG119
MG049	MG120
MG049	MG121
MG049	MG141
MG049	MG179
MG049	MG180
MG049	MG181
MG049	MG182
MG049	MG276
MG049	MG278
MG049	MG295
MG049	MG300
MG049	MG362
MG049	MG378
MG049	MG379
MG049	MG382
MG049	MG408
MG049	MG417
MG049	MG418
MG049	MG425
MG049	MG430
MG049	MG431
MG049	MG448
MG049	MG458
MG049	MG461
MG050	MG006
MG050	MG015
MG050	MG019
MG050	MG023
MG050	MG024
MG050	MG030
MG050	MG034
MG050	MG038
MG050	MG046
MG050	MG048
MG050	MG049
MG050	MG051
MG050	MG052
MG050	MG053
MG050	MG056
MG050	MG057
MG050	MG058
MG050	MG066
MG050	MG069
MG050	MG072
MG050	MG090
MG050	MG111
MG050	MG119
MG050	MG120
MG050	MG121
MG050	MG138
MG050	MG150
MG050	MG179
MG050	MG180
MG050	MG181
MG050	MG182
MG050	MG205
MG050	MG239
MG050	MG251
MG050	MG275
MG050	MG295
MG050	MG297
MG050	MG301
MG050	MG305
MG050	MG362
MG050	MG382
MG050	MG387
MG050	MG407
MG050	MG408
MG050	MG430
MG050	MG431
MG050	MG444
MG050	MG445
MG050	MG458
MG051	MG021
MG051	MG026
MG051	MG030
MG051	MG034
MG051	MG047
MG051	MG048
MG051	MG049
MG051	MG050
MG051	MG052
MG051	MG053
MG051	MG057
MG051	MG058
MG051	MG071
MG051	MG072
MG051	MG081
MG051	MG089
MG051	MG097
MG051	MG119
MG051	MG120
MG051	MG121
MG051	MG141
MG051	MG142
MG051	MG150
MG051	MG179
MG051	MG180
MG051	MG181
MG051	MG182
MG051	MG227
MG051	MG266
MG051	MG274
MG051	MG275
MG051	MG276
MG051	MG292
MG051	MG295
MG051	MG304
MG051	MG362
MG051	MG408
MG051	MG418
MG051	MG430
MG051	MG431
MG051	MG458
MG052	MG034
MG052	MG048
MG052	MG049
MG052	MG050
MG052	MG051
MG052	MG053
MG052	MG057
MG052	MG058
MG052	MG119
MG052	MG120
MG052	MG121
MG052	MG141
MG052	MG142
MG052	MG163
MG052	MG164
MG052	MG165
MG052	MG166
MG052	MG168
MG052	MG169
MG052	MG170
MG052	MG171
MG052	MG172
MG052	MG175
MG052	MG176
MG052	MG177
MG052	MG178
MG052	MG179
MG052	MG180
MG052	MG181
MG052	MG182
MG052	MG324
MG052	MG336
MG052	MG375
MG052	MG382
MG052	MG390
MG052	MG430
MG052	MG431
MG053	MG013
MG053	MG033
MG053	MG038
MG053	MG047
MG053	MG048
MG053	MG049
MG053	MG050
MG053	MG051
MG053	MG052
MG053	MG057
MG053	MG058
MG053	MG059
MG053	MG073
MG053	MG085
MG053	MG086
MG053	MG102
MG053	MG104
MG053	MG105
MG053	MG118
MG053	MG119
MG053	MG120
MG053	MG121
MG053	MG141
MG053	MG142
MG053	MG150
MG053	MG151
MG053	MG152
MG053	MG171
MG053	MG179
MG053	MG180
MG053	MG181
MG053	MG182
MG053	MG261
MG053	MG271
MG053	MG275
MG053	MG324
MG053	MG345
MG053	MG355
MG053	MG375
MG053	MG421
MG053	MG430
MG053	MG431
MG053	MG442
MG053	MG453
MG054	MG055
MG054	MG056
MG054	MG057
MG054	MG058
MG054	MG059
MG054	MG060
MG054	MG096
MG054	MG204
MG054	MG345
MG054	MG361
MG055	MG054
MG055	MG056
MG055	MG057
MG055	MG058
MG055	MG059
MG055	MG060
MG056	MG006
MG056	MG009
MG056	MG021
MG056	MG030
MG056	MG034
MG056	MG046
MG056	MG048
MG056	MG050
MG056	MG054
MG056	MG055
MG056	MG057
MG056	MG058
MG056	MG059
MG056	MG060
MG056	MG066
MG056	MG079
MG056	MG087
MG056	MG088
MG056	MG089
MG056	MG102
MG056	MG139
MG056	MG172
MG056	MG175
MG056	MG176
MG056	MG177
MG056	MG179
MG056	MG180
MG056	MG181
MG056	MG182
MG056	MG196
[truncated: 16,812 more rows]

## Sheet: STRING_PPI_Gallisepticum.txt
MGA_0010	MGA_0020
MGA_0010	MGA_0030
MGA_0010	MGA_0040
MGA_0010	MGA_0050
MGA_0010	MGA_0060
MGA_0010	MGA_0070
MGA_0010	MGA_0080
MGA_0010	MGA_0090
MGA_0010	MGA_0100
MGA_0010	MGA_0110
MGA_0010	MGA_0120
MGA_0010	MGA_0130
MGA_0010	MGA_0720
MGA_0010	MGA_1200
MGA_0010	MGA_1290
MGA_0010	MGA_1750
MGA_0010	MGA_1870
MGA_0010	MGA_2790
MGA_0010	MGA_3040
MGA_0010	MGA_3050
MGA_0010	MGA_3060
MGA_0010	MGA_3320
MGA_0010	MGA_3640
MGA_0010	MGA_4500
MGA_0010	MGA_6090
MGA_0010	MGA_6250
MGA_0010	MGA_6430
MGA_0010	MGA_6440
MGA_0010	MGA_6560
MGA_0010	MGA_6570
MGA_0010	MGA_6620
MGA_0010	MGA_7120
MGA_0010	MGA_7130
MGA_0010	MGA_7190
MGA_0020	MGA_0010
MGA_0020	MGA_0030
MGA_0020	MGA_0040
MGA_0020	MGA_0050
MGA_0020	MGA_0060
MGA_0020	MGA_0070
MGA_0020	MGA_0080
MGA_0020	MGA_0090
MGA_0020	MGA_0100
MGA_0020	MGA_0110
MGA_0020	MGA_0120
MGA_0020	MGA_0130
MGA_0020	MGA_0230
MGA_0020	MGA_1030
MGA_0020	MGA_1540
MGA_0020	MGA_1600
MGA_0020	MGA_1770
MGA_0020	MGA_1790
MGA_0020	MGA_1800
MGA_0020	MGA_1830
MGA_0020	MGA_2160
MGA_0020	MGA_2430
MGA_0020	MGA_2560
MGA_0020	MGA_3060
MGA_0020	MGA_3750
MGA_0020	MGA_5380
MGA_0020	MGA_5430
MGA_0020	MGA_5580
MGA_0020	MGA_5910
MGA_0020	MGA_6010
MGA_0020	MGA_6100
MGA_0020	MGA_6800
MGA_0020	MGA_6910
MGA_0030	MGA_0010
MGA_0030	MGA_0020
MGA_0030	MGA_0040
MGA_0030	MGA_0050
MGA_0030	MGA_0060
MGA_0030	MGA_0070
MGA_0030	MGA_0080
MGA_0030	MGA_0090
MGA_0030	MGA_0100
MGA_0030	MGA_0110
MGA_0030	MGA_0120
MGA_0030	MGA_0130
MGA_0030	MGA_0220
MGA_0030	MGA_0230
MGA_0030	MGA_0310
MGA_0030	MGA_0460
MGA_0030	MGA_0570
MGA_0030	MGA_0720
MGA_0030	MGA_0860
MGA_0030	MGA_1370
MGA_0030	MGA_1500
MGA_0030	MGA_1600
MGA_0030	MGA_1850
MGA_0030	MGA_2130
MGA_0030	MGA_2320
MGA_0030	MGA_2330
MGA_0030	MGA_2370
MGA_0030	MGA_2420
MGA_0030	MGA_2490
MGA_0030	MGA_2530
MGA_0030	MGA_2550
MGA_0030	MGA_2610
MGA_0030	MGA_2830
MGA_0030	MGA_3200
MGA_0030	MGA_3230
MGA_0030	MGA_3800
MGA_0030	MGA_3900
MGA_0030	MGA_4190
MGA_0030	MGA_4200
MGA_0030	MGA_4500
MGA_0030	MGA_4640
MGA_0030	MGA_4720
MGA_0030	MGA_4790
MGA_0030	MGA_5050
MGA_0030	MGA_5390
MGA_0030	MGA_5510
MGA_0030	MGA_6010
MGA_0030	MGA_6050
MGA_0030	MGA_6110
MGA_0030	MGA_6430
MGA_0030	MGA_6440
MGA_0030	MGA_6620
MGA_0030	MGA_7120
MGA_0030	MGA_7130
MGA_0030	MGA_7190
MGA_0030	MGA_7230
MGA_0030	MGA_7240
MGA_0040	MGA_0010
MGA_0040	MGA_0020
MGA_0040	MGA_0030
MGA_0040	MGA_0050
MGA_0040	MGA_0060
MGA_0040	MGA_0070
MGA_0040	MGA_0080
MGA_0040	MGA_0090
MGA_0040	MGA_0100
MGA_0040	MGA_0110
MGA_0040	MGA_0120
MGA_0040	MGA_0130
MGA_0040	MGA_2660
MGA_0040	MGA_4660
MGA_0040	MGA_5420
MGA_0040	MGA_5740
MGA_0050	MGA_0010
MGA_0050	MGA_0020
MGA_0050	MGA_0030
MGA_0050	MGA_0040
MGA_0050	MGA_0060
MGA_0050	MGA_0070
MGA_0050	MGA_0080
MGA_0050	MGA_0090
MGA_0050	MGA_0100
MGA_0050	MGA_0110
MGA_0050	MGA_0120
MGA_0050	MGA_0130
MGA_0050	MGA_3640
MGA_0050	MGA_3650
MGA_0050	MGA_3660
MGA_0050	MGA_4890
MGA_0060	MGA_0010
MGA_0060	MGA_0020
MGA_0060	MGA_0030
MGA_0060	MGA_0040
MGA_0060	MGA_0050
MGA_0060	MGA_0070
MGA_0060	MGA_0080
MGA_0060	MGA_0090
MGA_0060	MGA_0100
MGA_0060	MGA_0110
MGA_0060	MGA_0120
MGA_0060	MGA_0130
MGA_0060	MGA_0750
MGA_0060	MGA_1380
MGA_0060	MGA_1500
MGA_0060	MGA_1570
MGA_0060	MGA_1590
MGA_0060	MGA_1750
MGA_0060	MGA_2900
MGA_0060	MGA_3550
MGA_0060	MGA_3640
MGA_0060	MGA_3650
MGA_0060	MGA_3660
MGA_0060	MGA_4430
MGA_0060	MGA_4450
MGA_0060	MGA_4580
MGA_0060	MGA_4890
MGA_0060	MGA_6010
MGA_0060	MGA_6400
MGA_0060	MGA_6600
MGA_0060	MGA_6610
MGA_0060	MGA_6620
MGA_0060	MGA_6790
MGA_0060	MGA_7020
MGA_0060	MGA_7140
MGA_0060	MGA_7180
MGA_0060	MGA_7210
MGA_0070	MGA_0010
MGA_0070	MGA_0020
MGA_0070	MGA_0030
MGA_0070	MGA_0040
MGA_0070	MGA_0050
MGA_0070	MGA_0060
MGA_0070	MGA_0080
MGA_0070	MGA_0090
MGA_0070	MGA_0100
MGA_0070	MGA_0110
MGA_0070	MGA_0120
MGA_0070	MGA_0130
MGA_0080	MGA_0010
MGA_0080	MGA_0020
MGA_0080	MGA_0030
MGA_0080	MGA_0040
MGA_0080	MGA_0050
MGA_0080	MGA_0060
MGA_0080	MGA_0070
MGA_0080	MGA_0090
MGA_0080	MGA_0100
MGA_0080	MGA_0110
MGA_0080	MGA_0120
MGA_0080	MGA_0130
MGA_0080	MGA_1720
MGA_0080	MGA_2400
MGA_0080	MGA_3830
MGA_0080	MGA_4180
MGA_0090	MGA_0010
MGA_0090	MGA_0020
MGA_0090	MGA_0030
MGA_0090	MGA_0040
MGA_0090	MGA_0050
MGA_0090	MGA_0060
MGA_0090	MGA_0070
MGA_0090	MGA_0080
MGA_0090	MGA_0100
MGA_0090	MGA_0110
MGA_0090	MGA_0120
MGA_0090	MGA_0130
MGA_0090	MGA_0210
MGA_0090	MGA_0220
MGA_0090	MGA_0400
MGA_0090	MGA_0700
MGA_0090	MGA_0950
MGA_0090	MGA_1780
MGA_0090	MGA_1880
MGA_0090	MGA_2130
MGA_0090	MGA_2290
MGA_0090	MGA_2550
MGA_0090	MGA_2740
MGA_0090	MGA_3840
MGA_0090	MGA_4660
MGA_0090	MGA_5400
MGA_0090	MGA_5640
MGA_0090	MGA_5880
MGA_0090	MGA_6080
MGA_0090	MGA_6220
MGA_0090	MGA_6230
MGA_0090	MGA_6480
MGA_0090	MGA_6610
MGA_0090	MGA_6620
MGA_0090	MGA_6630
MGA_0090	MGA_7120
MGA_0090	MGA_7130
MGA_0090	MGA_7250
MGA_0100	MGA_0010
MGA_0100	MGA_0020
MGA_0100	MGA_0030
MGA_0100	MGA_0040
MGA_0100	MGA_0050
MGA_0100	MGA_0060
MGA_0100	MGA_0070
MGA_0100	MGA_0080
MGA_0100	MGA_0090
MGA_0100	MGA_0110
MGA_0100	MGA_0120
MGA_0100	MGA_0130
MGA_0100	MGA_0200
MGA_0100	MGA_0220
MGA_0100	MGA_0250
MGA_0100	MGA_0500
MGA_0100	MGA_0540
MGA_0100	MGA_0550
MGA_0100	MGA_0570
MGA_0100	MGA_0580
MGA_0100	MGA_0610
MGA_0100	MGA_0710
MGA_0100	MGA_0940
MGA_0100	MGA_1570
MGA_0100	MGA_2090
MGA_0100	MGA_2460
MGA_0100	MGA_2550
MGA_0100	MGA_2640
MGA_0100	MGA_2790
MGA_0100	MGA_4200
MGA_0100	MGA_4430
MGA_0100	MGA_4450
MGA_0100	MGA_4530
MGA_0100	MGA_4610
MGA_0100	MGA_4650
MGA_0100	MGA_4840
MGA_0100	MGA_5050
MGA_0100	MGA_5110
MGA_0100	MGA_5740
MGA_0100	MGA_5750
MGA_0100	MGA_5760
MGA_0100	MGA_5810
MGA_0100	MGA_6220
MGA_0100	MGA_6250
MGA_0100	MGA_6350
MGA_0100	MGA_6370
MGA_0100	MGA_6610
MGA_0100	MGA_6620
MGA_0100	MGA_6630
MGA_0100	MGA_6660
MGA_0100	MGA_7120
MGA_0100	MGA_7130
MGA_0100	MGA_7180
MGA_0100	MGA_7230
MGA_0100	MGA_7240
MGA_0110	MGA_0010
MGA_0110	MGA_0020
MGA_0110	MGA_0030
MGA_0110	MGA_0040
MGA_0110	MGA_0050
MGA_0110	MGA_0060
MGA_0110	MGA_0070
MGA_0110	MGA_0080
MGA_0110	MGA_0090
MGA_0110	MGA_0100
MGA_0110	MGA_0120
MGA_0110	MGA_0130
MGA_0110	MGA_0240
MGA_0110	MGA_2360
MGA_0110	MGA_2420
MGA_0110	MGA_6220
MGA_0110	MGA_6340
MGA_0110	MGA_6610
MGA_0110	MGA_6620
MGA_0110	MGA_6630
MGA_0110	MGA_7120
MGA_0110	MGA_7130
MGA_0120	MGA_0010
MGA_0120	MGA_0020
MGA_0120	MGA_0030
MGA_0120	MGA_0040
MGA_0120	MGA_0050
MGA_0120	MGA_0060
MGA_0120	MGA_0070
MGA_0120	MGA_0080
MGA_0120	MGA_0090
MGA_0120	MGA_0100
MGA_0120	MGA_0110
MGA_0120	MGA_0130
MGA_0120	MGA_0310
MGA_0120	MGA_0410
MGA_0120	MGA_0770
MGA_0120	MGA_0880
MGA_0120	MGA_0890
MGA_0120	MGA_0900
MGA_0120	MGA_1220
MGA_0120	MGA_1330
MGA_0120	MGA_1370
MGA_0120	MGA_1710
MGA_0120	MGA_1730
MGA_0120	MGA_1740
MGA_0120	MGA_1750
MGA_0120	MGA_1840
MGA_0120	MGA_1850
MGA_0120	MGA_1860
MGA_0120	MGA_1870
MGA_0120	MGA_2140
MGA_0120	MGA_2880
MGA_0120	MGA_3120
MGA_0120	MGA_3290
MGA_0120	MGA_3680
MGA_0120	MGA_4360
MGA_0120	MGA_4470
MGA_0120	MGA_4940
MGA_0120	MGA_4950
MGA_0120	MGA_4970
MGA_0120	MGA_4990
MGA_0120	MGA_5000
MGA_0120	MGA_5010
MGA_0120	MGA_5230
MGA_0120	MGA_5470
MGA_0120	MGA_5860
MGA_0120	MGA_6110
MGA_0120	MGA_6400
MGA_0120	MGA_6430
MGA_0120	MGA_6440
MGA_0120	MGA_6610
MGA_0120	MGA_7010
MGA_0120	MGA_7020
MGA_0120	MGA_7130
MGA_0120	MGA_7220
MGA_0130	MGA_0010
MGA_0130	MGA_0020
MGA_0130	MGA_0030
MGA_0130	MGA_0040
MGA_0130	MGA_0050
MGA_0130	MGA_0060
MGA_0130	MGA_0070
MGA_0130	MGA_0080
MGA_0130	MGA_0090
MGA_0130	MGA_0100
MGA_0130	MGA_0110
MGA_0130	MGA_0120
MGA_0140	MGA_0150
MGA_0140	MGA_0160
MGA_0140	MGA_0170
MGA_0140	MGA_0180
MGA_0140	MGA_0190
MGA_0140	MGA_0800
MGA_0140	MGA_1950
MGA_0140	MGA_5820
MGA_0140	MGA_7160
MGA_0150	MGA_0140
MGA_0150	MGA_0160
MGA_0150	MGA_0170
MGA_0150	MGA_0180
MGA_0150	MGA_0190
MGA_0150	MGA_1350
MGA_0150	MGA_1680
MGA_0150	MGA_2380
MGA_0150	MGA_2460
MGA_0150	MGA_2830
MGA_0150	MGA_3690
MGA_0150	MGA_4500
MGA_0150	MGA_4660
MGA_0150	MGA_4670
MGA_0150	MGA_4680
MGA_0150	MGA_4760
MGA_0150	MGA_4790
MGA_0150	MGA_5810
MGA_0150	MGA_5820
MGA_0150	MGA_5850
MGA_0150	MGA_5980
MGA_0150	MGA_7160
MGA_0150	MGA_7220
MGA_0160	MGA_0140
MGA_0160	MGA_0150
MGA_0160	MGA_0170
MGA_0160	MGA_0180
MGA_0160	MGA_0190
MGA_0160	MGA_4660
MGA_0160	MGA_4670
MGA_0160	MGA_4680
MGA_0160	MGA_4690
MGA_0160	MGA_5980
MGA_0160	MGA_6660
MGA_0170	MGA_0140
MGA_0170	MGA_0150
MGA_0170	MGA_0160
MGA_0170	MGA_0180
MGA_0170	MGA_0190
MGA_0170	MGA_0270
MGA_0170	MGA_0370
MGA_0170	MGA_1200
MGA_0170	MGA_2040
MGA_0170	MGA_2360
MGA_0170	MGA_3200
MGA_0170	MGA_3380
MGA_0170	MGA_3470
MGA_0170	MGA_4290
MGA_0170	MGA_5510
MGA_0170	MGA_5530
MGA_0170	MGA_5610
MGA_0170	MGA_5700
MGA_0170	MGA_6040
MGA_0170	MGA_6560
MGA_0170	MGA_6910
MGA_0170	MGA_6920
MGA_0170	MGA_7130
MGA_0180	MGA_0140
MGA_0180	MGA_0150
MGA_0180	MGA_0160
MGA_0180	MGA_0170
MGA_0180	MGA_0190
MGA_0180	MGA_1520
MGA_0190	MGA_0140
MGA_0190	MGA_0150
MGA_0190	MGA_0160
MGA_0190	MGA_0170
MGA_0190	MGA_0180
MGA_0190	MGA_0250
MGA_0190	MGA_0410
MGA_0190	MGA_0930
MGA_0190	MGA_3120
MGA_0190	MGA_3980
MGA_0190	MGA_4610
MGA_0190	MGA_4650
MGA_0190	MGA_4760
MGA_0190	MGA_5750
MGA_0200	MGA_0100
MGA_0200	MGA_0220
MGA_0200	MGA_0310
MGA_0200	MGA_0490
MGA_0200	MGA_0500
MGA_0200	MGA_0540
MGA_0200	MGA_0550
MGA_0200	MGA_0570
MGA_0200	MGA_0580
MGA_0200	MGA_0610
MGA_0200	MGA_0680
MGA_0200	MGA_0750
MGA_0200	MGA_0820
MGA_0200	MGA_0830
MGA_0200	MGA_0880
MGA_0200	MGA_0890
MGA_0200	MGA_0900
MGA_0200	MGA_0920
MGA_0200	MGA_1200
MGA_0200	MGA_1220
MGA_0200	MGA_1260
MGA_0200	MGA_1500
MGA_0200	MGA_2320
MGA_0200	MGA_2550
MGA_0200	MGA_2830
MGA_0200	MGA_2900
MGA_0200	MGA_2930
MGA_0200	MGA_2940
MGA_0200	MGA_3050
MGA_0200	MGA_3530
MGA_0200	MGA_3540
MGA_0200	MGA_3730
MGA_0200	MGA_3740
MGA_0200	MGA_3800
MGA_0200	MGA_3860
MGA_0200	MGA_4710
MGA_0200	MGA_4720
MGA_0200	MGA_5050
MGA_0200	MGA_5110
MGA_0200	MGA_5230
MGA_0200	MGA_5270
MGA_0200	MGA_5490
MGA_0200	MGA_5530
MGA_0200	MGA_5750
MGA_0200	MGA_6010
MGA_0200	MGA_6030
MGA_0200	MGA_6220
MGA_0200	MGA_6230
MGA_0200	MGA_6240
MGA_0200	MGA_6250
MGA_0200	MGA_6260
MGA_0200	MGA_6410
MGA_0200	MGA_7130
MGA_0210	MGA_0090
MGA_0210	MGA_0220
MGA_0210	MGA_0230
MGA_0210	MGA_0300
MGA_0210	MGA_0340
MGA_0210	MGA_0390
MGA_0210	MGA_0400
MGA_0210	MGA_0700
MGA_0210	MGA_0950
MGA_0210	MGA_1130
MGA_0210	MGA_1150
MGA_0210	MGA_1280
MGA_0210	MGA_1300
MGA_0210	MGA_1600
MGA_0210	MGA_1780
MGA_0210	MGA_1830
MGA_0210	MGA_1880
MGA_0210	MGA_2150
MGA_0210	MGA_2160
MGA_0210	MGA_2200
MGA_0210	MGA_2270
MGA_0210	MGA_2290
MGA_0210	MGA_2710
MGA_0210	MGA_2740
MGA_0210	MGA_2980
MGA_0210	MGA_3000
MGA_0210	MGA_3070
MGA_0210	MGA_3450
MGA_0210	MGA_3620
MGA_0210	MGA_3830
MGA_0210	MGA_3840
MGA_0210	MGA_4660
MGA_0210	MGA_4690
MGA_0210	MGA_5130
MGA_0210	MGA_5400
MGA_0210	MGA_5570
MGA_0210	MGA_5580
MGA_0210	MGA_5640
MGA_0210	MGA_5740
MGA_0210	MGA_5980
MGA_0210	MGA_6080
MGA_0210	MGA_6100
MGA_0210	MGA_6230
MGA_0210	MGA_6380
MGA_0210	MGA_6420
MGA_0210	MGA_6480
MGA_0210	MGA_6680
MGA_0210	MGA_7150
MGA_0210	MGA_7250
MGA_0220	MGA_0030
MGA_0220	MGA_0090
MGA_0220	MGA_0100
MGA_0220	MGA_0200
MGA_0220	MGA_0210
MGA_0220	MGA_0230
MGA_0220	MGA_0260
MGA_0220	MGA_0300
MGA_0220	MGA_0310
MGA_0220	MGA_0350
MGA_0220	MGA_0360
MGA_0220	MGA_0380
MGA_0220	MGA_0570
MGA_0220	MGA_0680
MGA_0220	MGA_0750
MGA_0220	MGA_1710
MGA_0220	MGA_1780
MGA_0220	MGA_1930
MGA_0220	MGA_2190
MGA_0220	MGA_2320
MGA_0220	MGA_2440
MGA_0220	MGA_2550
MGA_0220	MGA_2890
MGA_0220	MGA_2940
MGA_0220	MGA_2960
MGA_0220	MGA_2980
MGA_0220	MGA_3190
MGA_0220	MGA_3200
MGA_0220	MGA_3830
MGA_0220	MGA_4430
MGA_0220	MGA_4610
MGA_0220	MGA_4620
MGA_0220	MGA_4670
MGA_0220	MGA_4680
MGA_0220	MGA_4820
MGA_0220	MGA_5000
MGA_0220	MGA_5230
MGA_0220	MGA_6680
MGA_0220	MGA_6790
MGA_0220	MGA_7000
MGA_0220	MGA_7120
MGA_0220	MGA_7130
MGA_0220	MGA_7220
MGA_0230	MGA_0020
MGA_0230	MGA_0030
MGA_0230	MGA_0210
MGA_0230	MGA_0220
MGA_0230	MGA_0860
MGA_0230	MGA_0970
MGA_0230	MGA_0990
MGA_0230	MGA_1020
MGA_0230	MGA_1100
MGA_0230	MGA_1300
MGA_0230	MGA_1320
MGA_0230	MGA_1540
MGA_0230	MGA_1600
MGA_0230	MGA_1620
MGA_0230	MGA_1830
MGA_0230	MGA_2150
MGA_0230	MGA_2160
MGA_0230	MGA_2370
MGA_0230	MGA_2430
MGA_0230	MGA_2490
MGA_0230	MGA_2560
MGA_0230	MGA_2610
MGA_0230	MGA_2920
MGA_0230	MGA_3160
MGA_0230	MGA_3230
MGA_0230	MGA_3380
MGA_0230	MGA_3400
MGA_0230	MGA_3410
MGA_0230	MGA_3450
MGA_0230	MGA_3670
MGA_0230	MGA_3820
MGA_0230	MGA_3830
MGA_0230	MGA_4220
MGA_0230	MGA_4260
MGA_0230	MGA_4290
MGA_0230	MGA_4410
MGA_0230	MGA_4420
MGA_0230	MGA_4540
MGA_0230	MGA_4780
MGA_0230	MGA_4900
MGA_0230	MGA_4910
MGA_0230	MGA_5360
MGA_0230	MGA_5380
MGA_0230	MGA_5570
MGA_0230	MGA_5580
MGA_0230	MGA_5700
MGA_0230	MGA_5910
MGA_0230	MGA_5960
MGA_0230	MGA_6100
MGA_0230	MGA_6520
MGA_0230	MGA_6740
MGA_0230	MGA_6880
MGA_0230	MGA_6920
MGA_0230	MGA_6940
MGA_0230	MGA_7100
MGA_0240	MGA_0110
MGA_0240	MGA_0250
MGA_0240	MGA_0260
MGA_0240	MGA_0270
MGA_0240	MGA_0280
MGA_0240	MGA_0290
MGA_0240	MGA_0300
MGA_0240	MGA_0310
MGA_0240	MGA_0320
MGA_0240	MGA_0330
MGA_0240	MGA_0340
MGA_0240	MGA_0350
MGA_0240	MGA_0360
MGA_0240	MGA_0920
MGA_0240	MGA_1200
MGA_0240	MGA_1870
MGA_0240	MGA_2950
MGA_0240	MGA_3530
MGA_0240	MGA_3590
MGA_0240	MGA_3610
MGA_0240	MGA_3860
MGA_0240	MGA_3890
MGA_0240	MGA_5050
MGA_0240	MGA_6790
MGA_0250	MGA_0100
MGA_0250	MGA_0190
MGA_0250	MGA_0240
MGA_0250	MGA_0260
MGA_0250	MGA_0270
MGA_0250	MGA_0280
MGA_0250	MGA_0290
MGA_0250	MGA_0300
MGA_0250	MGA_0310
MGA_0250	MGA_0320
MGA_0250	MGA_0330
MGA_0250	MGA_0340
MGA_0250	MGA_0350
MGA_0250	MGA_0360
MGA_0250	MGA_0370
MGA_0250	MGA_0710
MGA_0250	MGA_0730
MGA_0250	MGA_0750
MGA_0250	MGA_0870
MGA_0250	MGA_0940
MGA_0250	MGA_1190
MGA_0250	MGA_1370
MGA_0250	MGA_1500
MGA_0250	MGA_1890
MGA_0250	MGA_2750
MGA_0250	MGA_3120
MGA_0250	MGA_3540
MGA_0250	MGA_4000
MGA_0250	MGA_4480
MGA_0250	MGA_4500
MGA_0250	MGA_4760
MGA_0250	MGA_4790
MGA_0250	MGA_4800
MGA_0250	MGA_4870
MGA_0250	MGA_4950
MGA_0250	MGA_5390
MGA_0250	MGA_5750
MGA_0250	MGA_5840
MGA_0250	MGA_5850
MGA_0250	MGA_5860
MGA_0250	MGA_6090
MGA_0250	MGA_6250
MGA_0250	MGA_6340
MGA_0250	MGA_6400
MGA_0250	MGA_6620
MGA_0250	MGA_6630
MGA_0250	MGA_6660
MGA_0250	MGA_6670
MGA_0250	MGA_7220
MGA_0260	MGA_0220
MGA_0260	MGA_0240
MGA_0260	MGA_0250
MGA_0260	MGA_0270
MGA_0260	MGA_0280
MGA_0260	MGA_0290
MGA_0260	MGA_0300
MGA_0260	MGA_0310
MGA_0260	MGA_0320
MGA_0260	MGA_0330
MGA_0260	MGA_0340
MGA_0260	MGA_0350
MGA_0260	MGA_0360
MGA_0260	MGA_0370
MGA_0260	MGA_0410
MGA_0260	MGA_0700
MGA_0260	MGA_0730
MGA_0260	MGA_0750
MGA_0260	MGA_0870
MGA_0260	MGA_0920
MGA_0260	MGA_1150
MGA_0260	MGA_1200
MGA_0260	MGA_1370
MGA_0260	MGA_1500
MGA_0260	MGA_1840
MGA_0260	MGA_1850
MGA_0260	MGA_1870
MGA_0260	MGA_1920
MGA_0260	MGA_2190
MGA_0260	MGA_2260
MGA_0260	MGA_2400
MGA_0260	MGA_2550
MGA_0260	MGA_2750
MGA_0260	MGA_2770
MGA_0260	MGA_2790
MGA_0260	MGA_2810
MGA_0260	MGA_2940
MGA_0260	MGA_3210
MGA_0260	MGA_3740
MGA_0260	MGA_4500
MGA_0260	MGA_4570
MGA_0260	MGA_4760
MGA_0260	MGA_4770
MGA_0260	MGA_4790
MGA_0260	MGA_4860
MGA_0260	MGA_4920
MGA_0260	MGA_5040
MGA_0260	MGA_5320
MGA_0260	MGA_5330
MGA_0260	MGA_5390
MGA_0260	MGA_5530
MGA_0260	MGA_5750
MGA_0260	MGA_5810
MGA_0260	MGA_5990
MGA_0260	MGA_6010
MGA_0260	MGA_6030
MGA_0260	MGA_6060
MGA_0260	MGA_6090
MGA_0260	MGA_6290
MGA_0260	MGA_6430
MGA_0260	MGA_6620
MGA_0260	MGA_6660
MGA_0260	MGA_6670
MGA_0260	MGA_7130
MGA_0260	MGA_7210
MGA_0260	MGA_7220
MGA_0270	MGA_0170
MGA_0270	MGA_0240
MGA_0270	MGA_0250
MGA_0270	MGA_0260
MGA_0270	MGA_0280
MGA_0270	MGA_0290
MGA_0270	MGA_0300
MGA_0270	MGA_0310
MGA_0270	MGA_0320
MGA_0270	MGA_0330
MGA_0270	MGA_0340
MGA_0270	MGA_0350
MGA_0270	MGA_0360
MGA_0270	MGA_0370
MGA_0270	MGA_2200
MGA_0270	MGA_2360
MGA_0270	MGA_2490
MGA_0270	MGA_2520
MGA_0270	MGA_2530
MGA_0270	MGA_2620
MGA_0270	MGA_3160
MGA_0270	MGA_3230
MGA_0270	MGA_3680
MGA_0270	MGA_3900
MGA_0270	MGA_4900
MGA_0270	MGA_5230
MGA_0280	MGA_0240
MGA_0280	MGA_0250
MGA_0280	MGA_0260
MGA_0280	MGA_0270
MGA_0280	MGA_0290
MGA_0280	MGA_0300
MGA_0280	MGA_0310
MGA_0280	MGA_0320
MGA_0280	MGA_0330
MGA_0280	MGA_0340
MGA_0280	MGA_0350
MGA_0280	MGA_0360
MGA_0280	MGA_0370
MGA_0290	MGA_0240
MGA_0290	MGA_0250
MGA_0290	MGA_0260
MGA_0290	MGA_0270
MGA_0290	MGA_0280
MGA_0290	MGA_0300
MGA_0290	MGA_0310
MGA_0290	MGA_0320
MGA_0290	MGA_0330
MGA_0290	MGA_0340
MGA_0290	MGA_0350
MGA_0290	MGA_0360
MGA_0290	MGA_0370
MGA_0300	MGA_0210
MGA_0300	MGA_0220
MGA_0300	MGA_0240
MGA_0300	MGA_0250
MGA_0300	MGA_0260
MGA_0300	MGA_0270
MGA_0300	MGA_0280
MGA_0300	MGA_0290
MGA_0300	MGA_0310
MGA_0300	MGA_0320
MGA_0300	MGA_0330
MGA_0300	MGA_0340
MGA_0300	MGA_0350
MGA_0300	MGA_0360
MGA_0300	MGA_0370
MGA_0300	MGA_0380
MGA_0300	MGA_0540
MGA_0300	MGA_1290
MGA_0300	MGA_1330
MGA_0300	MGA_1340
MGA_0300	MGA_1400
MGA_0300	MGA_1500
MGA_0300	MGA_1890
MGA_0300	MGA_2090
MGA_0300	MGA_2360
MGA_0300	MGA_2500
MGA_0300	MGA_2900
MGA_0300	MGA_2930
MGA_0300	MGA_2980
MGA_0300	MGA_3110
MGA_0300	MGA_3120
MGA_0300	MGA_3530
MGA_0300	MGA_3590
MGA_0300	MGA_3610
MGA_0300	MGA_3620
MGA_0300	MGA_3680
MGA_0300	MGA_3780
MGA_0300	MGA_3900
MGA_0300	MGA_4180
MGA_0300	MGA_4430
MGA_0300	MGA_4640
MGA_0300	MGA_4790
MGA_0300	MGA_4800
MGA_0300	MGA_4820
MGA_0300	MGA_4830
MGA_0300	MGA_4840
MGA_0300	MGA_4850
MGA_0300	MGA_4940
MGA_0300	MGA_5040
MGA_0300	MGA_5110
MGA_0300	MGA_5270
MGA_0300	MGA_5350
MGA_0300	MGA_5390
MGA_0300	MGA_5620
MGA_0300	MGA_5710
MGA_0300	MGA_5750
MGA_0300	MGA_5810
MGA_0300	MGA_5850
MGA_0300	MGA_6090
MGA_0300	MGA_6250
MGA_0300	MGA_6350
MGA_0300	MGA_6360
MGA_0300	MGA_6610
MGA_0300	MGA_6620
MGA_0300	MGA_6630
MGA_0300	MGA_6680
MGA_0300	MGA_7220
MGA_0310	MGA_0030
MGA_0310	MGA_0120
MGA_0310	MGA_0200
MGA_0310	MGA_0220
MGA_0310	MGA_0240
MGA_0310	MGA_0250
MGA_0310	MGA_0260
MGA_0310	MGA_0270
MGA_0310	MGA_0280
MGA_0310	MGA_0290
MGA_0310	MGA_0300
MGA_0310	MGA_0320
MGA_0310	MGA_0330
MGA_0310	MGA_0340
MGA_0310	MGA_0350
MGA_0310	MGA_0360
MGA_0310	MGA_0370
MGA_0310	MGA_0380
MGA_0310	MGA_0460
MGA_0310	MGA_0700
MGA_0310	MGA_0800
MGA_0310	MGA_0870
MGA_0310	MGA_0880
MGA_0310	MGA_1200
MGA_0310	MGA_1330
MGA_0310	MGA_1340
MGA_0310	MGA_1370
MGA_0310	MGA_1580
MGA_0310	MGA_1710
MGA_0310	MGA_2130
MGA_0310	MGA_2380
MGA_0310	MGA_2740
MGA_0310	MGA_2830
MGA_0310	MGA_2880
MGA_0310	MGA_2890
MGA_0310	MGA_2900
MGA_0310	MGA_2960
MGA_0310	MGA_3180
MGA_0310	MGA_3550
MGA_0310	MGA_3560
MGA_0310	MGA_3570
MGA_0310	MGA_3660
MGA_0310	MGA_3890
MGA_0310	MGA_3900
MGA_0310	MGA_4000
MGA_0310	MGA_4180
MGA_0310	MGA_4430
MGA_0310	MGA_4610
MGA_0310	MGA_4650
MGA_0310	MGA_5110
MGA_0310	MGA_5230
MGA_0310	MGA_5270
MGA_0310	MGA_5750
MGA_0310	MGA_5760
MGA_0310	MGA_5850
MGA_0310	MGA_6030
MGA_0310	MGA_6400
MGA_0310	MGA_6780
MGA_0310	MGA_6790
MGA_0310	MGA_7000
MGA_0310	MGA_7160
MGA_0320	MGA_0240
MGA_0320	MGA_0250
MGA_0320	MGA_0260
MGA_0320	MGA_0270
MGA_0320	MGA_0280
MGA_0320	MGA_0290
MGA_0320	MGA_0300
MGA_0320	MGA_0310
MGA_0320	MGA_0330
MGA_0320	MGA_0340
MGA_0320	MGA_0350
MGA_0320	MGA_0360
MGA_0320	MGA_0370
MGA_0320	MGA_1360
MGA_0320	MGA_1370
MGA_0330	MGA_0240
MGA_0330	MGA_0250
MGA_0330	MGA_0260
MGA_0330	MGA_0270
MGA_0330	MGA_0280
MGA_0330	MGA_0290
MGA_0330	MGA_0300
MGA_0330	MGA_0310
MGA_0330	MGA_0320
MGA_0330	MGA_0340
MGA_0330	MGA_0350
MGA_0330	MGA_0360
MGA_0330	MGA_0370
MGA_0340	MGA_0210
MGA_0340	MGA_0240
MGA_0340	MGA_0250
MGA_0340	MGA_0260
MGA_0340	MGA_0270
MGA_0340	MGA_0280
MGA_0340	MGA_0290
MGA_0340	MGA_0300
MGA_0340	MGA_0310
MGA_0340	MGA_0320
MGA_0340	MGA_0330
MGA_0340	MGA_0350
MGA_0340	MGA_0360
MGA_0340	MGA_0370
MGA_0340	MGA_0390
MGA_0340	MGA_0750
MGA_0340	MGA_2460
MGA_0340	MGA_3840
MGA_0340	MGA_4670
MGA_0340	MGA_4680
MGA_0340	MGA_4690
MGA_0340	MGA_4830
MGA_0340	MGA_5870
MGA_0340	MGA_5980
MGA_0340	MGA_6790
MGA_0350	MGA_0220
MGA_0350	MGA_0240
MGA_0350	MGA_0250
MGA_0350	MGA_0260
MGA_0350	MGA_0270
MGA_0350	MGA_0280
MGA_0350	MGA_0290
MGA_0350	MGA_0300
MGA_0350	MGA_0310
MGA_0350	MGA_0320
MGA_0350	MGA_0330
MGA_0350	MGA_0340
MGA_0350	MGA_0360
MGA_0350	MGA_0370
MGA_0350	MGA_0750
MGA_0350	MGA_2460
MGA_0350	MGA_2470
MGA_0350	MGA_2480
MGA_0350	MGA_2550
MGA_0350	MGA_3500
MGA_0350	MGA_4360
MGA_0350	MGA_4690
MGA_0350	MGA_5720
MGA_0350	MGA_5790
MGA_0350	MGA_7190
MGA_0360	MGA_0220
MGA_0360	MGA_0240
MGA_0360	MGA_0250
MGA_0360	MGA_0260
MGA_0360	MGA_0270
MGA_0360	MGA_0280
MGA_0360	MGA_0290
MGA_0360	MGA_0300
MGA_0360	MGA_0310
MGA_0360	MGA_0320
MGA_0360	MGA_0330
MGA_0360	MGA_0340
MGA_0360	MGA_0350
MGA_0360	MGA_0370
MGA_0360	MGA_0750
MGA_0360	MGA_1850
MGA_0360	MGA_2460
MGA_0360	MGA_2470
MGA_0360	MGA_2480
MGA_0360	MGA_2550
MGA_0360	MGA_4360
MGA_0360	MGA_4690
MGA_0360	MGA_7190
MGA_0370	MGA_0170
MGA_0370	MGA_0250
MGA_0370	MGA_0260
MGA_0370	MGA_0270
MGA_0370	MGA_0280
MGA_0370	MGA_0290
MGA_0370	MGA_0300
MGA_0370	MGA_0310
MGA_0370	MGA_0320
MGA_0370	MGA_0330
MGA_0370	MGA_0340
MGA_0370	MGA_0350
MGA_0370	MGA_0360
MGA_0370	MGA_0940
MGA_0370	MGA_1130
MGA_0370	MGA_1150
MGA_0370	MGA_1190
MGA_0370	MGA_2320
MGA_0370	MGA_2390
MGA_0370	MGA_4450
MGA_0370	MGA_4650
MGA_0370	MGA_4990
MGA_0370	MGA_5000
MGA_0370	MGA_5010
MGA_0370	MGA_5450
MGA_0370	MGA_5460
MGA_0370	MGA_5700
MGA_0370	MGA_6230
MGA_0370	MGA_6700
MGA_0370	MGA_7190
MGA_0380	MGA_0220
MGA_0380	MGA_0300
MGA_0380	MGA_0310
MGA_0380	MGA_0390
MGA_0380	MGA_0400
MGA_0380	MGA_0410
MGA_0380	MGA_0420
MGA_0380	MGA_0870
MGA_0380	MGA_0880
MGA_0380	MGA_1330
MGA_0380	MGA_1340
MGA_0380	MGA_1750
MGA_0380	MGA_1860
MGA_0380	MGA_2330
MGA_0380	MGA_2380
MGA_0380	MGA_2400
MGA_0380	MGA_2740
MGA_0380	MGA_2890
MGA_0380	MGA_2960
MGA_0380	MGA_3110
MGA_0380	MGA_3120
MGA_0380	MGA_3180
MGA_0380	MGA_3190
MGA_0380	MGA_3530
MGA_0380	MGA_3550
MGA_0380	MGA_3560
MGA_0380	MGA_3590
MGA_0380	MGA_3800
MGA_0380	MGA_3900
MGA_0380	MGA_4580
MGA_0380	MGA_4600
MGA_0380	MGA_4610
MGA_0380	MGA_4650
MGA_0380	MGA_4720
MGA_0380	MGA_4790
MGA_0380	MGA_4920
MGA_0380	MGA_5050
MGA_0380	MGA_5110
MGA_0380	MGA_5230
MGA_0380	MGA_5390
MGA_0380	MGA_5470
MGA_0380	MGA_5730
MGA_0380	MGA_5820
MGA_0380	MGA_6010
MGA_0380	MGA_6410
MGA_0380	MGA_6780
MGA_0380	MGA_6790
MGA_0380	MGA_7000
MGA_0380	MGA_7140
MGA_0380	MGA_7160
MGA_0390	MGA_0210
MGA_0390	MGA_0340
MGA_0390	MGA_0380
MGA_0390	MGA_0400
MGA_0390	MGA_0410
MGA_0390	MGA_0420
MGA_0390	MGA_1300
MGA_0390	MGA_1330
MGA_0390	MGA_1570
MGA_0390	MGA_2280
MGA_0390	MGA_2290
MGA_0390	MGA_3710
MGA_0390	MGA_4540
MGA_0390	MGA_4660
MGA_0390	MGA_4690
MGA_0390	MGA_5210
MGA_0390	MGA_5220
MGA_0390	MGA_5260
MGA_0390	MGA_5270
MGA_0390	MGA_5400
MGA_0390	MGA_5570
MGA_0390	MGA_5640
MGA_0390	MGA_5740
MGA_0390	MGA_5750
MGA_0390	MGA_6080
MGA_0390	MGA_6230
MGA_0390	MGA_6720
MGA_0400	MGA_0090
MGA_0400	MGA_0210
MGA_0400	MGA_0380
MGA_0400	MGA_0390
MGA_0400	MGA_0410
MGA_0400	MGA_0420
MGA_0400	MGA_0700
MGA_0400	MGA_1220
MGA_0400	MGA_1300
MGA_0400	MGA_1570
MGA_0400	MGA_1700
MGA_0400	MGA_1710
MGA_0400	MGA_2130
MGA_0400	MGA_2270
MGA_0400	MGA_2280
MGA_0400	MGA_2550
MGA_0400	MGA_2790
MGA_0400	MGA_3780
MGA_0400	MGA_4640
MGA_0400	MGA_4660
MGA_0400	MGA_4690
MGA_0400	MGA_4940
MGA_0400	MGA_5210
MGA_0400	MGA_5220
MGA_0400	MGA_5230
MGA_0400	MGA_5260
MGA_0400	MGA_5270
MGA_0400	MGA_5400
MGA_0400	MGA_5640
MGA_0400	MGA_5740
MGA_0400	MGA_5750
MGA_0400	MGA_5780
MGA_0400	MGA_6080
MGA_0400	MGA_6230
MGA_0400	MGA_6720
MGA_0410	MGA_0120
MGA_0410	MGA_0190
MGA_0410	MGA_0260
MGA_0410	MGA_0380
MGA_0410	MGA_0390
MGA_0410	MGA_0400
MGA_0410	MGA_0420
MGA_0410	MGA_1570
MGA_0410	MGA_1580
MGA_0410	MGA_1710
MGA_0410	MGA_2280
MGA_0410	MGA_2830
MGA_0410	MGA_3780
MGA_0410	MGA_4670
MGA_0410	MGA_4680
MGA_0410	MGA_4770
MGA_0410	MGA_5140
MGA_0410	MGA_5180
MGA_0410	MGA_5190
MGA_0410	MGA_5200
MGA_0410	MGA_5260
MGA_0410	MGA_5270
MGA_0410	MGA_5740
MGA_0410	MGA_5750
MGA_0410	MGA_5810
MGA_0410	MGA_6620
MGA_0410	MGA_6720
MGA_0410	MGA_7160
MGA_0420	MGA_0380
MGA_0420	MGA_0390
MGA_0420	MGA_0400
MGA_0420	MGA_0410
MGA_0420	MGA_1130
MGA_0420	MGA_1300
MGA_0420	MGA_1520
MGA_0420	MGA_1550
MGA_0420	MGA_2160
MGA_0420	MGA_2290
MGA_0420	MGA_3380
MGA_0420	MGA_4660
MGA_0420	MGA_5400
MGA_0430	MGA_0440
MGA_0430	MGA_0450
MGA_0430	MGA_0460
MGA_0430	MGA_0470
MGA_0430	MGA_0710
MGA_0430	MGA_0800
MGA_0430	MGA_1590
MGA_0430	MGA_1860
MGA_0430	MGA_1930
MGA_0430	MGA_2830
MGA_0430	MGA_3670
MGA_0430	MGA_3690
MGA_0430	MGA_3700
MGA_0430	MGA_3720
MGA_0430	MGA_3730
MGA_0430	MGA_3740
MGA_0430	MGA_3860
MGA_0430	MGA_4430
MGA_0430	MGA_4790
MGA_0430	MGA_6010
MGA_0430	MGA_6400
MGA_0430	MGA_7210
MGA_0430	MGA_7230
MGA_0430	MGA_7240
MGA_0440	MGA_0430
MGA_0440	MGA_0450
MGA_0440	MGA_0460
MGA_0440	MGA_0470
MGA_0440	MGA_1930
MGA_0440	MGA_3670
MGA_0440	MGA_3690
MGA_0440	MGA_3700
MGA_0440	MGA_3720
MGA_0440	MGA_3730
MGA_0440	MGA_3740
MGA_0440	MGA_4000
MGA_0440	MGA_4010
MGA_0450	MGA_0430
MGA_0450	MGA_0440
MGA_0450	MGA_0460
MGA_0450	MGA_0470
MGA_0450	MGA_0710
MGA_0450	MGA_0800
MGA_0450	MGA_1590
MGA_0450	MGA_1860
MGA_0450	MGA_1930
MGA_0450	MGA_3670
MGA_0450	MGA_3690
MGA_0450	MGA_3700
MGA_0450	MGA_3720
MGA_0450	MGA_3730
MGA_0450	MGA_3740
MGA_0450	MGA_4000
MGA_0450	MGA_4010
MGA_0450	MGA_4790
MGA_0450	MGA_6400
MGA_0450	MGA_7210
MGA_0460	MGA_0030
MGA_0460	MGA_0310
MGA_0460	MGA_0430
MGA_0460	MGA_0440
MGA_0460	MGA_0450
MGA_0460	MGA_0470
MGA_0460	MGA_0750
MGA_0460	MGA_0800
MGA_0460	MGA_0880
MGA_0460	MGA_0890
MGA_0460	MGA_0900
MGA_0460	MGA_1030
MGA_0460	MGA_1500
MGA_0460	MGA_1930
MGA_0460	MGA_2070
MGA_0460	MGA_2260
MGA_0460	MGA_2320
MGA_0460	MGA_2390
MGA_0460	MGA_2890
MGA_0460	MGA_2900
MGA_0460	MGA_3100
MGA_0460	MGA_3540
MGA_0460	MGA_3670
MGA_0460	MGA_3690
MGA_0460	MGA_3700
MGA_0460	MGA_3720
MGA_0460	MGA_3730
MGA_0460	MGA_3740
MGA_0460	MGA_3930
MGA_0460	MGA_4000
MGA_0460	MGA_4010
MGA_0460	MGA_4530
MGA_0460	MGA_4760
MGA_0460	MGA_4830
MGA_0460	MGA_4840
MGA_0460	MGA_4850
MGA_0460	MGA_4920
MGA_0460	MGA_5230
MGA_0460	MGA_5340
MGA_0460	MGA_5390
MGA_0460	MGA_5730
MGA_0460	MGA_5840
MGA_0460	MGA_5850
MGA_0460	MGA_6030
MGA_0460	MGA_6090
MGA_0460	MGA_6630
MGA_0460	MGA_6780
MGA_0460	MGA_6790
MGA_0460	MGA_7140
MGA_0460	MGA_7210
MGA_0470	MGA_0430
MGA_0470	MGA_0440
MGA_0470	MGA_0450
MGA_0470	MGA_0460
MGA_0470	MGA_1150
MGA_0470	MGA_1590
MGA_0470	MGA_1930
MGA_0470	MGA_2000
MGA_0470	MGA_2070
MGA_0470	MGA_2090
MGA_0470	MGA_2850
MGA_0470	MGA_3190
MGA_0470	MGA_3670
MGA_0470	MGA_3690
MGA_0470	MGA_3700
MGA_0470	MGA_3720
MGA_0470	MGA_3730
MGA_0470	MGA_3740
MGA_0470	MGA_3930
MGA_0470	MGA_4000
MGA_0470	MGA_4010
MGA_0470	MGA_4040
MGA_0470	MGA_4500
MGA_0470	MGA_5690
MGA_0470	MGA_6630
MGA_0470	MGA_7210
MGA_0490	MGA_0200
MGA_0490	MGA_0500
MGA_0490	MGA_0510
MGA_0490	MGA_0520
MGA_0490	MGA_0530
MGA_0490	MGA_0540
MGA_0490	MGA_0550
MGA_0490	MGA_0560
MGA_0490	MGA_0570
MGA_0490	MGA_0580
MGA_0490	MGA_0590
MGA_0490	MGA_0600
MGA_0490	MGA_0610
MGA_0490	MGA_0620
MGA_0490	MGA_0630
MGA_0490	MGA_0640
MGA_0490	MGA_0650
MGA_0490	MGA_0660
MGA_0490	MGA_0670
MGA_0490	MGA_0750
MGA_0490	MGA_5530
MGA_0500	MGA_0100
MGA_0500	MGA_0200
MGA_0500	MGA_0490
MGA_0500	MGA_0510
MGA_0500	MGA_0520
MGA_0500	MGA_0530
MGA_0500	MGA_0540
MGA_0500	MGA_0550
MGA_0500	MGA_0560
MGA_0500	MGA_0570
MGA_0500	MGA_0580
MGA_0500	MGA_0590
MGA_0500	MGA_0600
MGA_0500	MGA_0610
MGA_0500	MGA_0620
MGA_0500	MGA_0630
MGA_0500	MGA_0640
MGA_0500	MGA_0650
MGA_0500	MGA_0660
MGA_0500	MGA_0670
MGA_0500	MGA_0680
MGA_0500	MGA_0690
MGA_0500	MGA_0700
MGA_0500	MGA_0710
MGA_0500	MGA_0720
MGA_0500	MGA_0730
MGA_0500	MGA_0880
MGA_0500	MGA_0890
MGA_0500	MGA_0900
MGA_0500	MGA_0950
MGA_0500	MGA_1130
MGA_0500	MGA_1150
MGA_0500	MGA_1180
MGA_0500	MGA_1370
MGA_0500	MGA_1470
MGA_0500	MGA_1690
MGA_0500	MGA_1710
MGA_0500	MGA_2130
MGA_0500	MGA_2140
MGA_0500	MGA_2260
MGA_0500	MGA_2900
MGA_0500	MGA_2930
MGA_0500	MGA_2940
MGA_0500	MGA_3570
MGA_0500	MGA_3590
MGA_0500	MGA_3730
MGA_0500	MGA_4610
MGA_0500	MGA_4890
MGA_0500	MGA_5230
MGA_0500	MGA_5260
MGA_0500	MGA_5320
MGA_0500	MGA_5330
MGA_0500	MGA_5340
MGA_0500	MGA_5350
MGA_0500	MGA_5760
MGA_0500	MGA_5770
MGA_0500	MGA_5780
MGA_0500	MGA_5790
MGA_0500	MGA_5820
MGA_0500	MGA_5840
MGA_0500	MGA_5850
MGA_0500	MGA_6240
MGA_0500	MGA_6250
MGA_0500	MGA_6270
MGA_0500	MGA_6280
MGA_0500	MGA_6290
MGA_0500	MGA_6300
MGA_0500	MGA_6320
MGA_0500	MGA_6640
MGA_0500	MGA_6650
MGA_0510	MGA_0490
MGA_0510	MGA_0500
MGA_0510	MGA_0520
MGA_0510	MGA_0530
MGA_0510	MGA_0540
MGA_0510	MGA_0550
MGA_0510	MGA_0560
MGA_0510	MGA_0570
MGA_0510	MGA_0580
MGA_0510	MGA_0590
MGA_0510	MGA_0600
MGA_0510	MGA_0610
MGA_0510	MGA_0620
MGA_0510	MGA_0630
MGA_0510	MGA_0640
MGA_0510	MGA_0650
MGA_0510	MGA_0660
MGA_0510	MGA_0670
MGA_0510	MGA_0680
MGA_0510	MGA_0690
MGA_0510	MGA_0700
MGA_0510	MGA_0710
MGA_0510	MGA_0720
MGA_0510	MGA_0730
MGA_0510	MGA_0880
MGA_0510	MGA_0890
MGA_0510	MGA_0900
MGA_0510	MGA_1150
MGA_0510	MGA_1180
MGA_0510	MGA_1370
MGA_0510	MGA_1380
MGA_0510	MGA_1470
MGA_0510	MGA_1590
MGA_0510	MGA_1710
MGA_0510	MGA_2130
MGA_0510	MGA_2140
MGA_0510	MGA_2260
MGA_0510	MGA_2930
MGA_0510	MGA_2940
MGA_0510	MGA_3570
MGA_0510	MGA_3590
MGA_0510	MGA_3730
MGA_0510	MGA_4890
MGA_0510	MGA_5230
MGA_0510	MGA_5260
MGA_0510	MGA_5320
MGA_0510	MGA_5330
MGA_0510	MGA_5340
MGA_0510	MGA_5350
MGA_0510	MGA_5760
MGA_0510	MGA_5770
MGA_0510	MGA_5780
MGA_0510	MGA_5790
MGA_0510	MGA_5820
MGA_0510	MGA_6240
MGA_0510	MGA_6250
MGA_0510	MGA_6270
MGA_0510	MGA_6280
MGA_0510	MGA_6290
MGA_0510	MGA_6300
MGA_0510	MGA_6320
MGA_0510	MGA_6640
MGA_0510	MGA_6650
MGA_0510	MGA_6780
MGA_0520	MGA_0490
MGA_0520	MGA_0500
MGA_0520	MGA_0510
MGA_0520	MGA_0530
MGA_0520	MGA_0540
MGA_0520	MGA_0550
MGA_0520	MGA_0560
MGA_0520	MGA_0570
MGA_0520	MGA_0580
MGA_0520	MGA_0590
MGA_0520	MGA_0600
MGA_0520	MGA_0610
MGA_0520	MGA_0620
MGA_0520	MGA_0630
MGA_0520	MGA_0640
MGA_0520	MGA_0650
MGA_0520	MGA_0660
MGA_0520	MGA_0670
MGA_0520	MGA_0680
MGA_0520	MGA_0690
MGA_0520	MGA_0700
MGA_0520	MGA_0710
MGA_0520	MGA_0720
MGA_0520	MGA_0730
MGA_0520	MGA_0880
MGA_0520	MGA_0900
MGA_0520	MGA_1130
MGA_0520	MGA_1150
MGA_0520	MGA_1180
MGA_0520	MGA_1470
MGA_0520	MGA_1590
MGA_0520	MGA_1710
MGA_0520	MGA_2130
MGA_0520	MGA_2140
MGA_0520	MGA_2260
MGA_0520	MGA_2920
MGA_0520	MGA_2930
MGA_0520	MGA_2940
MGA_0520	MGA_3570
MGA_0520	MGA_3590
MGA_0520	MGA_4070
MGA_0520	MGA_4330
MGA_0520	MGA_4890
MGA_0520	MGA_5230
MGA_0520	MGA_5320
MGA_0520	MGA_5330
MGA_0520	MGA_5340
MGA_0520	MGA_5350
MGA_0520	MGA_5760
MGA_0520	MGA_5770
MGA_0520	MGA_5780
MGA_0520	MGA_5790
MGA_0520	MGA_5820
MGA_0520	MGA_6250
MGA_0520	MGA_6270
MGA_0520	MGA_6280
MGA_0520	MGA_6290
MGA_0520	MGA_6300
MGA_0520	MGA_6320
MGA_0520	MGA_6640
MGA_0520	MGA_6650
MGA_0520	MGA_6780
MGA_0530	MGA_0490
MGA_0530	MGA_0500
MGA_0530	MGA_0510
MGA_0530	MGA_0520
MGA_0530	MGA_0540
MGA_0530	MGA_0550
MGA_0530	MGA_0560
MGA_0530	MGA_0570
MGA_0530	MGA_0580
MGA_0530	MGA_0590
MGA_0530	MGA_0600
MGA_0530	MGA_0610
MGA_0530	MGA_0620
MGA_0530	MGA_0630
MGA_0530	MGA_0640
MGA_0530	MGA_0650
MGA_0530	MGA_0660
MGA_0530	MGA_0670
MGA_0530	MGA_0680
MGA_0530	MGA_0690
MGA_0530	MGA_0700
MGA_0530	MGA_0710
MGA_0530	MGA_0720
MGA_0530	MGA_0730
MGA_0530	MGA_1150
MGA_0530	MGA_1180
MGA_0530	MGA_2740
MGA_0530	MGA_3570
MGA_0530	MGA_3590
MGA_0530	MGA_4110
MGA_0530	MGA_4890
MGA_0530	MGA_5760
MGA_0530	MGA_5770
MGA_0530	MGA_5780
MGA_0530	MGA_5790
MGA_0530	MGA_6270
MGA_0530	MGA_6280
MGA_0530	MGA_6290
MGA_0530	MGA_6300
MGA_0530	MGA_6320
MGA_0540	MGA_0100
MGA_0540	MGA_0200
MGA_0540	MGA_0300
MGA_0540	MGA_0490
MGA_0540	MGA_0500
MGA_0540	MGA_0510
MGA_0540	MGA_0520
MGA_0540	MGA_0530
MGA_0540	MGA_0550
MGA_0540	MGA_0560
MGA_0540	MGA_0570
MGA_0540	MGA_0580
MGA_0540	MGA_0590
MGA_0540	MGA_0600
MGA_0540	MGA_0610
MGA_0540	MGA_0620
MGA_0540	MGA_0630
MGA_0540	MGA_0640
MGA_0540	MGA_0650
MGA_0540	MGA_0660
MGA_0540	MGA_0670
MGA_0540	MGA_0680
MGA_0540	MGA_0690
MGA_0540	MGA_0700
MGA_0540	MGA_0710
MGA_0540	MGA_0720
MGA_0540	MGA_0730
MGA_0540	MGA_0740
MGA_0540	MGA_0880
MGA_0540	MGA_0900
MGA_0540	MGA_1150
MGA_0540	MGA_1180
MGA_0540	MGA_1220
MGA_0540	MGA_1370
MGA_0540	MGA_1470
MGA_0540	MGA_1590
MGA_0540	MGA_1710
MGA_0540	MGA_2130
MGA_0540	MGA_2140
MGA_0540	MGA_2260
MGA_0540	MGA_2620
MGA_0540	MGA_2900
MGA_0540	MGA_2930
MGA_0540	MGA_2940
MGA_0540	MGA_3040
MGA_0540	MGA_3190
MGA_0540	MGA_3590
MGA_0540	MGA_4890
MGA_0540	MGA_5230
MGA_0540	MGA_5260
MGA_0540	MGA_5320
MGA_0540	MGA_5330
MGA_0540	MGA_5340
MGA_0540	MGA_5350
MGA_0540	MGA_5380
MGA_0540	MGA_5750
MGA_0540	MGA_5760
MGA_0540	MGA_5770
MGA_0540	MGA_5780
MGA_0540	MGA_5790
MGA_0540	MGA_6250
MGA_0540	MGA_6270
MGA_0540	MGA_6280
MGA_0540	MGA_6290
MGA_0540	MGA_6300
MGA_0540	MGA_6320
MGA_0540	MGA_6560
MGA_0540	MGA_6640
MGA_0540	MGA_6650
MGA_0540	MGA_6780
MGA_0550	MGA_0100
MGA_0550	MGA_0200
MGA_0550	MGA_0490
MGA_0550	MGA_0500
MGA_0550	MGA_0510
MGA_0550	MGA_0520
MGA_0550	MGA_0530
MGA_0550	MGA_0540
MGA_0550	MGA_0560
MGA_0550	MGA_0570
MGA_0550	MGA_0580
MGA_0550	MGA_0590
MGA_0550	MGA_0600
MGA_0550	MGA_0610
MGA_0550	MGA_0620
MGA_0550	MGA_0630
MGA_0550	MGA_0640
MGA_0550	MGA_0650
MGA_0550	MGA_0660
MGA_0550	MGA_0670
MGA_0550	MGA_0680
MGA_0550	MGA_0690
MGA_0550	MGA_0700
MGA_0550	MGA_0710
MGA_0550	MGA_0720
MGA_0550	MGA_0730
MGA_0550	MGA_0880
MGA_0550	MGA_0890
MGA_0550	MGA_1130
MGA_0550	MGA_1150
MGA_0550	MGA_1180
MGA_0550	MGA_1220
MGA_0550	MGA_1370
MGA_0550	MGA_1470
MGA_0550	MGA_1710
MGA_0550	MGA_2130
MGA_0550	MGA_2140
MGA_0550	MGA_2260
MGA_0550	MGA_2930
MGA_0550	MGA_2940
MGA_0550	MGA_3040
MGA_0550	MGA_3050
MGA_0550	MGA_3570
MGA_0550	MGA_3590
MGA_0550	MGA_3730
MGA_0550	MGA_4890
MGA_0550	MGA_5230
MGA_0550	MGA_5260
MGA_0550	MGA_5320
MGA_0550	MGA_5330
MGA_0550	MGA_5340
MGA_0550	MGA_5350
MGA_0550	MGA_5750
MGA_0550	MGA_5760
MGA_0550	MGA_5770
MGA_0550	MGA_5780
MGA_0550	MGA_5790
MGA_0550	MGA_6270
MGA_0550	MGA_6280
MGA_0550	MGA_6290
MGA_0550	MGA_6300
MGA_0550	MGA_6320
MGA_0550	MGA_6640
MGA_0550	MGA_6650
MGA_0560	MGA_0490
MGA_0560	MGA_0500
MGA_0560	MGA_0510
MGA_0560	MGA_0520
MGA_0560	MGA_0530
MGA_0560	MGA_0540
MGA_0560	MGA_0550
MGA_0560	MGA_0570
MGA_0560	MGA_0580
MGA_0560	MGA_0590
MGA_0560	MGA_0600
MGA_0560	MGA_0610
MGA_0560	MGA_0620
MGA_0560	MGA_0630
MGA_0560	MGA_0640
MGA_0560	MGA_0650
MGA_0560	MGA_0660
MGA_0560	MGA_0670
MGA_0560	MGA_0680
MGA_0560	MGA_0690
MGA_0560	MGA_0700
MGA_0560	MGA_0710
MGA_0560	MGA_0720
MGA_0560	MGA_0730
MGA_0560	MGA_0880
MGA_0560	MGA_1150
MGA_0560	MGA_1180
MGA_0560	MGA_1470
MGA_0560	MGA_2130
MGA_0560	MGA_2140
MGA_0560	MGA_2260
MGA_0560	MGA_2930
MGA_0560	MGA_2940
MGA_0560	MGA_4890
MGA_0560	MGA_5230
MGA_0560	MGA_5320
MGA_0560	MGA_5330
MGA_0560	MGA_5340
MGA_0560	MGA_5350
MGA_0560	MGA_5760
MGA_0560	MGA_5770
MGA_0560	MGA_5780
MGA_0560	MGA_5790
MGA_0560	MGA_6110
MGA_0560	MGA_6240
MGA_0560	MGA_6250
MGA_0560	MGA_6270
MGA_0560	MGA_6280
MGA_0560	MGA_6290
MGA_0560	MGA_6300
MGA_0560	MGA_6320
MGA_0560	MGA_6640
MGA_0560	MGA_6650
MGA_0570	MGA_0030
MGA_0570	MGA_0100
MGA_0570	MGA_0200
MGA_0570	MGA_0220
MGA_0570	MGA_0490
MGA_0570	MGA_0500
MGA_0570	MGA_0510
MGA_0570	MGA_0520
MGA_0570	MGA_0530
MGA_0570	MGA_0540
MGA_0570	MGA_0550
MGA_0570	MGA_0560
MGA_0570	MGA_0580
MGA_0570	MGA_0590
MGA_0570	MGA_0600
MGA_0570	MGA_0610
MGA_0570	MGA_0620
MGA_0570	MGA_0630
MGA_0570	MGA_0640
MGA_0570	MGA_0650
MGA_0570	MGA_0660
MGA_0570	MGA_0670
MGA_0570	MGA_0680
MGA_0570	MGA_0690
MGA_0570	MGA_0700
MGA_0570	MGA_0710
MGA_0570	MGA_0720
MGA_0570	MGA_0730
MGA_0570	MGA_0880
MGA_0570	MGA_1150
MGA_0570	MGA_1370
MGA_0570	MGA_1470
MGA_0570	MGA_1590
MGA_0570	MGA_1710
MGA_0570	MGA_2130
MGA_0570	MGA_2140
MGA_0570	MGA_2260
MGA_0570	MGA_2550
MGA_0570	MGA_2930
MGA_0570	MGA_2940
MGA_0570	MGA_3190
MGA_0570	MGA_3240
MGA_0570	MGA_4430
MGA_0570	MGA_4890
MGA_0570	MGA_5230
MGA_0570	MGA_5260
MGA_0570	MGA_5320
MGA_0570	MGA_5330
MGA_0570	MGA_5340
MGA_0570	MGA_5350
MGA_0570	MGA_5760
MGA_0570	MGA_5770
MGA_0570	MGA_5780
MGA_0570	MGA_5790
MGA_0570	MGA_6110
MGA_0570	MGA_6130
MGA_0570	MGA_6250
MGA_0570	MGA_6270
MGA_0570	MGA_6280
MGA_0570	MGA_6290
MGA_0570	MGA_6300
MGA_0570	MGA_6320
MGA_0570	MGA_6640
MGA_0570	MGA_6650
MGA_0570	MGA_6780
MGA_0570	MGA_7150
MGA_0570	MGA_7180
MGA_0580	MGA_0100
MGA_0580	MGA_0200
MGA_0580	MGA_0490
MGA_0580	MGA_0500
MGA_0580	MGA_0510
MGA_0580	MGA_0520
MGA_0580	MGA_0530
MGA_0580	MGA_0540
MGA_0580	MGA_0550
MGA_0580	MGA_0560
MGA_0580	MGA_0570
MGA_0580	MGA_0590
MGA_0580	MGA_0600
MGA_0580	MGA_0610
MGA_0580	MGA_0620
MGA_0580	MGA_0630
MGA_0580	MGA_0640
MGA_0580	MGA_0650
MGA_0580	MGA_0660
MGA_0580	MGA_0670
MGA_0580	MGA_0680
MGA_0580	MGA_0690
MGA_0580	MGA_0700
MGA_0580	MGA_0710
MGA_0580	MGA_0720
MGA_0580	MGA_0730
MGA_0580	MGA_0880
MGA_0580	MGA_1150
MGA_0580	MGA_1370
MGA_0580	MGA_1470
MGA_0580	MGA_1590
MGA_0580	MGA_1710
MGA_0580	MGA_2130
MGA_0580	MGA_2140
MGA_0580	MGA_2260
MGA_0580	MGA_2330
MGA_0580	MGA_2930
MGA_0580	MGA_2940
MGA_0580	MGA_3730
MGA_0580	MGA_4890
MGA_0580	MGA_5110
MGA_0580	MGA_5230
MGA_0580	MGA_5260
MGA_0580	MGA_5320
MGA_0580	MGA_5330
MGA_0580	MGA_5340
MGA_0580	MGA_5350
MGA_0580	MGA_5760
MGA_0580	MGA_5770
MGA_0580	MGA_5780
MGA_0580	MGA_5790
MGA_0580	MGA_6250
MGA_0580	MGA_6270
MGA_0580	MGA_6280
MGA_0580	MGA_6290
MGA_0580	MGA_6300
MGA_0580	MGA_6320
MGA_0580	MGA_6640
MGA_0580	MGA_6650
MGA_0580	MGA_6780
MGA_0590	MGA_0490
MGA_0590	MGA_0500
MGA_0590	MGA_0510
MGA_0590	MGA_0520
MGA_0590	MGA_0530
[truncated: 20,530 more rows]
